# Supplementary material for: Catalogue of epidermal genes: Genes expressed in the epidermis during larval molt of the silkworm Bombyx mori
Source: BMC Genomics. 2008 Aug 22;9:396. doi: 10.1186/1471-2164-9-396 (PMC2542385; doi:10.1186/1471-2164-9-396)
Supplement: Additional File 1 — List of nonredundant gene sequence and its number of epM data set. 1–1380 nonredundant sequences in epM were listed. The column of "Other libraries" indicates the numbers of the corresponding sequence found in the silkworm EST libraries constructed by Japanese groups, other than the epM library. "epM/total" represents the percentage of EST numbers of epM to total silkworm EST data set. DmGene represents an orthologous gene in Drosophila melanogaster [file 1471-2164-9-396-S1.xls]

## Sheet: Additional File 1
cluster No.	Total ESTs	other libraries	epM/total	sequence	length	member	signal peptide	InterProScan	DmGene	CG Number	e-value	score	remarks
1	776	68	0.919431	GCATCAGTCAATCGTTCACTGTCCTCAAACAACAGTCTTCAGGACAAAACAAACAATCAATCAAAATGAAATCGTTCTTCGTTGTCGCTCTCTTCGTCGCCGTAGCTGTCGCTGCCCCAGTCGGCCCTGATGCCGACGCTGTCGTCATCAGACAAGACAACGACAACATTGGTGTCGAAGGATACAACACCGGCTATGAAACCTCCAACGGAATCAAGGCTCAGGAAACCGGTCAACTGAAGAACATTGGCACTGAAAACGAAGCTCTTGAGGTCCGCGGAGAATTTGCGTACATCGGCCCTGACGGAGTTACTTACGCTGTGACCTACGTCGCTAACGAGGGTGGATTCCAGCCTTCGGCACCTCACATTCCCAAGGCTTAAGTCAACCGAACAGGCC…	519	E_FL_epM-_20N04_F_0 E_FL_epM-_15G22_F_0 E_FL_epM-_20O14_F_0 E_FL_epM-_20H16_F_0 E_FL_epM-_12L21_F_0 E_FL_epM-_19D19_F_0 E_FL_epM-_04B23_F_0 E_FL_epM-_17C04_F_0 E_FL_epM-_18J09_F_0 E_FL_epM-_21F01_F_0 E_FL_epM-_12J13_F_0 E_FL_epM-_10L21_F_0 E_FL_epM-_12D02_F_0 E_FL_epM-_05H15_F_0 E_FL_epM-_05L20_F_0 E_FL_epM-_02O13_F_0 E_FL_epM-_02A05_F_0 E_FL_epM-_05G19_F_0 E_FL_epM-_09G14_F_0 E_FL_epM-_23C06_F_0…	MKSFFVVALF VAVAVA	IPR000618|Insect cuticle protein	Cuticular protein 65Av	CG32405	2e-24	108	BmorCPR4
2	230	0	1	GTGGATCAGTTAACCAGCGCATCTTCTCTAGTCAAAATGAAATTCTTTGTGGTATTCGCAGCTGTTGTAGCTGTTTCGGCTGCTCAGTTTGGAGGATTTATCCAGTCAACTCGGATCCCTGGCTTCCCTCGGCCTACTATACCACCACCTCCACCACCCAGACCGACCATTCAGGCTATTCTTCCTAACCGTGTCGCAACTAATGAGCAGGCTGCTGAAACTATCAGTTATCAGAACGAGATCCTCCCTGACGGCAGCTACAGCCATGGGTTTGAGACTAACAACGGAATCTCAGCTCAAGCACAAGGAACTCCTCGTGACTTCGGAGGCAATCCTCCCGTTGTGCCTGTAGTATCCCAGGGATCGTTCGCCTGGACATCTCCCGAAGGTCAACCAATC…	788	E_FL_epM-_22P14_F_0 E_FL_epM-_22K20_F_0 E_FL_epM-_10E09_F_0 E_FL_epM-_22M03_F_0 E_FL_epM-_20P17_F_0 E_FL_epM-_01B17_F_0 E_FL_epM-_10D17_F_0 E_FL_epM-_21O12_F_0 E_FL_epM-_04H01_F_0 E_FL_epM-_20N13_F_0 E_FL_epM-_03O01_F_0 E_FL_epM-_20M23_F_0 E_FL_epM-_23P07_F_0 E_FL_epM-_07E04_F_0 E_FL_epM-_05J05_F_0 E_FL_epM-_17G05_F_0 E_FL_epM-_17L17_F_0 E_FL_epM-_20A07_F_0 E_FL_epM-_06J23_F_0 E_FL_epM-_19D20_F_0…	MKFFVVFAAV VAVSAA	IPR000618|Insect cuticle protein	Cuticular protein 49Aa	CG30045	6e-25	111	BmorCPR39
3	202	2	0.990196	TGATTCCCGCCTCACACATCCAACGTAGATCATCGACATACTAGATTTTATATTTTCAAAAAAATTATATCTTAATATCAATAATGAAATCGTTCGTAGTAATCTCCACCTTGGTGGCAATGGCTTGCGCCGCCCCCCAGCTGACACAGTATCAGCAACAATACCAAGGTCAAGTAATTCCCATCCTGAGTCAATCACAGGACGTGAACTTCGACGGCTCATACCAGTTCAGCTACGAGACCGGCAATGGCATCGCAGCTCAAGAACAAGGTTACCTCAAGAACGCTGGAGTTAAGGATGCCGAAGCCCAAGTTGCACAAGGATCTTTCACTTACACCTCCCCTGAGGGCATCCCTATCTCTGTTTCTTACGTCGCTGATGAGAACGGTTTCCGCCCAG…	715	E_FL_epM-_01N10_F_0 E_FL_epM-_12I04_F_0 E_FL_epM-_06E09_F_0 E_FL_epM-_25E01_F_0 E_FL_epM-_22A18_F_0 E_FL_epM-_08H06_F_0 E_FL_epM-_17B09_F_0 E_FL_epM-_27G10_F_0 E_FL_epM-_13K08_F_0 E_FL_epM-_09M16_F_0 E_FL_epM-_21H19_F_0 E_FL_epM-_27P22_F_0 E_FL_epM-_06I13_F_0 E_FL_epM-_22B04_F_0 E_FL_epM-_17F21_F_0 E_FL_epM-_25I17_F_0 E_FL_epM-_22G17_F_0 E_FL_epM-_25N12_F_0 E_FL_epM-_27L10_F_0 E_FL_epM-_09D12_F_0…	MKSFVVISTL VAMACA	IPR000618|Insect cuticle protein, IPR000437|Prokaryotic membrane lipoprotein lipid attachment site	Cuticular protein 49Aa	CG30045	1e-39	159	BmorCPR32
4	195	5	0.975	AGACAGTGTTGAAAATCACGTGAACATTACAAAAATGAAATTCCTGATTGTCCTCGCCGTCGCGGTCGCGTGCGCAAGCGCCGACGTCTCCCACATCGTCAAGTCTGACGAGTACGCCGCCCCAGTGGTCAAATCCAGCTACGACATCACCCCTGAAGGCCACTTCCAGTTCAACTACGAGACCGGCAACGGAATTTACGCCCAGGCTGAAGGTGCCGTCAAGAACGTCAACTCAGAATACCCCGCCATCGAAGTTAAGGGTGCCTACAAGTACACTTCCCCTGACGGACAACCCATCGACCTCGCCTACGTCGCTGACGAGAACGGTTACCAACCCCAGGGAAGCCATCTGCCCACCCCTCACCCAATTCCCGAGGCGATCGCCCGCGCTCTTGCCTA…	555	E_FL_epM-_20D19_F_0 E_FL_epM-_06M03_F_0 E_FL_epM-_20C21_F_0 E_FL_epM-_07C01_F_0 E_FL_epM-_25L19_F_0 E_FL_epM-_21J04_F_0 E_FL_epM-_25P19_F_0 E_FL_epM-_04H05_F_0 E_FL_epM-_21I20_F_0 E_FL_epM-_02K06_F_0 E_FL_epM-_26N02_F_0 E_FL_epM-_19F13_F_0 E_FL_epM-_27O12_F_0 E_FL_epM-_02M07_F_0 E_FL_epM-_25L06_F_0 E_FL_epM-_06B08_F_0 E_FL_epM-_03G03_F_0 E_FL_epM-_02F03_F_0 E_FL_epM-_14C13_F_0 E_FL_epM-_24D14_F_0…	MKFLIVLAVA VACASA	IPR000618|Insect cuticle protein	Cuticular protein 49Aa	CG30045	2e-26	115	BmorCPR2
5	180	13	0.932642	ATTCGAACTAGTCCAACGTAGCTTGTCTTACTTGAATAGCAAAAATGAAATTCGCAGTAGTATTCGCTTGCATGGTGGCAGCGGTTGCCGCCCAAGTCCGGTATGAAAATGAATTCTACAAGAAGAACCCATACCGGTACAGCACATACCGGCCGTTCGTTTCCGTGACCACTCCTACTCCGTTTCTGCCTATCCCGATCTCCTCTGTTGCCCCCGTCAGAGTAGTACCCAAGGTATCTGAGGGTTACGGCGCTGAGACTGTCAAATTCGGAAATGAAATCAACCCCGACGGTTCCTACACCTACTTCTACGAAACCAACAACGGTATCGCTGCCCAAGAACAGGGAGTTCCCCGTAACCTTGGTGGAAACCCCCCTGCTGTTCCCGTCGTTGCACAGG…	773	E_FL_epM-_20D09_F_0 E_FL_epM-_18I05_F_0 E_FL_epM-_02H10_F_0 E_FL_epM-_20O05_F_0 E_FL_epM-_20L13_F_0 E_FL_epM-_13G15_F_0 E_FL_epM-_12G07_F_0 E_FL_epM-_12I20_F_0 E_FL_epM-_04P21_F_0 E_FL_epM-_20I14_F_0 E_FL_epM-_17D22_F_0 E_FL_epM-_02H01_F_0 E_FL_epM-_15F21_F_0 E_FL_epM-_20J08_F_0 E_FL_epM-_25F11_F_0 E_FL_epM-_27J08_F_0 E_FL_epM-_21F17_F_0 E_FL_epM-_21M11_F_0 E_FL_epM-_20J13_F_0 E_FL_epM-_17K22_F_0…	MKFAVVFACM VAAVAA	IPR000618|Insect cuticle protein	Cuticular protein 49Aa	CG30045	9e-25	110	BmorCPR38
6	116	929	0.111005	AGAACTGAAACCGAGTAAGCGTAATACCTCAATTTCATTCTAAAACGGATTCTTGTGTTGAAGAGTCGTACTCTAAACTTCCTTAATCAACATAGTAGCTTTTATACCTGCGTATCGCTCGAAGAGAACAAAAATTAAAGGAACATGGGGCTTCTAGCTGCATTAGTGGTAAACGCGGTCGGCGGTGCTGTAATATATGGCACTGGGGGTCTGTTGACTCCATTAGTGGCTCCCATGCTCGGTTTCAGCTCAGCGGGAATAGCGGCAGGAAGCACAGCCGCTGCTGCACAAGCATACTACGGAAATTTAGTGGCCGGCAGCATTGTGTCACAGTTGACTGCTGCTGCCATGGTAGCCCCCACGCCATGAGGTGATGCTAAACATCACCCGTTCTCGACA…	496	E_FL_epM-_15B12_F_0 E_FL_epM-_10C02_F_0 E_FL_epM-_06J01_F_0 E_FL_epM-_05B20_F_0 E_FL_epM-_02E02_F_0 E_FL_epM-_27J21_F_0 E_FL_epM-_27C16_F_0 E_FL_epM-_10J14_F_0 E_FL_epM-_12H01_F_0 E_FL_epM-_10J10_F_0 E_FL_epM-_06C14_F_0 E_FL_epM-_20F10_F_0 E_FL_epM-_01G11_F_0 E_FL_epM-_04O15_F_0 E_FL_epM-_11M02_F_0 E_FL_epM-_22M21_F_0 E_FL_epM-_13I20_F_0 E_FL_epM-_22H13_F_0 E_FL_epM-_02N21_F_0 E_FL_epM-_14F17_F_0…	MGLLAALVVN AVGGA	undefined	#N/A		#N/A	#N/A
7	115	0	1	GTGGATCACTCATCCACTGTCGCCGACCGCAGACAACAACATGAGAGCTTTTGTATTAATCTGCACTCTGGTGGCGCTCGCCTCAGCCGGCGATGTCCGTGAGAAGCGCGGCTTCCTCGGCGGATACAGCGGTGGGATCGGATACGGCGGCGGATATGGCGGATACAGTGGCGGATATGGCGGTTACGGAGGTGGACTCGGTGGTATCGGGTACAGCAGCTACTCCGCTCCCGCTGTGGTCTCCGTCAACAAGGTCGTGAACGTCCCCAGAGTAGTTAGTGTACCCCAGGTCGTATCTGTCAACAAGGTAGTCTCCCAGCCTCAGGTGGTCACTGTCAATAAAGTTATCTCCAGCGGTATCGGTGGATACGGCGGCGGATTCGGTGGGTACAGTGGCGG…	597	E_FL_epM-_01C09_F_0 E_FL_epM-_03E24_F_0 E_FL_epM-_02M06_F_0 E_FL_epM-_12D07_F_0 E_FL_epM-_02M20_F_0 E_FL_epM-_13G09_F_0 E_FL_epM-_09C16_F_0 E_FL_epM-_20E12_F_0 E_FL_epM-_01B10_F_0 E_FL_epM-_09O03_F_0 E_FL_epM-_09D19_F_0 E_FL_epM-_18O20_F_0 E_FL_epM-_20H21_F_0 E_FL_epM-_27N07_F_0 E_FL_epM-_04I13_F_0 E_FL_epM-_08E07_F_0 E_FL_epM-_20J04_F_0 E_FL_epM-_15H21_F_0 E_FL_epM-_26A03_F_0 E_FL_epM-_09I20_F_0…	MRAFVLICTL VALASA	undefined	CG14191	CG14191	6e-22	100	BmorCPG26
8	115	15	0.884615	GATACCTCCTCGAACCATCCAACGGTTAACAACAGCAATGGCCAAGTTGATAGTCGCCCTCGCTTTGATCGGCTGCGTGGCCGCCGAGCCTCCGGTCGGGTACAGCTACTCCGCTCCTTCGTCCATCGTCATCGGAGGACACTCTTCCCTCAGCAGCGGGGGACACTACACCCCGGTGCCTGTCGGACACCAGGAAACCGAGGGCTACAGTGTAGACCCCCATCTGCTAGAGAAGATCAAGACCATCATCCTTAAGGACGAGATCCAGAACCAGGCCTACCAATCCGTCTCTTCTTCCCATGGTCACGGACACGGCGTCTCTTCCCACTACGGGCCCCCCGCTCCTGTCTACGGCGTACCCCACGACAGAATCGTCGGCATCGAACTGGAGCATCTCCA…	780	E_FL_epM-_24I18_F_0 E_FL_epM-_23E09_F_0 E_FL_epM-_09I17_F_0 E_FL_epM-_22O14_F_0 E_FL_epM-_09E04_F_0 E_FL_epM-_25G20_F_0 E_FL_epM-_26K06_F_0 E_FL_epM-_06K04_F_0 E_FL_epM-_23M03_F_0 E_FL_epM-_04A01_F_0 E_FL_epM-_25J01_F_0 E_FL_epM-_14H07_F_0 E_FL_epM-_06I02_F_0 E_FL_epM-_25J22_F_0 E_FL_epM-_11P02_F_0 E_FL_epM-_18N17_F_0 E_FL_epM-_13G13_F_0 E_FL_epM-_20M21_F_0 E_FL_epM-_25N02_F_0 E_FL_epM-_11B03_F_0…	MAKLIVALAL IGCVAA	undefined	CG2150	CG2150	1e-21	100	BmorCPG14
9	106	0	1	ATCAGTCGCTCTCCGATCTCCGACAGCAACATGAAATCCTTTGTGGTTATCTGTGCCCTAGTGGCCCTCGCCTCCGCTGGTAATGTCCGCGAGAAGCGCGGTTTCCTTGGCGGACTTGGCGGATATGGTGGCAGTTTTGGTGGTGGATACGGCGGATACAGTGGATTGGGCGGATACAGCAGCTACTCCGCCCCCTCTGTGGTCTCCGTTAACAAGGTCGTGAACGTCCCCAGAGTGGTCAGCGTACCTCAAGTGGTCCACGTCAACAAAGTGGTGGCCCAGCCCCAGGTCGTCACTGTTAATAAGGTTGTCGGCGGTATCGGCGGTTTCGGAGGCGGATACGGTGGTGGATACAGCGGCGGATACGGCGGCGGATACGGAGGCGGATACGGAGGCGGA…	550	E_FL_epM-_08G10_F_0 E_FL_epM-_15F15_F_0 E_FL_epM-_20D16_F_0 E_FL_epM-_17P12_F_0 E_FL_epM-_15H12_F_0 E_FL_epM-_12B18_F_0 E_FL_epM-_09B20_F_0 E_FL_epM-_19H17_F_0 E_FL_epM-_15E18_F_0 E_FL_epM-_17P15_F_0 E_FL_epM-_27C13_F_0 E_FL_epM-_04B01_F_0 E_FL_epM-_14E07_F_0 E_FL_epM-_20C12_F_0 E_FL_epM-_09O17_F_0 E_FL_epM-_20P12_F_0 E_FL_epM-_05I21_F_0 E_FL_epM-_19P09_F_0 E_FL_epM-_17B05_F_0 E_FL_epM-_07L21_F_0…	MKSFVVICAL VALASA	undefined	CG15597	CG15597	2e-22	102	BmorCPG3
10	100	432	0.18797	CACTCGCAGTCTCGCTGCCGCTAGAGTCAATACCAGTCGTCCCCAACACAAACACACACAAAGTTCAAGATGTGCGACGACGATGTTGCTGCGCTTGTAGTCGACAATGGCTCCGGCATGTGCAAGGCCGGTTTCGCCGGCGACGACGCGCCCCGCGCCGTCTTCCCGTCCATCGTGGGTCGCCCTCGCCACCAGGGCGTGATGGTCGGTATGGGCCAGAAAGACTCCTACGTGGGTGACGAGGCCCAGAGCAAGAGAGGTATCCTCACTCTGAAGTACCCCATCGAGCACGGTATCATCACCAACTGGGATGACATGGAGAAGATCTGGCACCACACCTTCTACAATGAGCTGCGTGTCGCCCCCGAGGAGCACCCCGTGCTGCTCACCGAAGCCCCC…	1490	E_FL_epM-_26C02_F_0 E_FL_epM-_04I03_F_0 E_FL_epM-_20K05_F_0 E_FL_epM-_20K10_F_0 E_FL_epM-_12N15_F_0 E_FL_epM-_20H08_F_0 E_FL_epM-_21B19_F_0 E_FL_epM-_04P11_F_0 E_FL_epM-_21H21_F_0 E_FL_epM-_20E04_F_0 E_FL_epM-_18F01_F_0 E_FL_epM-_21I08_F_0 E_FL_epM-_10F03_F_0 E_FL_epM-_11E17_F_0 E_FL_epM-_21H15_F_0 E_FL_epM-_07H11_F_0 E_FL_epM-_19N07_F_0 E_FL_epM-_13K01_F_0 E_FL_epM-_21H12_F_0 E_FL_epM-_24K05_F_0…	NA	IPR004001|Actin, IPR004000|Actin/actin-like	Actin 57B	CG10067	0	756
11	99	41	0.707143	GACTATAAAACGACTGGTCGCTTACCTCATAATCACAGTCACACATCGTCCGTTAACACAGACACACTCGAAATGAGAACTTACATCTTCCTCGCTTTGGTCGCGGTAGCCGTCGCTGACGTTTCTCACGTCGTGCGCACTGGTGAAGCTGATGCCCAAATTGTGTCGCAAGATGCTGACGTTTTCCCGGACAAATACCAGTACCAATATCAGACCAGCAACGGAATCAGTGGCCAGGAACAAGGAGTGCTCGTAAACGAGGGCCGTGAGGATGCATCCATCGCCGTCCAAGGTTCAAGCGGCTACACTGCCCCTGATGGTACTCCCATTCAGATCACTTACACTGCTGACGCCAACGGATACCAGCCTTCGGGTGCCCATCTGCCCACTACCCCAGCC…	625	E_FL_epM-_05N01_F_0 E_FL_epM-_18H20_F_0 E_FL_epM-_12J03_F_0 E_FL_epM-_04L15_F_0 E_FL_epM-_19B07_F_0 E_FL_epM-_11B11_F_0 E_FL_epM-_22B16_F_0 E_FL_epM-_15B08_F_0 E_FL_epM-_26A11_F_0 E_FL_epM-_27P03_F_0 E_FL_epM-_24F07_F_0 E_FL_epM-_13M03_F_0 E_FL_epM-_01N18_F_0 E_FL_epM-_20H20_F_0 E_FL_epM-_19F06_F_0 E_FL_epM-_05L02_F_0 E_FL_epM-_02O11_F_0 E_FL_epM-_19D22_F_0 E_FL_epM-_26I13_F_0 E_FL_epM-_08G01_F_0…	MRTYIFLALV AVAVA	IPR000618|Insect cuticle protein	Cuticular protein 49Aa	CG30045	2e-25	112	BmorCPR3
12	97	1	0.989796	GACACAGTCGGCATCGTTCCATCAAGCAGTAAACCCTCACCGGACCAAACCTTCATTATGAAATCCTGCATCGTTTTCGCTTTATTCGTGGCCGCTGCCTCGGCCGCCGCCATCACCACCAACAGCAAGGATGCTGTCATCCTTCAACAGACATTTGACAATATCGGCATTGAGGGTTACGGCTTTGGCTTTGAAACTTCTGATGGCAAAACAGCCCAGGAATCTGCTGTATTGAAGAACGTCGGTACCGAAAATGAGGCTCTTGAGGTTCGCGGACAGTACTCGTACGTCGACCTCGATGGAAAGGTCCACGAGACGACGTACACCGCTGACGAAAATGGTTTCCATCCCTCCGGAGCAGACATTCCCCAGCTCCCTCAAGTCTAAACCACCAACACC…	527	E_FL_epM-_20M20_F_0 E_FL_epM-_20A22_F_0 E_FL_epM-_03O06_F_0 E_FL_epM-_04M02_F_0 E_FL_epM-_20C04_F_0 E_FL_epM-_16L23_F_0 E_FL_epM-_25I11_F_0 E_FL_epM-_12K04_F_0 E_FL_epM-_09F06_F_0 E_FL_epM-_18A12_F_0 E_FL_epM-_26M19_F_0 E_FL_epM-_12H03_F_0 E_FL_epM-_01K14_F_0 E_FL_epM-_20F21_F_0 E_FL_epM-_13C07_F_0 E_FL_epM-_02F07_F_0 E_FL_epM-_18E17_F_0 E_FL_epM-_17C18_F_0 E_FL_epM-_10F15_F_0 E_FL_epM-_16K07_F_0…	MKSCIVFALF VAAASA	IPR000618|Insect cuticle protein	Cuticular protein 65Av	CG32405	3e-20	94.7	BmorCPR5
13	95	100	0.487179	AGGTACTGAGTGTCTGGTGCGCTTGCGAAACACTACAACAACTAAAACATGAGATTCTACGCTTCCCTCGTTGCCCTCGCCATGTTGGTGGTCGCCGCCTCCGCTGGCTACATCAAGAGCGGATGGTCGAGTCCAGGATACAGCTCGGGCTACGGCGGCTGGTCCGGAGGATACCATAGCGGTCTGGGCTATGGTGGTCATGGATACGGTGGTCATGGATACGGTGGTCTGGGCTATGGTGGTCACGGGTATAGCGGTCATGGGTATGGCGGTCACGGCTACAGTGGTCACGGCTATGGCGGTCACGGTTTCGGTGGGCATGGCTACAGTGGTGGTCACGGATGGAACAAAGCTAGGAGCTACTGGTAAATTCTTGGATTCATCACACCTTTTACAGTA…	657	E_FL_epM-_25N15_F_0 E_FL_epM-_17N04_F_0 E_FL_epM-_18C08_F_0 E_FL_epM-_01K17_F_0 E_FL_epM-_20M18_F_0 E_FL_epM-_22O09_F_0 E_FL_epM-_05L14_F_0 E_FL_epM-_11P09_F_0 E_FL_epM-_04E02_F_0 E_FL_epM-_22I15_F_0 E_FL_epM-_04H19_F_0 E_FL_epM-_04L03_F_0 E_FL_epM-_14E10_F_0 E_FL_epM-_23A04_F_0 E_FL_epM-_12N06_F_0 E_FL_epM-_11A07_F_0 E_FL_epM-_17B13_F_0 E_FL_epM-_20D05_F_0 E_FL_epM-_17I21_F_0 E_FL_epM-_25A17_F_0…	MRFYASLVAL AMLVVAASA	undefined	CG14191	CG14191	7e-18	87.4	BmorCPG5
14	91	0	1	GTGGATCAGTACCTTCGAGTCATCTCACCAACTACCATTCAACATTCAAAATGAAAACCTTCTTGTGCGTAGTCCTCCTCGCCGCCGCCGTCCTGGCCGACCCTGCTCCCTCTGAGAGTGAAAACAAGAGGGAGAAACGTGGATACGGCGGACTAGGCACCGGACTCGGCCTCGGCTATGGACTCGGGTACCCCGGACTCTACGGCGCAGGACTCTACGGTCACGGACTCGGCTATAGCGGACTCGGTTATGGCGGACTCGGTTATGGCGGACTCGGCTACGGCGGACTCGGGTACGGCGGTCTCGGCTACGGGTACGGAGCCGGGTACGGCTACGGAGGTCTGATCCCCGGCGCCCCCCTCCTCCACGCTCCTGTGGTCGCAGCCCCCACCGTGGTCG…	662	E_FL_epM-_20O10_F_0 E_FL_epM-_06M01_F_0 E_FL_epM-_11M19_F_0 E_FL_epM-_25F16_F_0 E_FL_epM-_04K04_F_0 E_FL_epM-_04H04_F_0 E_FL_epM-_06H05_F_0 E_FL_epM-_16F22_F_0 E_FL_epM-_10P18_F_0 E_FL_epM-_17P02_F_0 E_FL_epM-_17J19_F_0 E_FL_epM-_10I13_F_0 E_FL_epM-_17O20_F_0 E_FL_epM-_22L04_F_0 E_FL_epM-_15J24_F_0 E_FL_epM-_23E14_F_0 E_FL_epM-_03K14_F_0 E_FL_epM-_25B06_F_0 E_FL_epM-_01E16_F_0 E_FL_epM-_11B15_F_0…	MKTFLCVVLL AAAVLA	undefined	CG13050	CG13050	6e-13	70.9	BmorCPG25
15	87	94	0.480663	AGGGCGGGACTGCCGATCGAAACAGTCTCTTCTTCGTCGATCGTCCAACACACAGCAAAATGGCGGATAAGGACAAGAAGGTAAAGAAGAAGAAGGCGAAAGAAGACGCGCCCGCCGAAGAGGCCCCAGCAGCGGCCGCTCCCGCCGGTGACAGGCAATCCTCTCGCGGAAGCCGCAAGGCTAAGCGCACCGGATCCAATGTCTTCTCTATGTTCTCACAGAAGCAGGTTGCTGAGTTCAAGGAGGCATTCCAGCTAATGGACCACGACAAGGATGGCATCATCGGCAAGAACGACTTGCGCGCCACCTTCGACTCCCTGGGCAGGCTCGCGTCCGAGAAGGAGCTCGATGAGATGGTCGGTGAGGCTTCTGGCCCCATCAACTTCACTCAGCTCTTGA…	1030	E_FL_epM-_23C14_F_0 E_FL_epM-_02N13_F_0 E_FL_epM-_20G19_F_0 E_FL_epM-_11F16_F_0 E_FL_epM-_09D15_F_0 E_FL_epM-_20O04_F_0 E_FL_epM-_23F06_F_0 E_FL_epM-_12M23_F_0 E_FL_epM-_22F07_F_0 E_FL_epM-_18I08_F_0 E_FL_epM-_23B18_F_0 E_FL_epM-_19C11_F_0 E_FL_epM-_20J09_F_0 E_FL_epM-_04J05_F_0 E_FL_epM-_19G03_F_0 E_FL_epM-_15L13_F_0 E_FL_epM-_15P08_F_0 E_FL_epM-_20P08_F_0 E_FL_epM-_17L13_F_0 E_FL_epM-_21A09_F_0…	NA	IPR002048|Calcium-binding EF-hand	Myosin light chain 2	CG2184	7e-69	257
16	76	9	0.894118	TCACACAACCACGACACCTCCGTGAGACAACATGAAAGCATTCTTGGTATTAGCTGCCGTTGCGGCACTCGGCTCGGCCAGACCCGAGGCGGGATACACTTACAATGCGCCGGGAGGCGGCAGCCTAGGAGGACACGGCGGTGGCATCGGCGGCGGCATCGGTGGCATCGGAGGCGGCATTGGTGGCGGACACGGAGGATTCTCCTCTGGCGGTCTGAGCTCCAGCAGCTTCGGCGGTGGTCTCGGTGGCGGCCTTGGCGGCAGTCTCGGCGGTGGATTCTCCTCCGGTGGATTCTCCTCGTCTGGTGGTAGCTTCTCATCTGGTGGTGCTATCGGTGGTGGATTCTCTGGTGGTGCTATCGGCGGTGGATTCGGCGGCGGCTTCGGAGGCGCTCCCAT…	1194	E_FL_epM-_02G05_F_0 E_FL_epM-_17K07_F_0 E_FL_epM-_23I15_F_0 E_FL_epM-_26A13_F_0 E_FL_epM-_25I19_F_0 E_FL_epM-_05A19_F_0 E_FL_epM-_07J17_F_0 E_FL_epM-_15G08_F_0 E_FL_epM-_25G09_F_0 E_FL_epM-_04G22_F_0 E_FL_epM-_08M02_F_0 E_FL_epM-_11B20_F_0 E_FL_epM-_22K09_F_0 E_FL_epM-_23A08_F_0 E_FL_epM-_06P08_F_0 E_FL_epM-_17N01_F_0 E_FL_epM-_19H02_F_0 E_FL_epM-_15L02_F_0 E_FL_epM-_17N21_F_0 E_FL_epM-_03F12_F_0…	MKAFLVLAAV AALGSA	IPR004145|Protein of unknown function DUF243	TweedleT	CG5812	5e-83	305	BmorCPT3
17	73	0	1	TGATCACTCATCCACTGTCGCCGACCGCAGACAACAACATGAGAGCTTTTGTATTAATCTGCACTCTGGTGGCGCTCGCCTCAGCCGGCGATGTCCGTGAGAAGCGCGGCTTCCTCGGCGGATACAGCGGTGGGATCGGATACGGTGGCGGATATGGCGGATACAGTGGTGGATATGGCGGTTACGGTGGTGGACTCGGTGGTATCGGCTACAGCAGCTACTCCGCTCCCGCTGTGGTCTCCGTCAACAAGGTCGTGAACGTCCCCAGAGTTGTCAGTGTACCCCAGGTCGTATCTGTCAACAAGGTAGTCTCCCAACCTCAGGTAGTCACTGTCAATAAAGTTATCTCCAGCGGTATCGGTGGATACAGTGGTGGATACGGAGGATACAGTGGCGGAT…	550	E_FL_epM-_02H04_F_0 E_FL_epM-_17B07_F_0 E_FL_epM-_20L08_F_0 E_FL_epM-_20I16_F_0 E_FL_epM-_09D01_F_0 E_FL_epM-_23G13_F_0 E_FL_epM-_09B09_F_0 E_FL_epM-_22N19_F_0 E_FL_epM-_13C21_F_0 E_FL_epM-_14C22_F_0 E_FL_epM-_11D01_F_0 E_FL_epM-_03K21_F_0 E_FL_epM-_21G23_F_0 E_FL_epM-_26E14_F_0 E_FL_epM-_12H23_F_0 E_FL_epM-_11M01_F_0 E_FL_epM-_22C15_F_0 E_FL_epM-_02I23_F_0 E_FL_epM-_13C13_F_0 E_FL_epM-_22N08_F_0…	MRAFVLICTL VALASA	undefined	CG15597	CG15597	9e-20	93.2	BmorCPG28
18	69	22	0.758242	GCCTTTGTGGTATTACCCTTTTAGACGTGTGTGATTACTACTATATAAAAGCGCTTCGAGAAGTCGAGATCATACTTCTAGGAGAATTACTGAAGAATTAACACGTATTTTAAATTAAAACAAAATGTCCAAGATTGTGATTATCGCCCTTGCTTTGATCGTCGCCGTATCAGCTGGAGGATACGGACAAGGACAATACGGCCACGGTGGTAACCACGAGAACCACGACAGCTACCCACACGTCCACCAACAAGGTGGATATGAGCACGGTGGTCACGGAAGCCACGGAAGCCACGGCGAACACGGCAGCCACGGCAGCCACGGTTCCGGCGGTAGTCATGGAGTGAACGGCGGTCAAGGACATCACAGCGGCCACGAAGAGCAGAGATATGGCCACGG…	535	E_FL_epM-_02H03_F_0 E_FL_epM-_01F06_F_0 E_FL_epM-_27G08_F_0 E_FL_epM-_05A17_F_0 E_FL_epM-_02K22_F_0 E_FL_epM-_13G17_F_0 E_FL_epM-_10C14_F_0 E_FL_epM-_19L17_F_0 E_FL_epM-_03A15_F_0 E_FL_epM-_16I02_F_0 E_FL_epM-_01I05_F_0 E_FL_epM-_25G02_F_0 E_FL_epM-_21O19_F_0 E_FL_epM-_20P13_F_0 E_FL_epM-_20K24_F_0 E_FL_epM-_08G06_F_0 E_FL_epM-_04E12_F_0 E_FL_epM-_11F14_F_0 E_FL_epM-_11G01_F_0 E_FL_epM-_20G14_F_0…	MSKIVIIALA LIVAVSAG	undefined	CG5225	CG5225	7e-08	53.5	BmorCPG17
19	68	2	0.971429	AGGGAATCTTAGATTGATCACTTGTCTGCTAACCGACATCGCATCATGAGAGCATTCGTTGTAATCTGCGCCCTGGTGGCCCTCGCCTCCGCTGGTGACGTTGGAAATGTACGTGAGAAGCGCGGCTTCCTCGGCGGACTCGGTGGCGGCATTGGCGGCTACGGCGGATATGGCGGCGGCTACGGTGGCGGCTCCGGCGGCTATGGCGGATACAGCGGTGGTTATGGCGGATACGGCGGTGGTTATGGCGGATACGGCGGCTCTGTCATCAGTGCGCCGGCCACTCGTGTTGTTGCCGTCAACAAGGTCGTGAACGTCCCCAGGGTGGTCAGCGTACCTCAAGTGGTCCACGTCAACAAAGTAGTGTCCCAGCCCCAGATTGTTACCGTTAAGAAGGTT…	629	E_FL_epM-_25K08_F_0 E_FL_epM-_14B05_F_0 E_FL_epM-_05F01_F_0 E_FL_epM-_06A04_F_0 E_FL_epM-_24C22_F_0 E_FL_epM-_09K01_F_0 E_FL_epM-_22D15_F_0 E_FL_epM-_17J15_F_0 E_FL_epM-_05G07_F_0 E_FL_epM-_17N02_F_0 E_FL_epM-_19J19_F_0 E_FL_epM-_02G12_F_0 E_FL_epM-_06F11_F_0 E_FL_epM-_19C18_F_0 E_FL_epM-_18C02_F_0 E_FL_epM-_23P11_F_0 E_FL_epM-_09P17_F_0 E_FL_epM-_18M09_F_0 E_FL_epM-_12C19_F_0 E_FL_epM-_01H23_F_0…	MRAFVVICAL VALASA	undefined	CG14191	CG14191	4e-24	107	BmorCPG1
20	63	130	0.326425	TGAGTCGCACCACAGCACGCGTCGACTCGACATATTTTCATCTAAGGGAGCTGAAAAAACAAAACCACCAAAATGGACGCGATCAAGAAGAAGATGCAGGCGATGAAGCTGGAGAAGGACAATGCGCTCGACCGCGCTGCCATGTGTGAGCAGCAGGCCAAAGACGCCAACCTTCGTGCTGAGAAGGCCGAAGAAGAGGCGAGACAGCTTCAGAAGAAGATCCAGACAATTGAAAACGAGCTCGACCAGACACAGGAGTCTCTCATGCAGGTTAACGGAAAGCTCGAAGAGAAGGAGAAGGCTCTGCAGAACGCTGAGTCCGAAGTGGCTGCCCTGAACCGACGTATCCAACTGCTGGAGGAGGACCTCGAGAGGTCCGAGGAGCGTCTCGCGACCGCC…	1117	E_FL_epM-_19G12_F_0 E_FL_epM-_16H19_F_0 E_FL_epM-_25K15_F_0 E_FL_epM-_21E17_F_0 E_FL_epM-_20F11_F_0 E_FL_epM-_21K09_F_0 E_FL_epM-_21P07_F_0 E_FL_epM-_07G08_F_0 E_FL_epM-_20O18_F_0 E_FL_epM-_16I11_F_0 E_FL_epM-_17J06_F_0 E_FL_epM-_04B02_F_0 E_FL_epM-_03A20_F_0 E_FL_epM-_14N21_F_0 E_FL_epM-_16A03_F_0 E_FL_epM-_16D22_F_0 E_FL_epM-_17F22_F_0 E_FL_epM-_25B15_F_0 E_FL_epM-_20N23_F_0 E_FL_epM-_03N23_F_0…	NA	IPR000533|Tropomyosin, IPR010978|tRNA-binding arm, IPR009053|Prefoldin	Tropomyosin 1	CG4898	9e-140	493
21	60	5	0.923077	GGGGAAAGGTCCATACATCCTGCGGAGGAAGTAAACAGAAGATGGTGTCCAAGTTTATCGTGTTTGTTACCGCTTTGGCTTTGTGCCACGCCAAACCATTCTTGATCGCAGGACCTCAGCCATACTATGGCCGCATTGAGAGCACCCCCAGCATCGCTTACGGCTTTGGAAGCGGGTTCAGCAGCAACATTGGCGGTATAACTCACACTTCGGGCATTGGTCACTCTTTCCAAACCGGCAACGCCGAGGCCTACGGTGGCGGCTTGGCCAACAGCGACGGTCCAGCCTATGCAAGTGGAATCGGAATCGCTAACACCGGAGTCCAGCCTCAGCAATACTACAGAACGTACAACGTTCAGCCTGCGGTCTACCGTCCTGCCCCTACCTACACAAGCTACC…	972	E_FL_epM-_06P20_F_0 E_FL_epM-_04L17_F_0 E_FL_epM-_02D15_F_0 E_FL_epM-_02P19_F_0 E_FL_epM-_19D03_F_0 E_FL_epM-_05A09_F_0 E_FL_epM-_20A17_F_0 E_FL_epM-_12G02_F_0 E_FL_epM-_11D09_F_0 E_FL_epM-_17K04_F_0 E_FL_epM-_15D17_F_0 E_FL_epM-_19E17_F_0 E_FL_epM-_16F21_F_0 E_FL_epM-_25N01_F_0 E_FL_epM-_24E17_F_0 E_FL_epM-_26P18_F_0 E_FL_epM-_17N09_F_0 E_FL_epM-_20F12_F_0 E_FL_epM-_22C07_F_0 E_FL_epM-_14K02_F_0…	MVSKFIVFVT ALALCHA	undefined	CG32774	CG32774	1e-06	50.8
22	53	120	0.306358	GTGACATTCAGGTTGTTAAGTTTGCTTCATAACAACGGAAATGCGTGTCTTTTTGGCAATCTGCCTGTCTCTGACAGTGGCGCTGGCCGCCGAAACTGGAAAGTACACTCCTTTCCAGTACAACCGAGTTTACTCTACTGTTTCTCCATTCGTCTATAAGCCAGGCCGCTATGTAGCTGATCCAGGCCGTTATGACCCCAGCCGCGACAACTCTGGCCGTTACATTCCCGACAACTCTGGTGCCTACAACGGTGACCGTGGAGACCGTGGTGCCGCCGGTGGCTTCTACACTGGATCCGGTACTGCTGGAGGTCCCGGAGGAGCCTACGTCGGAACCAAGGAGGACCTCAGCAAATACCTTGGTGATGCTTACAAGGGATCCAGCATTGTTCCCCTGCC…	948	E_FL_epM-_03B21_F_0 E_FL_epM-_17B12_F_0 E_FL_epM-_02G17_F_0 E_FL_epM-_07L08_F_0 E_FL_epM-_04B03_F_0 E_FL_epM-_16F03_F_0 E_FL_epM-_24I22_F_0 E_FL_epM-_25D23_F_0 E_FL_epM-_20N16_F_0 E_FL_epM-_23F17_F_0 E_FL_epM-_02B06_F_0 E_FL_epM-_02I15_F_0 E_FL_epM-_05B02_F_0 E_FL_epM-_09O07_F_0 E_FL_epM-_25H21_F_0 E_FL_epM-_27N11_F_0 E_FL_epM-_25F23_F_0 E_FL_epM-_14G15_F_0 E_FL_epM-_25B10_F_0 E_FL_epM-_25A11_F_0…	MRVFLAICLS LTVALA	IPR000618|Insect cuticle protein	Cuticular protein 49Ab	CG30042	1e-30	130	BmorCPR41
23	47	4	0.921569	CCACTCATCCGAGTCCTTCGTTGAGAACAGACGTGATGGCAGCAAGATTTGTAGTCGCTGTGGCGCTTGTGGCCTTGTGCCGTGCCAACCCCGTCATTAAAAACGGTGTCGTCTACCGTGACAGTCGGGGTTTAGCCATCGGCCAAGCATACAACAGCGACGGCGGAGTGAGCCAGGCCAACGCCAACGTAATCGGTGGTGTATCACAGGCCTACGGTAGCAGCAGCAACGGTGGTCACATAGCGCGTGACGGGCTCTTCTATCCCGGCCAAGCTATCGCGAAAGCTGAAACCTACGACAACGATGGAAACCTAATCAACGGTCCGTCTCAAGCTATCGCTAAAGCCCAGAATGGAGGTGCTTACTACCCAGTCCCCGCTCCCGGTACCATCATCACTT…	1671	E_FL_epM-_20M06_F_0 E_FL_epM-_20N15_F_0 E_FL_epM-_04F03_F_0 E_FL_epM-_17O13_F_0 E_FL_epM-_01H13_F_0 E_FL_epM-_13M04_F_0 E_FL_epM-_03K07_F_0 E_FL_epM-_21M01_F_0 E_FL_epM-_19J08_F_0 E_FL_epM-_16L09_F_0 E_FL_epM-_12E02_F_0 E_FL_epM-_10A13_F_0 E_FL_epM-_04P02_F_0 E_FL_epM-_20A03_F_0 E_FL_epM-_10G15_F_0 E_FL_epM-_27J16_F_0 E_FL_epM-_07O08_F_0 E_FL_epM-_12K09_F_0 E_FL_epM-_19O21_F_0 E_FL_epM-_10J04_F_0…	MAARFVVAVA LVALCRA	undefined	CG13731	CG13731	2e-19	94.4
24	41	0	1	GGACTCATCCACTGTCGCCGACCGCAGACAACAACATGAGAGCTTTTGTATTAATCTGCACTCTGGTGGCACTCGCCTCGGCCGGCAATGTCCGTGAGAAGCGCGGCTTCCTCGGCGGATACAGTGGTGGGATCGGATACGGTGGCGGATATGGCGGATACAGTGGCGGATATGGCGGTTACGGAGGTGGACTCGGTGGTATCGGATACAGCAGCTACTCCGCTCCCGCTGTGGTCTCTGTCAACAAGGTCGTGAACGTCCCCAGAGTAGTCAGTGTACCCCAGGTCGTATCTGTCAACAAGGTAGTCTCCCAGCCTCAGGTGGTCACTGTCAATAAAGTTATCTCCAGCGGTATCGGTGGATACGGCGGCGGATTCGGTGGGTACAGTGGCGGATACG…	579	E_FL_epM-_17C16_F_0 E_FL_epM-_14B09_F_0 E_FL_epM-_17H07_F_0 E_FL_epM-_17O16_F_0 E_FL_epM-_24B08_F_0 E_FL_epM-_13E21_F_0 E_FL_epM-_09J03_F_0 E_FL_epM-_18J04_F_0 E_FL_epM-_20H09_F_0 E_FL_epM-_25P08_F_0 E_FL_epM-_12O22_F_0 E_FL_epM-_15E12_F_0 E_FL_epM-_12C10_F_0 E_FL_epM-_16N10_F_0 E_FL_epM-_13K19_F_0 E_FL_epM-_15A06_F_0 E_FL_epM-_05P20_F_0 E_FL_epM-_20C03_F_0 E_FL_epM-_24N13_F_0 E_FL_epM-_01B22_F_0…	MRAFVLICTL VALASA	undefined	CG14191	CG14191	5e-21	97.4	BmorCPG27
25	35	57	0.380435	GCTGGAAACATTCGGAATTGTGGCCAGTCGTGTTGTGCGTCTCACAGTGTTAACTAGTGACATCAACCATGGTTCTGGACACCGAAGACTGGGCCGATGAGCTGCCCCCAGAACAGATCGCCGTCCTCCGCAAAGCCTTCGACGGCTTCGACCACAACCGCTCGGGTAGTATCCCCTGTGACTTCGTGGCTGATATCCTGAGAATGATGGGGCAGCCATTCAACAAGAAAATCCTCGAGGAACTTATTGAGGAGGTCGACGCCGACAAATCTGGTCGTCTGGAATTCCCCGAGTTCGTAACTCTGGCCGCTAAGTTCATCGTTGAAGAGGACGCTGAGGCCATGCAGAAAGAACTCAGGGAAGCGTTCAGATTGTACGACAAGGAAGGCAACGGTTACA…	797	E_FL_epM-_05F12_F_0 E_FL_epM-_12M18_F_0 E_FL_epM-_07M19_F_0 E_FL_epM-_05F09_F_0 E_FL_epM-_03J03_F_0 E_FL_epM-_12O10_F_0 E_FL_epM-_05J15_F_0 E_FL_epM-_09P14_F_0 E_FL_epM-_02P11_F_0 E_FL_epM-_13L15_F_0 E_FL_epM-_15O12_F_0 E_FL_epM-_20M09_F_0 E_FL_epM-_21G05_F_0 E_FL_epM-_15K22_F_0 E_FL_epM-_19H21_F_0 E_FL_epM-_20F14_F_0 E_FL_epM-_25O04_F_0 E_FL_epM-_16O14_F_0 E_FL_epM-_19E23_F_0 E_FL_epM-_19P04_F_0…	NA	IPR002048|Calcium-binding EF-hand	Troponin C at 73F	CG7930	3e-65	244
26	35	4	0.897436	TTTTTGATCATTCAGTCTTCGGCAGATTGAGAGACACACAAACAACTACAATGTTCAAGCTGATTCTTGTTACCCTCGCCACTGTGGCGCTTGCCTCTGGCAAACCCAGCTTTGGATACGCTCCTCTAGCCTACAGTGCTCCTGTCGCCTCCTACTCATACAGCGCCCCAGCCTTCTCTAGCGCAGCTATTGCTGCCCCCGCTGTTGCTGCACCCGCTCTCACCACCTCCGTTGCTGCTCCTGCTGTTGCGCACCAAATCCACACACCAGCCGTCCATGTACCAGCCGTCCACGCACCAGCCGTCCCCGCACCAGCCGTCCACGCACCAGCCGTCTCCGCTCCAGTTGTTGCTGCTCCCGCCGTCACCGCTCCCGTCGTCGCCGCTCCAGCGTACACTG…	947	E_FL_epM-_25I21_F_0 E_FL_epM-_24C17_F_0 E_FL_epM-_17F18_F_0 E_FL_epM-_19E02_F_0 E_FL_epM-_17B14_F_0 E_FL_epM-_20G08_F_0 E_FL_epM-_14C11_F_0 E_FL_epM-_20M14_F_0 E_FL_epM-_11E12_F_0 E_FL_epM-_02A02_F_0 E_FL_epM-_04O08_F_0 E_FL_epM-_26G13_F_0 E_FL_epM-_13O19_F_0 E_FL_epM-_24E02_F_0 E_FL_epM-_16D01_F_0 E_FL_epM-_25O20_F_0 E_FL_epM-_03K01_F_0 E_FL_epM-_18K20_F_0 E_FL_epM-_15P23_F_0 E_FL_epM-_10N23_F_0…	MFKLILVTLA TVALASG	undefined	CG34333	CG34333	7e-33	137	BmorCPH34
27	35	155	0.184211	TGGCCCGCCGCGCCTTGCCGCCCGCCTCGCGCCAGTCAGCAACTGTGGCTCGTGTTGGCTAAACCATCTCGTGAGGGCCATCTTCTAATTCTTGCAGTAGGACACCCTAAACCAACACAACAACAATGGCGGATGATGAAAAAAAGCGTCTCGAGGAGGCGAAGAAGGCCAAACAGGCCGAAATCGACCGCAAGCGCGCTGAGGTGCGCAAGCGCATGGAGGAGGCCTCCAAAGCCAAAAAGGCGAAGAAGGGTTTCATGACACCTGAGAGGAAGAAGAAGCTCAGGTTGCTGCTGCGTAAGAAAGCCGCCGAAGAGTTGAAGAAGGAGCAGGAACGTAAAGCTGCTGAAAGGAGGCGCATCATCGAGGAGAGGTGCGGTAAACCTAAGAACATTGACG…	945	E_FL_epM-_12M02_F_0 E_FL_epM-_12B05_F_0 E_FL_epM-_12K17_F_0 E_FL_epM-_07G03_F_0 E_FL_epM-_06I10_F_0 E_FL_epM-_25E06_F_0 E_FL_epM-_23L13_F_0 E_FL_epM-_09L18_F_0 E_FL_epM-_27K07_F_0 E_FL_epM-_20E16_F_0 E_FL_epM-_08J17_F_0 E_FL_epM-_01L07_F_0 E_FL_epM-_25H01_F_0 E_FL_epM-_18D23_F_0 E_FL_epM-_01H05_F_0 E_FL_epM-_08P10_F_0 E_FL_epM-_27C05_F_0 E_FL_epM-_10J07_F_0 E_FL_epM-_16G17_F_0 E_FL_epM-_17F19_F_0…	NA	IPR001978|Troponin	wings up A	CG7178	2e-98	355
28	34	95	0.263566	CGAGTGCGCCATCTAAGCGAGTTAAAACCGTCCCGCGCAAAAGTTACGGAGCCCCACTTCTTGTCTGAACGTCTGCCAGTGAAGACCGGGAGGGAACCGACAAACACCACACAAAATGAGCGACCTCAGCAAGAACGACGTTGAAAGGGCGTCTTTCGCCTTCTCAATCTACGACTTTGAAGGCAAAGGCAAGATCGATGCCTTCAACCTTGGCGATCTCCTGAGAGCGCTCAACTCAAACCCCACACTGGCAACCATCGAGAAACTCGGTGGTACAAAGAAGAAGGGCGAGAAGCTGCTCACACTCGAAGAGTTCCTTCCCATCTACAGCCAAGCAAAGAAAGACAAAGACCAGGGAGCGTATGAAGATTTCCTGGAATGTCTGAAGCTGTATGACAA…	895	E_FL_epM-_11L10_F_0 E_FL_epM-_09N07_F_0 E_FL_epM-_17O11_F_0 E_FL_epM-_03K04_F_0 E_FL_epM-_15J05_F_0 E_FL_epM-_13G20_F_0 E_FL_epM-_15B11_F_0 E_FL_epM-_25G17_F_0 E_FL_epM-_05H01_F_0 E_FL_epM-_01J09_F_0 E_FL_epM-_04L21_F_0 E_FL_epM-_07O13_F_0 E_FL_epM-_26G08_F_0 E_FL_epM-_19K02_F_0 E_FL_epM-_25N23_F_0 E_FL_epM-_23D14_F_0 E_FL_epM-_01O21_F_0 E_FL_epM-_07A03_F_0 E_FL_epM-_02J02_F_0 E_FL_epM-_13H12_F_0…	NA	IPR002048|Calcium-binding EF-hand	Myosin alkali light chain 1	CG5596	2e-50	196
29	33	9	0.785714	GTGATTCAGTCTTTGATTAACACACCACGATGTACACACTCAGAGTCCTTGTCGCATTCGCCACTTTGGCCATCGCGTATGGCAAGCCCAGCTTTGGACCTTTGGCCTACTCTGCCCCACTTGCCAGCTACGCATCCTACGTACCTTCCACCTACGCCTACACCGCTCCGGCCGTCGCCACCCCAGCTGTAGCTCCTGTTCCAGCTCTGACCACCGCCGCCGTCGCCACCCCAGCTGTAGCTCCAGTTCCAGCTCTGACCACTGCCGCCGTCGCCACCCCAGCTGTAGCTCCAGTTCCAGCTCTGACCACCGCCGCCGTCGCTGCTCCAGCATACCCCGTTCCTCTTACGTACTCCGCCTACGCTCCAGCTGCTTACCCCGTGTCATCCTACGCTGCCT…	608	E_FL_epM-_17P13_F_0 E_FL_epM-_22I12_F_0 E_FL_epM-_06L16_F_0 E_FL_epM-_03A07_F_0 E_FL_epM-_26I07_F_0 E_FL_epM-_03D20_F_0 E_FL_epM-_04P05_F_0 E_FL_epM-_03N05_F_0 E_FL_epM-_13E20_F_0 E_FL_epM-_23N01_F_0 E_FL_epM-_17H19_F_0 E_FL_epM-_09E15_F_0 E_FL_epM-_14M18_F_0 E_FL_epM-_04L19_F_0 E_FL_epM-_15A08_F_0 E_FL_epM-_23L02_F_0 E_FL_epM-_19M23_F_0 E_FL_epM-_03E22_F_0 E_FL_epM-_18L22_F_0 E_FL_epM-_17O17_F_0…	MYTLRVLVAF ATLAIAYG	undefined	CG32564	CG32564	4e-10	61.2	BmorCPH24
30	31	55	0.360465	GAGTTATCGAGAAATTGTTGATCAATAAACAGATAAAGATTATCAAGTGTTAATTTGTATTGTATATCTGGTGAGAAGTTACTGTGACTTAAGGATCATGGGATTTTTCACTGCCCTAATAGTCAACATCGTAGGCGGAGCCGTTCTTTGCATGGGAGGGTTTTTGATCCCAATCGTGGCACCTCTGCTCGGCTTCAGCGCATCGGGAATAATGGCGGGAAGCATTGCAGCTTCAGCCCAGTCGTATTACGGGAATTTAATGGCCGGAAGCATTATATCAAAGTTGACTGCCGCCGCCATGATAGCACCAACTCCATAAGTTTGTCAAAAACAGATAACTGCTGCTCGTCAATACATTCTGGATTTAAAATGTCTTAAATTCTGAAATAAATATGATGA…	420	E_FL_epM-_13L21_F_0 E_FL_epM-_13O15_F_0 E_FL_epM-_20E14_F_0 E_FL_epM-_20G02_F_0 E_FL_epM-_19A10_F_0 E_FL_epM-_07H13_F_0 E_FL_epM-_11A11_F_0 E_FL_epM-_12P07_F_0 E_FL_epM-_24E07_F_0 E_FL_epM-_17L03_F_0 E_FL_epM-_13D14_F_0 E_FL_epM-_09L17_F_0 E_FL_epM-_03P12_F_0 E_FL_epM-_08O24_F_0 E_FL_epM-_03C23_F_0 E_FL_epM-_11B04_F_0 E_FL_epM-_27N15_F_0 E_FL_epM-_25J23_F_0 E_FL_epM-_14J07_F_0 E_FL_epM-_25C20_F_0…	MGFFTALIVN IVGGAVLC	undefined	#N/A		#N/A	#N/A
31	29	39	0.426471	ACGACTAGCACACGAGAAGAGCAGCGCGCGCTCACAACGAACTTTAAATAAAAAAGATGTCGATAGTACCAATGATGTTTCGCGATTGGTGGGATGACTGGGAGCGTATCGAGCGCCCCTCCAGACTACTGGACCAGCACTTCGGCATGGGTCTGAAGAAGGACGATCTGTTATCCTCCATCAGTTCATTCCCCTCGACCTCGCTCTTCAGAAATTCATACTTCAGACCTTGGAGGGCGAGCTTAGCCAGGCAGGAATCTTCTTCGACGATCAATTTGACGAAAGAGAAATTTGAGGTTATTTTAGACGTTCAGCAATTCACTCCAGACGAGATCACGGTCAAGGCGTCGAACAACACGGTTGTCGTCGAAGGCAAGCACGAGGAGAAACAGGACGAGC…	856	E_FL_epM-_11K13_F_0 E_FL_epM-_01D07_F_0 E_FL_epM-_11E16_F_0 E_FL_epM-_16J23_F_0 E_FL_epM-_23G10_F_0 E_FL_epM-_14I04_F_0 E_FL_epM-_05P19_F_0 E_FL_epM-_12M04_F_0 E_FL_epM-_10D09_F_0 E_FL_epM-_22D18_F_0 E_FL_epM-_14C16_F_0 E_FL_epM-_18I02_F_0 E_FL_epM-_18H04_F_0 E_FL_epM-_15C04_F_0 E_FL_epM-_23P18_F_0 E_FL_epM-_18M24_F_0 E_FL_epM-_21D01_F_0 E_FL_epM-_01J20_F_0 E_FL_epM-_25L15_F_0 E_FL_epM-_14A20_F_0…	NA	IPR001436|Alpha crystallin, IPR010916|TonB box, N-terminal, IPR002068|Heat shock protein Hsp20, IPR008978|HSP20-like chaperone	lethal (2) essential for life	CG4533	3e-55	211
32	29	13	0.690476	AACCGAGATGAGATCCTTTGTTTTAATCTGTGCCCTCGTGGCCATTGCCGCCGCCGCCAAGACAGAAGACAAGGCCGCACGTGACAAGCGTAGCTTCTTCCACGGACTCGGCTACGACTCCAACTATGGATCCACCTTCGGCTACGGCAGCGGCTACCAGAACTTAGGAGGCCTCGGCTACTCCGGCTACTCCTCTCCCTCCGTCTACTCCTCTCCCTCGTCTTACAGCTACTCCACCCCGGCTGTCAGCTCTTACGGCTACACGTCTCCCGCCGTCAGCTATGCTAACGCTGGATACCGGTACGCCAGCCCCGCCTACAGCTACGCCGCCCCGGCCTTCTCCGCCGCCAGCTACGCCGCCCCCGTCTACTCCGCCGCCAGCTACGCCGCCCCCGCCTA…	1321	E_FL_epM-_15F17_F_0 E_FL_epM-_20G22_F_0 E_FL_epM-_25D01_F_0 E_FL_epM-_10P02_F_0 E_FL_epM-_07B17_F_0 E_FL_epM-_01J01_F_0 E_FL_epM-_21C13_F_0 E_FL_epM-_01L23_F_0 E_FL_epM-_23N13_F_0 E_FL_epM-_27D16_F_0 E_FL_epM-_09F21_F_0 E_FL_epM-_02N14_F_0 E_FL_epM-_07O07_F_0 E_FL_epM-_27I03_F_0 E_FL_epM-_04P23_F_0 E_FL_epM-_04P06_F_0 E_FL_epM-_12D14_F_0 E_FL_epM-_06N24_F_0 E_FL_epM-_26E16_F_0 E_FL_epM-_23M13_F_0…	MRSFVLICAL VAIAAA	undefined	CG32564	CG32564	1e-37	154	BmorCPG4
33	28	6	0.823529	GTTGATTTTGGAACTCGTGCCCGTACAGATCTCAGCAATATGAAATTCTTGGTTTTGGCTTTATGCGTATGTGCCGTCAGCGCACAAGAATTTCGTGGCTACAAGCCCCTGGGAGTTTTAGCTCAGCCTGCCAAGCCAGTGCCCGTCGTGAAGCCAGTGCCCGTCGTGAAGTCAGTAGTCAGCGGCAGTGAAGCTGATGCCGTCATTCTCCGTTCTGATACTGAAGTGAATCCTGACGGATTCAGCTTTGGGTATGAAACTGACAATGGAATCAGCGCTCAATCATCTGGATCCTTGAAGAAAGTTGATAATATCGATGTTCTCGCCATCCAAGGTCAATATGAATACTCTGCGCCTGACGGAACCCCTGTGAAGTTCACGTATACAGCTGACGAGAAC…	669	E_FL_epM-_01J15_F_0 E_FL_epM-_22H17_F_0 E_FL_epM-_01H16_F_0 E_FL_epM-_02F15_F_0 E_FL_epM-_17E14_F_0 E_FL_epM-_05E13_F_0 E_FL_epM-_09I23_F_0 E_FL_epM-_02C04_F_0 E_FL_epM-_04L20_F_0 E_FL_epM-_26L02_F_0 E_FL_epM-_27C01_F_0 E_FL_epM-_17C09_F_0 E_FL_epM-_23J07_F_0 E_FL_epM-_03E09_F_0 E_FL_epM-_21D23_F_0 E_FL_epM-_11K03_F_0 E_FL_epM-_12B15_F_0 E_FL_epM-_01L09_F_0 E_FL_epM-_10D24_F_0 E_FL_epM-_17C24_F_0…	MKFLVLALCV CAVSA	IPR000618|Insect cuticle protein	Cuticular protein 78Cc	CG7658	2e-21	99	BmorCPR42
34	24	324	0.0689655	TGATCCAGTTCGATCCGACTTCATCCACCGTTGAAGAGGCATAATGAAAACAGCGCTCTGCTTAGTTTTCCTGCTGGTAGCAGCAGCGGCTGCCAGTGAGAAGAAGACGACAGAAAGCAAAGCTGAACCCCTAGAGAAGAAATTGGACAAACGTGGTCTCCTGAACCTCGGGTATGGATACGGTATTGATGGTCTTGACGTTGGCTACATCGGACACGGACAAGGACTCGGAGGCGCCTACAACTATGTAGACGGAGGCTACTCCTCCGGCTACGGCCTCAACTTCGGTGGACATACCGACGTCACCAAGACCATCACCCTCGTCAAAGGCGTCCCTGTACCTTACGCCGTCGACAGACCCGTTCCATACCCAGTTGAGAAGCACGTGCCTTATCCCGT…	1405	E_FL_epM-_10D04_F_0 E_FL_epM-_12M19_F_0 E_FL_epM-_25B16_F_0 E_FL_epM-_23G05_F_0 E_FL_epM-_15D09_F_0 E_FL_epM-_18O04_F_0 E_FL_epM-_16D09_F_0 E_FL_epM-_05H17_F_0 E_FL_epM-_01N07_F_0 E_FL_epM-_07C03_F_0 E_FL_epM-_20O01_F_0 E_FL_epM-_25L04_F_0 E_FL_epM-_18O03_F_0 E_FL_epM-_14D03_F_0 E_FL_epM-_01J18_F_0 E_FL_epM-_13G02_F_0 E_FL_epM-_18F10_F_0 E_FL_epM-_07H06_F_0 E_FL_epM-_17B16_F_0 E_FL_epM-_10C12_F_0…	MKTALCLVFL LVAAAAA	undefined	CG30101	CG30101	2e-91	333	BmorCPG13
35	24	354	0.0634921	ATTAATTGAATTTTTTTCTTATTTTTTTTTATTATGCATTTTTTTAATTTTTAATATCATAAATTACTTCATTTATGAAAAAAAAATACATCTTATTAATAAATTTAACCAAAAAAAAAAATTAACTTTTAATTGAAAATGATAACAAACTTATTTTCTATTTTTGATCCATCAACAAATTTAATAAATTTACCAATAAATTGAATTAGAACAATTTTAGGATTATTATTTATTCCGTATAGATTTTGATTAATCCCAAATCGACATTTTATTATATGAAATTTCATTTCAAAAAAATTACATAATGAATTTAAAACATTATTAAAAAATAACTATTTTAATGGATCAACATTTATCTTTATTTCATTATTTTTTTTTTATTTTTTTTAATAATTTTTT…	845	E_FL_epM-_21K05_F_0 E_FL_epM-_06L22_F_0 E_FL_epM-_21M18_F_0 E_FL_epM-_11J13_F_0 E_FL_epM-_21F11_F_0 E_FL_epM-_05K05_F_0 E_FL_epM-_19B02_F_0 E_FL_epM-_27D02_F_0 E_FL_epM-_26J18_F_0 E_FL_epM-_23F09_F_0 E_FL_epM-_18A16_F_0 E_FL_epM-_18P08_F_0 E_FL_epM-_24C01_F_0 E_FL_epM-_18F16_F_0 E_FL_epM-_27B09_F_0 E_FL_epM-_12N21_F_0 E_FL_epM-_02K02_F_0 E_FL_epM-_16G02_F_0 E_FL_epM-_11H10_F_0 E_FL_epM-_11H16_F_0…	NA	undefined	mitochondrial ATPase subunit 6	CG34073	4e-51	198
36	22	58	0.275	CATTCGAACTTCGCGCACAGCAGTCTCGGCATCACCGCCCTGAACTGTACACGCGTCCGGGAGCTCGACTCTCGTTCCGACTCGACGAACAGGATAAGTTAAGCGAGCACAATGCCTTTCAAACCCGCTGATAACCCGAAGTGCCCGAAATGTGGCAAATCAGTTTACGCCGCTGAGGAGCGCGTGGCTGGTGGCCTCAAATGGCACAAAATGTGCTTCAAATGTGGTCTGTGCCAAAAATTGCTGGACTCAACCAACTGCTCAGAGCACGAGGGTGAACTGTACTGCAAAGTGTGCCATGCACGCAAATTCGGACCCAAAGGCTACGGCTTTGGTGGCGGCGCTGGTTGCCTCTCTATGGACACCGGCGACCACTTGAAGGGCGAGAATGCGAATTGA…	613	E_FL_epM-_10I07_F_0 E_FL_epM-_17F09_F_0 E_FL_epM-_27A21_F_0 E_FL_epM-_03K20_F_0 E_FL_epM-_15O02_F_0 E_FL_epM-_10H15_F_0 E_FL_epM-_01E09_F_0 E_FL_epM-_27I07_F_0 E_FL_epM-_22J18_F_0 E_FL_epM-_04B22_F_0 E_FL_epM-_08K06_F_0 E_FL_epM-_26D14_F_0 E_FL_epM-_21F09_F_0 E_FL_epM-_13K04_F_0 E_FL_epM-_02F06_F_0 E_FL_epM-_22P23_F_0 E_FL_epM-_22B18_F_0 E_FL_epM-_18H21_F_0 E_FL_epM-_26J14_F_0 E_FL_epM-_06B21_F_0…	NA	IPR001781|LIM, zinc-binding	Muscle LIM protein at 60A	CG33149	8e-41	163
37	22	128	0.146667	CGCCGCGGACTCCACATTCCAACGTCGCTGTGCTGCCGGTCCAAGAACCAGTGCCGAGTGACTGAGTGACCGACTTCTACCCGTGCGACACTCAATAAACAACCAACATGTCTGACGAGGAGGAATATTCTGGCTCTGAGGAGGAGGAAGTAGAAGAAGAAGTCCCGGAGACGAAACCCGCTCCTAAACAAGAGGGTGAGGGAGATCCAGAATTCATCAAGCGTCAAGACCAGAAGCGGTCGGACTTGGATGAACAGTTGAAGGAATACATCAACGAATGGCGCAAACAGCGGGCCAAGGAGGAGGATGAGCTCAAACGCCTTAAAGAGAAGCAGGCCAAGCGCAAGGTTTCTCGTGCCGAAGAAGAAAAGCGCCTCGCTCAAAAGAAAAAGGAAGAAG…	1453	E_FL_epM-_01P08_F_0 E_FL_epM-_02H11_F_0 E_FL_epM-_21P11_F_0 E_FL_epM-_20C17_F_0 E_FL_epM-_21A20_F_0 E_FL_epM-_20B13_F_0 E_FL_epM-_23N18_F_0 E_FL_epM-_13F12_F_0 E_FL_epM-_20E15_F_0 E_FL_epM-_24A18_F_0 E_FL_epM-_06G13_F_0 E_FL_epM-_21O13_F_0 E_FL_epM-_15O11_F_0 E_FL_epM-_04L24_F_0 E_FL_epM-_15M13_F_0 E_FL_epM-_08L01_F_0 E_FL_epM-_13N05_F_0 E_FL_epM-_06K08_F_0 E_FL_epM-_18P10_F_0 E_FL_epM-_10A03_F_0…	NA	undefined	upheld	CG7107	3e-171	598
38	22	5	0.814815	TTCACATCGCGGTAGTGACAACACCATGGCTTTAGCATCGGAAGGAACGAACCTCGTGTTCACCTACTTCATTCTCCTGTTACTGCTGGTCTCCCTGTGGATGCTGTATTCCGCTTTTTAAAAATGGATCTATGCAGACAAGATAAGCCAACTCGAAGGAGATCATACGAGGATGGCGGATTAAACGAACCAAAAAAAAAAACAAAAAATACAAACAATATCTCTAAGAAACCGTAATATTAGCACTTAAGTTATTTATAAGTTAGTTTTGTACAATCCCGAGCATTTAAATAACTTGAATGGTTGACAGCATTGGATATTCGTACGCAGACGATCGGCAATGAAAAACAATAAACAGCAATGTACACAACATGCAAATAAAATGTGACATAGTTTACG…	575	E_FL_epM-_09J21_F_0 E_FL_epM-_15K05_F_0 E_FL_epM-_21H08_F_0 E_FL_epM-_18D09_F_0 E_FL_epM-_18B22_F_0 E_FL_epM-_05M10_F_0 E_FL_epM-_03K03_F_0 E_FL_epM-_07I14_F_0 E_FL_epM-_08K09_F_0 E_FL_epM-_10M16_F_0 E_FL_epM-_15I07_F_0 E_FL_epM-_04O03_F_0 E_FL_epM-_21B15_F_0 E_FL_epM-_11I03_F_0 E_FL_epM-_22H20_F_0 E_FL_epM-_22P15_F_0 E_FL_epM-_14F02_F_0 E_FL_epM-_01G18_F_0 E_FL_epM-_02C22_F_0 E_FL_epM-_23O22_F_0…	NA	undefined	#N/A		#N/A	#N/A
39	21	300	0.0654206	TCAGTTACACGAGCTCTCAGCCACAGGAACATCTCCAAAGTTGGAGTTGTTCTAATTGGTTACTAAATAAATTATCATCGAGTAAGCTCAAAAAGGATCAGTCTCGTTTCGTCCAAGCACAAAATGCGCGCTTTCGTGGTACTCGCCTGTGTGGCTATGGCCTATGGCCGCCCTGAACCTCCAGTGGGATACAGCTACTCCGCTCCCAGAGGTCACTCAGGAAGCTTCAGCTCTTCCTCTATCAGCGGCGGACACAGAACTGTTGCTATTGGTGGTCATTCTGGATCCCTAGGTGGCCTTTCTGGAGGCAGCATTTCCCTTGGCGGCGGACACTCTTCTGATGGACTCGGTCTCGGTGGTGGACTCGCCCTTGGCGGCGGCAGCGGTTTGAGCTTCGGA…	1426	E_FL_epM-_17D20_F_0 E_FL_epM-_26D02_F_0 E_FL_epM-_23F10_F_0 E_FL_epM-_27L05_F_0 E_FL_epM-_16P08_F_0 E_FL_epM-_27M10_F_0 E_FL_epM-_02D18_F_0 E_FL_epM-_01B06_F_0 E_FL_epM-_14A06_F_0 E_FL_epM-_12N24_F_0 E_FL_epM-_14I01_F_0 E_FL_epM-_04P14_F_0 E_FL_epM-_17O21_F_0 E_FL_epM-_13O24_F_0 E_FL_epM-_08A11_F_0 E_FL_epM-_13F18_F_0 E_FL_epM-_13F04_F_0 E_FL_epM-_21K24_F_0 E_FL_epM-_08D12_F_0 E_FL_epM-_02P22_F_0…	MRAFVVLACV AMAYG	IPR004145|Protein of unknown function DUF243	TweedleT	CG5812	8e-70	261	BmorCPT2
40	20	8	0.714286	GTTACTAAGGTGGTGATTGAGCTATCGTACACTACTACTCTTGTGATACAAAAATAATAAAGTTTCTCAGAATGAAGACCGTTATTGTTTGCCTGCTTGCCTTGACGGCTGTGGCCCTCGCTCGCCCTGAACAGTACACAGACAAATACGACACTGTCGATCTGGACCAGCTCATATCTAACCGTCGGCTCCTCATTCCCTACGTACATTGCATCCTCGAAAAGGGCCAATGTACCGCAGAAGGCAAGGAACTTAAATCTCACATCAAGGAAGCCCTCGAGACCAACTGCGCTAAATGCACCAAAGCGCAAAAGGGTGGAACCGAAAAGATGATTGGTCACCTCATCAACCACGAAGCCGAATTCTGGGAGGAGCTGAAGGCCAAATACGATCCCACCA…	671	E_FL_epM-_06H06_F_0 E_FL_epM-_02N24_F_0 E_FL_epM-_12I01_F_0 E_FL_epM-_20M22_F_0 E_FL_epM-_19N04_F_0 E_FL_epM-_01L12_F_0 E_FL_epM-_02C09_F_0 E_FL_epM-_23K16_F_0 E_FL_epM-_07D17_F_0 E_FL_epM-_03I16_F_0 E_FL_epM-_27B18_F_0 E_FL_epM-_11G17_F_0 E_FL_epM-_25I08_F_0 E_FL_epM-_21D12_F_0 E_FL_epM-_19G24_F_0 E_FL_epM-_07D15_F_0 E_FL_epM-_21A18_F_0 E_FL_epM-_04K07_F_0 E_FL_epM-_24P22_F_0 E_FL_epM-_03J14_F_0	MKTVIVCLLA LTAVALA	IPR005055|Insect pheromone-binding protein A10/OS-D	Ejaculatory bulb protein III	CG11390	2e-24	109
41	20	111	0.152672	CGGGTCCAGCAGGAACGAACCAAAACTATTAAAAATGAAATTGATCATCGTTGTAGCTCTCGCCCTTGTGGCTACCGTCATCGCTGCCCCCCCTACAGAGGACTACCCTAAGATCGTTCGGTCTGAATTCGACGCCAGCCCCGATGGAGCTTACAACTACAATTTCGAGACTTCCAACGGCATCGTGCGTAGCGAAACTGGTGAGCTGAAGGAGGCTCTCGACGACGACAACAAGCCTCACGTTATTGTTGCTGTGCGTGGAAGCTACAGTTACACGAACACTGACGGCAAACCTGAAACCATTACGTACTTCGCTGACGAGACTGGATACCATGCTCAGGGTGAATCTATTCCTCAGGTCGCCTCCGCCACGAGCTAAACTTCTAAATTCCCTGGATA…	586	E_FL_epM-_12G17_F_0 E_FL_epM-_25L13_F_0 E_FL_epM-_15F13_F_0 E_FL_epM-_21B22_F_0 E_FL_epM-_03B10_F_0 E_FL_epM-_03G08_F_0 E_FL_epM-_10O04_F_0 E_FL_epM-_10H06_F_0 E_FL_epM-_13H17_F_0 E_FL_epM-_11P04_F_0 E_FL_epM-_12K14_F_0 E_FL_epM-_01A17_F_0 E_FL_epM-_24A09_F_0 E_FL_epM-_16N02_F_0 E_FL_epM-_13I16_F_0 E_FL_epM-_16I04_F_0 E_FL_epM-_02C11_F_0 E_FL_epM-_25J09_F_0 E_FL_epM-_14L17_F_0 E_FL_epM-_15H08_F_0	MKLIIVVALA LVATVIA	IPR000618|Insect cuticle protein	Cuticular protein 11B	CG2555	3e-16	81.6	BmorCPR46
42	20	445	0.0430108	ATCATTCGTATTCAGGACTTCGCTGACTTCAGTGCAACCTACTAGTGCAGCATCATGAGACCAATGCTCGTGGCCGCCAGTCTGGTGGCTTTATTGGCCCTCGCTTACGCGGAAGAAGCCAAAAAAGCAGAAAAGGAAGTGGCAGTGACCGATAAGGAACCGGCGGCTGACGACAAGAAACACGAAAAGAGAGGGCTCTTGGACATCGGCTGGCATGGCGGATTCGATGGTGGTTATGGAGGCGGTGGTTATGGAGGCGGTGGCTATGGAGGCGGCGGTCATTATGGCGGGCACGAGGAGGTCCACAAAACCGTAACTGTCGTTAAGAAAGTTCCTGTTCCCTACCCCGTCGAAAAGCACATCCCCTACCCGGTAGAAAAGAAAATCCCCTACCCCGTG…	1487	E_FL_epM-_23A15_F_0 E_FL_epM-_25J05_F_0 E_FL_epM-_25K16_F_0 E_FL_epM-_25D15_F_0 E_FL_epM-_27H15_F_0 E_FL_epM-_18K03_F_0 E_FL_epM-_08L13_F_0 E_FL_epM-_26K09_F_0 E_FL_epM-_06G20_F_0 E_FL_epM-_04A22_F_0 E_FL_epM-_17M14_F_0 E_FL_epM-_02H22_F_0 E_FL_epM-_25F05_F_0 E_FL_epM-_13K11_F_0 E_FL_epM-_27N08_F_0 E_FL_epM-_14H17_F_0 E_FL_epM-_26E23_F_0 E_FL_epM-_06J02_F_0 E_FL_epM-_08A01_F_0 E_FL_epM-_07A20_F_0	MRPMLVAASL VALLALAYA	undefined	CG16886	CG16886	2e-66	250	BmorCPG12
43	19	21	0.475	GAATCTTAGATTGGACATAGTTCACGACAATCCACGTGCCACACGGCTGCCGCACGTCAAACCTCACATTCGCAACCATGAAGCTGCTGATCGCAATCTCCGCTCTTATTGCCGTTGCGGCGGCCCTTCCCCAAAGGAAGGTTTCGTTGAAGCCAGAACAGCAAGTGGAAGACCAACTCCCACTTGAACAAAACTTCAACAACTATCAGCCCCAGCAACAGGAATATAGACAAGCAAAACCAGTCGATGACTTCAGACCTAAAGTCCAATTGGAGACCAGTACCTACATCCCCATTATCCGTTTCGATAAGGAACAAGGAACCGACGGAAGCTACAAAACTTCATATGAAACTGGTAACAACATTCAGGCTCAAGAGCAAGGTTATTTGAAGACCGTCG…	1539	E_FL_epM-_12O06_F_0 E_FL_epM-_04O05_F_0 E_FL_epM-_02J12_F_0 E_FL_epM-_15E17_F_0 E_FL_epM-_05G21_F_0 E_FL_epM-_11K01_F_0 E_FL_epM-_06A10_F_0 E_FL_epM-_17P14_F_0 E_FL_epM-_18E04_F_0 E_FL_epM-_01H12_F_0 E_FL_epM-_03H14_F_0 E_FL_epM-_03B15_F_0 E_FL_epM-_08F08_F_0 E_FL_epM-_12D08_F_0 E_FL_epM-_15P20_F_0 E_FL_epM-_21L23_F_0 E_FL_epM-_23E17_F_0 E_FL_epM-_12O20_F_0 E_FL_epM-_10P09_F_0	MKLLIAISAL IAVAAA	IPR000618|Insect cuticle protein	Cuticular protein 49Ah	CG8515	7e-42	168	BmorCPR34
44	18	7	0.72	CGAACGACTCGCACGCAGCTTACGTGTACGTAAATTGAAGCAAAAGTGATTTCAATTCTGCATTTTCAAGAAATAATGGATAAATTAGTAGTATTTTTCCTTTTCGCAATCATAACTAACGTGTTATGTATGAGCGTAAGGAACAAGCGTCAGTCGAATGATGATGATGACGTTCTCGATGACCGCTATGGCTGGGAGCTTACCACCCGGCCTCCAAGGCAGTTCCCTGGGCAAGGATTTTTCCCCGGTCTATTCCCCGGCCAGGGTCAGTTCCCAGGACAACAGCAACGTTTAACTACGACTCGGGCTCCCAACAATCTGGGCACCACCACAATGTCGCCTGCAATTCAACAATGCATTCGTAGCTGCCCAGTAACCGCTGAGTACAATCCAGTTTGT…	581	E_FL_epM-_12F03_F_0 E_FL_epM-_17C06_F_0 E_FL_epM-_15N05_F_0 E_FL_epM-_09B23_F_0 E_FL_epM-_26J03_F_0 E_FL_epM-_19P18_F_0 E_FL_epM-_03O15_F_0 E_FL_epM-_14I21_F_0 E_FL_epM-_18J06_F_0 E_FL_epM-_24O06_F_0 E_FL_epM-_01F16_F_0 E_FL_epM-_14F13_F_0 E_FL_epM-_10D05_F_0 E_FL_epM-_23O20_F_0 E_FL_epM-_15E09_F_0 E_FL_epM-_03P16_F_0 E_FL_epM-_23F16_F_0 E_FL_epM-_12M16_F_0	MDKLVVFFLF AIITNVLC	IPR002350|Proteinase inhibitor I1, Kazal, IPR011497|Protease inhibitor, Kazal-type	Kaz1-ORFB	CG1220	4e-12	67.8
45	18	133	0.119205	GGCAGTGTGTGCTAGAACGTTACAGTGTCCACTACTCTCGTGCCAGGACTTAGTTCGCAATATGTATTCGAGGTGTTTATTAGTGTTAGCGGCCGCCCTCGGCGTAGCTGTGGCCCAAGAGTCCTTCAAATGCCCCGACGACTTCGGTTTCTACCCTCACCACATCTCCTGTGACAAATACTGGAAGTGCGACAACGGTGTAGCCGAACTGAAAACCTGCGGCAACGGTCTCGCTTTCGACGCCACAGATTCCAAATACTTGACCGAGAACTGCGACTACCTTCACAACGTTGAGTGCGGAGAGAGGACACAGCTTGAGCCCCCAATCTCCACTCCTCACTGTTCGAGACTGTACGGCATCTTCCCTGATGAAAACAAGTGCGACGTTTTCTGGAACTG…	1451	E_FL_epM-_20G13_F_0 E_FL_epM-_02E03_F_0 E_FL_epM-_02I13_F_0 E_FL_epM-_25I18_F_0 E_FL_epM-_18G23_F_0 E_FL_epM-_08M17_F_0 E_FL_epM-_15O14_F_0 E_FL_epM-_26F15_F_0 E_FL_epM-_02O10_F_0 E_FL_epM-_05M05_F_0 E_FL_epM-_08G09_F_0 E_FL_epM-_20N24_F_0 E_FL_epM-_17N14_F_0 E_FL_epM-_17L06_F_0 E_FL_epM-_23J02_F_0 E_FL_epM-_16C09_F_0 E_FL_epM-_06H13_F_0 E_FL_epM-_20K19_F_0	MYSRCLLVLA AALGVAVA	IPR002557|Chitin binding Peritrophin-A	Gasp	CG10287	6e-137	484
46	18	19	0.486486	TCAGTCTTGTGGCGCGAAACTGACGGAGCTGTCAAAACGGGACGCGGGAATCGCCATTTTTATTTTTTTTTCGAAAACACATTTTTTTTGTTAAACGAATCCTAGAAAAATGAAATACCTTATCGTACTGGCCGTTTTCGCTTTGGCGTTCGCCGCTGAAGAGAAGGAGGAGAGGCCGAAGACATTCAGGCGGTTGATTCCAGCTGACGTTTTAAGAGATTTCCCCGGAATGTGCTTCGCGTCCACCCGCTGCATCACCGTCGAGCCCGGCAACACCTGGGAGCTGTCTCCGTTCTGCGGCCGCAGCACCTGCGTCGTCAGCGAGGACCAGCCCCCCAGGCTGCTGGAGCTTGTCGAAGACTGCGGACCTCTGCCACTCACCAACCCCAAGTGCCAATT…	1156	E_FL_epM-_22L22_F_0 E_FL_epM-_22P22_F_0 E_FL_epM-_13M02_F_0 E_FL_epM-_27C11_F_0 E_FL_epM-_12C03_F_0 E_FL_epM-_06C02_F_0 E_FL_epM-_12A09_F_0 E_FL_epM-_16P21_F_0 E_FL_epM-_06I09_F_0 E_FL_epM-_12B23_F_0 E_FL_epM-_02O21_F_0 E_FL_epM-_03F23_F_0 E_FL_epM-_08G13_F_0 E_FL_epM-_03K10_F_0 E_FL_epM-_23L01_F_0 E_FL_epM-_08C02_F_0 E_FL_epM-_23H12_F_0 E_FL_epM-_02A13_F_0	MKYLIVLAVF ALAFA	undefined	CG31997	CG31997	2e-48	189
47	17	77	0.180851	CCGCCGTGTGAACAGCCCGTTCGTGAGGCGTATTTAATTCGACCGGACCGTAACAACAAAAAGCCGCCACCATGGACGCGATCAAGAAGAAGATGCAGGCGATGAAGCTGGAGAAGGACAATGCCATGGACAAGGCCGACACCTGCGAACAGCAGGCTAGAGACGCCAACCTCCGTGCTGAGAAGGTAAACGAGGAAGTCCGCGAACTCCAGAAGAAGCTCGCCCAGGTGGAGGAAGACCTGATCCTGAACAAGAACAAGCTGGAGCAGGCCAACAAGGACCTTGAAGAGAAGGAGAAGCAGCTGACCGCCACCGAAGCCGAGGTCGCTGCCCTCAACAGGAAAGTGCAGCAGATTGAGGAAGACCTCGAGAAATCTGAGGAGAGGTCCGGCACCGCCC…	1144	E_FL_epM-_17E12_F_0 E_FL_epM-_17H12_F_0 E_FL_epM-_12M11_F_0 E_FL_epM-_02H07_F_0 E_FL_epM-_13N09_F_0 E_FL_epM-_16I23_F_0 E_FL_epM-_04I07_F_0 E_FL_epM-_01F11_F_0 E_FL_epM-_13D20_F_0 E_FL_epM-_14J03_F_0 E_FL_epM-_15N20_F_0 E_FL_epM-_06F06_F_0 E_FL_epM-_27D17_F_0 E_FL_epM-_05O10_F_0 E_FL_epM-_07J21_F_0 E_FL_epM-_25G03_F_0 E_FL_epM-_01B21_F_0	NA	IPR000533|Tropomyosin, IPR009053|Prefoldin	Tropomyosin 2	CG4843	2e-131	465
48	17	430	0.0380313	TGTCCTTTCCGGTTTAGTTGTTGAGGCGAGAAGCCGTTCTTTCGGTTTTTATTATTTTTAATCGCCTCCAATCCATCAAAATGAAGATCTATAAGGACATTATCACTGGTGATGAGATGTTCTCTGACACCTACAAAATGAAATTGGTCGATGAAGTTATTTACGAAGTGACCGGTAGGTTGGTGACGAGAGCACAGGGTGATATCCAGATCGAGGGTTTTAATCCTTCGGCTGAAGAGGCTGACGAGGGCACGGACTCGGCCGTCGAGAGCGGAGTTGACATAGTCCTGAACCACAGGCTAGTCGAAACATACGCCTTCGGTGACAAGAAATCCTACACATTGTACCTCAAAGACTATATGAAAAAATTAGTAGCAAAATTGGAAGAGAAGGCGCCTG…	791	E_FL_epM-_20G12_F_0 E_FL_epM-_21J10_F_0 E_FL_epM-_18B09_F_0 E_FL_epM-_09M13_F_0 E_FL_epM-_16E09_F_0 E_FL_epM-_12P01_F_0 E_FL_epM-_12E04_F_0 E_FL_epM-_20D12_F_0 E_FL_epM-_08P01_F_0 E_FL_epM-_12O03_F_0 E_FL_epM-_18I06_F_0 E_FL_epM-_16C05_F_0 E_FL_epM-_15D23_F_0 E_FL_epM-_13I07_F_0 E_FL_epM-_02G22_F_0 E_FL_epM-_08D15_F_0 E_FL_epM-_13N16_F_0	NA	IPR001983|Translationally controlled tumor protein, IPR011057|Mss4-like	Translationally controlled tumor protein	CG4800	3e-78	288
49	17	241	0.0658915	GTTTCTCTTTCTCTTTCAAAAGTTACTGAAACGTGAGGTTTCTCCGGTTCAGCGCTGAACAATTTTTGATTGAAAAGTTGTTTATCTCGGCCGGAATTCAACAAGCAACATGGCAGCCGCTGTAGTGTCAGGCAAAGACATCGAGAAACCCCAGGCAGAGGTCTCCCCTATTCACCGCATCAGGATCACTCTTACTTCTCGCAATGTGCGCTCACTCGAGAAGGTCTGTGCTGACCTAATCAATGGAGCCAAGAAACAGAAGCTGCGTGTAAAGGGCCCAGTCCGCATGCCAACTAAGATCCTGCGTATCACCACCCGTAAAACTCCTTGTGGTGAAGGTTCAAAGACCTGGGATCGTTTTCAGATGCGAATCCACAAGAGAGTGATCGACCTACACTC…	522	E_FL_epM-_24F04_F_0 E_FL_epM-_03J22_F_0 E_FL_epM-_20I08_F_0 E_FL_epM-_20E03_F_0 E_FL_epM-_01D22_F_0 E_FL_epM-_09C19_F_0 E_FL_epM-_07G16_F_0 E_FL_epM-_14P22_F_0 E_FL_epM-_21B01_F_0 E_FL_epM-_24J08_F_0 E_FL_epM-_07P07_F_0 E_FL_epM-_09E23_F_0 E_FL_epM-_15M21_F_0 E_FL_epM-_05D06_F_0 E_FL_epM-_24J22_F_0 E_FL_epM-_24J03_F_0 E_FL_epM-_23O24_F_0	NA	IPR005729|Ribosomal protein S10, eukaryotic and archaeal form, IPR001848|Ribosomal protein S10	Ribosomal protein S20	CG15693	1e-51	198
50	15	33	0.3125	GAGTATCGAACGGACCACGGCCACAGAAGGACATCAAAATGAAGCTGATTCTCATTGTCGCTGCCTTCCTGGCTGTTACATTCGCCGATAATGTCGAATCCGATAAAGAAATCGAAGATTCAGAAGCAGCGGAATCTGTTGGTCTACTAAGCAAAAGCTTAGACCTCAACACGGCTGCTAGTGCATACAACTCGTACGCACCTTCGAACCAGAGCCCGCCTATCCAGTGGAAACCTCAAAATACGTGGAACGCTCCACCCAAGCCGATCCAGCCGATAAATACTTATCCCCAAAACAATTACGCCCCCCCTCAAAACAATTACGCCCCCCCTCAAAACTCATACTATCCTCAGAATACATATGCTCCTCCTCAAAACACATATCGTCCCACCTGGAGCA…	1092	E_FL_epM-_02E07_F_0 E_FL_epM-_11L14_F_0 E_FL_epM-_25N17_F_0 E_FL_epM-_02B20_F_0 E_FL_epM-_19H11_F_0 E_FL_epM-_17J10_F_0 E_FL_epM-_19A07_F_0 E_FL_epM-_25O14_F_0 E_FL_epM-_17O23_F_0 E_FL_epM-_18H07_F_0 E_FL_epM-_25L20_F_0 E_FL_epM-_26N09_F_0 E_FL_epM-_18L11_F_0 E_FL_epM-_09N08_F_0 E_FL_epM-_17H20_F_0	MKLILIVAAF LAVTFA	IPR000618|Insect cuticle protein, IPR011047|Quinonprotein alcohol dehydrogenase-like, IPR006970|PT repeat	Cuticular protein 65Az	CG12330	2e-23	106	BmorCPR21
51	15	8	0.652174	GACTACTCCGAAGCTACACAGATATTTGACACAACAAACAATGCAGTCCTACGTGTTCTGCCTCCTGGTCGTGGTGGCGGTCGCCGCTGCCGCCCCACAGCGCGAGGGTGCTGTCTTCTCAAACGAAGCCATTAAGCAGGCCCAGAACACTCAGCTTATTCCTAAGGATGCCGTGATCCAGAAGGTGCAGGAGGGTATTGAACTCGCGGCCTACCAGTCAATCCCTGGCAACCAGAGGATCAACCTGTACGAGATCCTAGGAGACCAGGTGCCTTCTGAAGTCATCAACAATCTGCAGAGCCAGATCGACCAAGTCGGCAGGAACTGAGCTAATTAATATAAGAAGAAACATGTTTTGAGGAGACTGTTATGATGACAAGAAACCCTGCTTAAAAATTT…	804	E_FL_epM-_06N19_F_0 E_FL_epM-_10I02_F_0 E_FL_epM-_03O09_F_0 E_FL_epM-_26P17_F_0 E_FL_epM-_18O05_F_0 E_FL_epM-_12L14_F_0 E_FL_epM-_11B06_F_0 E_FL_epM-_11D13_F_0 E_FL_epM-_01I08_F_0 E_FL_epM-_23N17_F_0 E_FL_epM-_23C07_F_0 E_FL_epM-_12D10_F_0 E_FL_epM-_05F15_F_0 E_FL_epM-_05F20_F_0 E_FL_epM-_14K24_F_0	MQSYVFCLLV VVAVAAA	undefined	CG17127	CG17127	4e-31	131
52	15	413	0.0350467	CTTGTTGACGTTTGTTCAAGACGAACGTTATTCTTTCGGCATTACACGTTTCGTGTCAATTAGGACTTAAAAAATGCGTTACGTGGCCGCGTATTTACTGGCTGTGCTGGGTGGCAAGACCACGCCAGCTGCCGCTGACGTTGAGAAGATCCTCAGCTCCGTCGGTATCGAAGCTGACGGTGAGAAGCTTAAGAAAGTAATCACTGAGCTCAACGGCAAGGATGTTGAACAACTTATTGCGGCCGGACGTGAGAAGCTGTCGTCAATGCCAGTAGGAGGCGGAGCACCTGCAGCGGCTGCTGCTGCTGCCCCAGCTGCTGCTGCTGCTGAGGAGAAGAAAGAGGACAAGAAAGAGGAGAAGAAAGAAGACTCTGAATCTGACGATGACATGGGCTTCGG…	520	E_FL_epM-_07J22_F_0 E_FL_epM-_20F15_F_0 E_FL_epM-_16H21_F_0 E_FL_epM-_10G02_F_0 E_FL_epM-_15P16_F_0 E_FL_epM-_14H18_F_0 E_FL_epM-_18D07_F_0 E_FL_epM-_02I11_F_0 E_FL_epM-_19L03_F_0 E_FL_epM-_24F23_F_0 E_FL_epM-_19D05_F_0 E_FL_epM-_13I09_F_0 E_FL_epM-_15C07_F_0 E_FL_epM-_07J18_F_0 E_FL_epM-_24M07_F_0	MRYVAAYLLA VLGGKTTPAA A	IPR001813|Ribosomal protein 60S, IPR008932|Ribosomal protein L7/12, oligomerisation, IPR001859|Ribosomal protein P2	Ribosomal protein LP2	CG4918	4e-39	157
53	15	4	0.789474	AGCACAGTCGGCTCCGCCCACCAAGGTCAGCGCTACCAGCGAATAAGGCCACATATAAAATGCCTGTGAACCCTCTGTTATTACTATTCAGGGAGTAGACAGACAAGCTGATACACGTATTCCAATATGTGCCGGTTACAGTGTTTGTTTTTTGTGGCTTTAGTTGGAATCGTTCAATCTAAGCCACAACAAGGAGTGTTGAATCCCGAGTTACCGAATGGAGTTAAATATTACAACTCACCGAAGTATGCTTTCAACTATGGCGTCGCTGACCCTAATACTGGTGACGTGAAATCACAACATGAAACCAGAGATGGAGATGTTGTTAAAGGTCAATACTCTCTTGTAGAACCAGACGGTTCTGTTCGCACGGTTGACTATACCGCCGACTCACTCCAC…	892	E_FL_epM-_12J08_F_0 E_FL_epM-_19G09_F_0 E_FL_epM-_02C01_F_0 E_FL_epM-_24G18_F_0 E_FL_epM-_16F04_F_0 E_FL_epM-_19J10_F_0 E_FL_epM-_16B10_F_0 E_FL_epM-_17I15_F_0 E_FL_epM-_05P21_F_0 E_FL_epM-_04G24_F_0 E_FL_epM-_11A05_F_0 E_FL_epM-_04D11_F_0 E_FL_epM-_12F19_F_0 E_FL_epM-_10K02_F_0 E_FL_epM-_08I24_F_0	MCRLQCLFFV ALVGIVQS	IPR000618|Insect cuticle protein	Cuticular protein 62Bb	CG13935	4e-36	148	BmorCPR127
54	15	376	0.0383632	GCCTTTCTTTTTGCTTGGTGTCCGTCTGTGGACGCCACTTTGTAACTTAGATTTAAAATATGGGATTCGTTAAAGTTGTGAAGAACAAACAATACTTCAAGAGGTACCAAGTAAAATTCAAGAGGCGTCGTGAAGGGAAAACTGATTATTATGCTCGTAAACGCCTCGTTGTTCAGGACAAGAACAAATATAACACACCTAAATATCGTCTGATTGTGCGTCTCTCCAACAAAGATGTAACATGCCAGGTGGCCTACTCTCGGATTGAAGGTGACCATATTGTGTGCGCTGCTTATTCACATGAGTTGCCACGTTATGGTGTGAAGGTTGGTCTGACAAATTATGCTGCAGCATATTCAACTGGTCTGCTATTAGCACGAAGACTGCTTCAAAGACTTG…	1002	E_FL_epM-_27L02_F_0 E_FL_epM-_27O08_F_0 E_FL_epM-_25M21_F_0 E_FL_epM-_25D05_F_0 E_FL_epM-_21M02_F_0 E_FL_epM-_22C21_F_0 E_FL_epM-_03O04_F_0 E_FL_epM-_12C08_F_0 E_FL_epM-_13O02_F_0 E_FL_epM-_27D06_F_0 E_FL_epM-_23A18_F_0 E_FL_epM-_10F18_F_0 E_FL_epM-_17D09_F_0 E_FL_epM-_15N18_F_0 E_FL_epM-_26M17_F_0	NA	IPR005485|Eukaryotic ribosomal protein L5, IPR005484|Ribosomal protein L18P/L5E	Ribosomal protein L5	CG17489	2e-137	485
55	15	50	0.230769	GATTGGTGTCTACGAGCGCGTTGTTATGTTCGCATCGTGTGGTTATATAAATACAAATAGTTAAAGAGGGGCAGCGGAGAGCTCTTGCACTTTGTAAAAGGCGCGCTAAGCAGCAGCCAGTCTTCGCCGAGCGCCATGGCTCGACACGCGTTTCTGTGTCTCGGTGTGTTATTAGTTGGTTCGCTGGTATGCAGTACTTCTCGTGTGAAGCGACAAGATGACGACGGAGCTGGAGATGAGCCGAACGCTGATCAGTTGTGCGACGGTAGACCCGCCGATGAATATTTCCGTCTCACCACCGAAGGTGACTGCCGCGATGTCGTCAGGTGCGACCAGGGCCTAGAGAACAGCGTCACCAGGCTCGCCTCAGTGCGCTGCCCCGGCGGTCTCGCCTTCGAT…	1679	E_FL_epM-_02J03_F_0 E_FL_epM-_04J02_F_0 E_FL_epM-_02D11_F_0 E_FL_epM-_03K17_F_0 E_FL_epM-_05O11_F_0 E_FL_epM-_08P04_F_0 E_FL_epM-_23I23_F_0 E_FL_epM-_09A08_F_0 E_FL_epM-_18M06_F_0 E_FL_epM-_04N03_F_0 E_FL_epM-_24A03_F_0 E_FL_epM-_13L12_F_0 E_FL_epM-_05B23_F_0 E_FL_epM-_01K01_F_0 E_FL_epM-_23K20_F_0	MARHAFLCLG VLLVGSLVCS	IPR002172|Low density lipoprotein-receptor, class A, IPR002557|Chitin binding Peritrophin-A, IPR002509|Polysaccharide deacetylase	LDLa domain containing chitin binding protein 1	CG8756	1e-112	404
56	14	639	0.0214395	CAATAATATATCCGTCAGGTCCGCGGTCCCAAACGAAGCTTCGTTTGAATAAGTCTGCACGTATTGGATTAATGGGTAGCCTACCTTTAAGCTCGTGTTGGATTCGCAGCAGAAATACGCAAAACACGGGTGGTCGACCCATGTGAGCTCACGACATATCCTACCACCCATAACACATTGGAGGGCGAAAACTGAAATAACAAATTTATGTAAGTTTGATAACAGAAAATGAATTTTCTTGCAGGATCATCAACCATGAAGGTCCTTATAGTTTTGAGCTGTGTACTCGTGGCCGTACTTGCTGATGATAAGTACACTGACAAATATGACAAAATTAACTTGCAAGAAATTTTGGAGAACAAGAGGCTCCTGGAGTCGTATATGGATTGCGTGCTCGGC…	777	E_FL_epM-_20J20_F_0 E_FL_epM-_04E05_F_0 E_FL_epM-_18F03_F_0 E_FL_epM-_12P09_F_0 E_FL_epM-_01G20_F_0 E_FL_epM-_07E24_F_0 E_FL_epM-_25P06_F_0 E_FL_epM-_18C05_F_0 E_FL_epM-_08M16_F_0 E_FL_epM-_07N02_F_0 E_FL_epM-_14P10_F_0 E_FL_epM-_04N02_F_0 E_FL_epM-_06H19_F_0 E_FL_epM-_18H23_F_0	MNFLAGSSTM KVLIVLSCVL VAVLA	IPR005055|Insect pheromone-binding protein A10/OS-D	Ejaculatory bulb protein III	CG11390	2e-28	122
57	14	31	0.311111	GACAGTCCATTTGACACTACCAACAACTCACTTGTAAGCAGTCACATAACAAGCACAATGTTCGCCAAATTTGTTATCATTCTAACTCTTGCCGTCGCTGCCGCCAACGCGAGTGCTCCTGCTGCACTGGTCGCCCCAGCAGTAGCTCCTGCTGCGTATGTAGCGCCGTACGCCAGTTCCTACTCAGCCCACGCGGTTAACCATGCCGTTGCCACACCAGTCATAGCTCCAGCTCCTTATGTAGCAGCCCCTGCGGCTCCAGTGTTGGCTTCAGCTCCATATGTGGCCGCACCTGCTGCTCCTTTAGTCGCCCCAGCGTCTCCTTTCTTCGGCAGATACGTTTCTTCCCCTTACATCTTCTAAACAAATTTGGTGATAACATTAAATAGTGACTTGCTC…	500	E_FL_epM-_13K13_F_0 E_FL_epM-_20M16_F_0 E_FL_epM-_21J06_F_0 E_FL_epM-_16J21_F_0 E_FL_epM-_19B15_F_0 E_FL_epM-_03C02_F_0 E_FL_epM-_03F01_F_0 E_FL_epM-_20E19_F_0 E_FL_epM-_20L07_F_0 E_FL_epM-_22L01_F_0 E_FL_epM-_06B15_F_0 E_FL_epM-_19N08_F_0 E_FL_epM-_15C21_F_0 E_FL_epM-_12C22_F_0	MFAKFVIILT LAVAAANA	undefined	CG13678	CG13678	6e-14	73.6	BmorCPH18
58	14	190	0.0686275	TTGTGTTTTTCTAAGCATGTTAAAAATTCGTTAAATATCAATAAAATCATTTAGCAAAATAAGTATTTTAAAATAGAGTGAGCTATACGTTGTGTATGTATTTACAGTAACGACTTTATTTTCCTTTACAGGATTGAAAACGCATCAAAATGGCAAAGTCAAAGAATCATACAAATCATAACCAAAACCGCAAAGCTCACAGAAATGGTATCAAAAAGCCAAGGAAGACCAGGCACGAATCCACCCTTGGCATGGATCCAAAATTTTTAAGGAATCAAAGGTTTTGCAAGAAGGGTAACCTGAAGCCAGCCAAGCAACTCGCGAGGGCGGCTGAGAGAAAAGCTACCCGAGAAGCAAAGGCCAAGAAATGAACATTAGTTATAAGCAAATAAACGCATA…	420	E_FL_epM-_22A15_F_0 E_FL_epM-_21D08_F_0 E_FL_epM-_19P22_F_0 E_FL_epM-_10B19_F_0 E_FL_epM-_22L09_F_0 E_FL_epM-_16L14_F_0 E_FL_epM-_17F05_F_0 E_FL_epM-_27E24_F_0 E_FL_epM-_08H04_F_0 E_FL_epM-_02I10_F_0 E_FL_epM-_21O05_F_0 E_FL_epM-_02P06_F_0 E_FL_epM-_02E06_F_0 E_FL_epM-_01I01_F_0	NA	undefined	Ribosomal protein L29	CG10071	1e-22	101
59	13	2	0.866667	GAGTTGAGTGTGGTCGTGCAGACGAAACAAACCTTATTCAAACGCAAAATGATCGCTAAAGCCGCAGTAATCCTGTCCGTTGTAGCACTAGCAAGTGCTGGTGTAGTCCAACTAGCAGGCCACGGATACGGCGGCGAGGAATACGGCCACGAAGCGATCGCGTACGCCCCAGTAGCCGTTGCGCCAGTCGCGCATTACGCCGCACACGAAGACACGCATGTCGATTATCATGCTCATCCCAAATATGACTACTCCTACTCAGTGTCAGACCCTCATACCGGCGACCATAAGACCCAGCATGAGGCCCGCGATGGTGATGTCGTAAAGGGAGAGTACTCTTTGCTCCAGCCCGACGGCTCCTTCAGAAAAGTTACATACACTGCTGACGACCATAATGGT…	591	E_FL_epM-_03G15_F_0 E_FL_epM-_16D19_F_0 E_FL_epM-_05G01_F_0 E_FL_epM-_05H21_F_0 E_FL_epM-_25B14_F_0 E_FL_epM-_10A11_F_0 E_FL_epM-_07H18_F_0 E_FL_epM-_14A22_F_0 E_FL_epM-_24P13_F_0 E_FL_epM-_21D21_F_0 E_FL_epM-_08C20_F_0 E_FL_epM-_23A01_F_0 E_FL_epM-_03E05_F_0	MIAKAAVILS VVALASA	IPR000618|Insect cuticle protein	Cuticular protein 62Bc	CG1919	3e-33	138	BmorCPR91
60	13	284	0.043771	GGTGATTCTGTAGCCGATTCGTGAAGACGTTCTCAAATATCCAAAATGAACAAGCTGCTGATTATCTTGTTGGCTATCTGCCTCGCCAATGTGCATGCATTCGTCAAACGAGATGCTCCTAAAGAAGACAATAGCCTAAATACGCTGGCTGAGAGTGCGAAGAAAACAATTGAGGAATTGAGGGAAAAAGTTGAATCCGCCTTGGCCCCGGAGACTGTTAAGAAAAACTTTGGCACGATGGTAGACAGCTTCAACGAATTTTATAAAAATCTGAAGCCCGCGGAAGCACCGAAAGCCTGAGAAGTAATTTTTTAGTATCTAAGTACATAACCCCAAATATATCGAATGTAATAATGTTCTCGACATTATTGAATAAAAGTTTTCTATGAAAAAAAAAAA…	403	E_FL_epM-_17H15_F_0 E_FL_epM-_18B17_F_0 E_FL_epM-_21B17_F_0 E_FL_epM-_03N08_F_0 E_FL_epM-_15C20_F_0 E_FL_epM-_14D20_F_0 E_FL_epM-_19F01_F_0 E_FL_epM-_01G13_F_0 E_FL_epM-_15P19_F_0 E_FL_epM-_03M15_F_0 E_FL_epM-_14P12_F_0 E_FL_epM-_03A21_F_0 E_FL_epM-_09E21_F_0	MNKLLIILLA ICLANVHA	undefined	#N/A		#N/A	#N/A
61	13	1	0.928571	TGCTTCGTTACAACCGAAGTGACACACCACCATACACCATGAAAGCCTTCGTCGCGTGCATAGCCCTTGCGCTGGTCTCCTGCGCCTACGCTGAAGCTCCCGGTGGCTACAACTACAACCGTCCCTCCGGTGGTGGAGGCTTCAGCGGTGGATTCAGCGGCGGCCTCAGCGGCGGCGGTAGCTACCAAGCCGTTTCCTCGGGCTACCAGACCTCAGAAGGCCAGAACGTCGACCCTCAACTCCTCGAACAAATCCGTCAGATCCTCCTTAAAGAAGAAGCCTCATCCTCATCTCACGGTGGCAGCGCTCCTTCCTCATCTTACGGAGCACCTTCATCATCCTATGGCGTACCCTCAACTAGCTACGGTGTCCCGTCTGCCCGTGTTGTAGGACTCCAGC…	1045	E_FL_epM-_20P09_F_0 E_FL_epM-_16F23_F_0 E_FL_epM-_20D21_F_0 E_FL_epM-_19O14_F_0 E_FL_epM-_11P08_F_0 E_FL_epM-_24C08_F_0 E_FL_epM-_11N20_F_0 E_FL_epM-_21N18_F_0 E_FL_epM-_21O15_F_0 E_FL_epM-_11M22_F_0 E_FL_epM-_16I07_F_0 E_FL_epM-_16C17_F_0 E_FL_epM-_20F07_F_0	MKAFVACIAL ALVSCAYA	undefined	CG2150	CG2150	3e-45	179	BmorCPG20
62	13	1295	0.00993884	GGAGTCTATCTCGGATATTACACGCAGTTTGTAATCCGTGACTAACCAAAAATGGGCAAGGAAAAGACTCACATTAACATTGTCGTCATCGGACACGTCGACTCCGGCAAGTCCACCACCACTGGTCACTTGATCTACAAATGTGGTGGTATTGACAAACGTACCATCGAGAAGTTCGAGAAGGAGGCCCAGGAAATGGGTAAAGGATCCTTCAAATATGCTTGGGTATTGGACAAACTAAAGGCTGAGCGTGAGCGTGGTATCACAATCGATATTGCTCTCTGGAAGTTCGAAACTAGCAAGTACTATGTTACCATCATTGATGCTCCTGGACACAGAGATTTCATCAAGAACATGATCACAGGAACCTCTCAGGCTGATTGCGCTGTGCTCATCGTA…	1689	E_FL_epM-_09F11_F_0 E_FL_epM-_10I04_F_0 E_FL_epM-_18C15_F_0 E_FL_epM-_01F18_F_0 E_FL_epM-_01H07_F_0 E_FL_epM-_01H04_F_0 E_FL_epM-_27K02_F_0 E_FL_epM-_03F07_F_0 E_FL_epM-_07N03_F_0 E_FL_epM-_16N01_F_0 E_FL_epM-_08N03_F_0 E_FL_epM-_13J09_F_0 E_FL_epM-_22N24_F_0	NA	IPR000795|Protein synthesis factor, GTP-binding, IPR004161|Elongation factor Tu, domain 2, IPR004160|Elongation factor Tu, C-terminal, IPR004539|Translation elongation factor EF-1, alpha subunit, IPR009001|EF-Tu/eEF-1alpha/eIF2-gamma, C-terminal	Elongation factor 1alpha48D	CG8280	0	894
63	13	48	0.213115	TAGCGATGACCATGAAACTACACGCGGCCCTGTTGCTAACTACATTCGTGCTCGCCGCACGCGCAGCCTCCATCCCGGACAAGGTCCCCGAGGCCGAAGATAAACCTTTAAATGTCGTTGAGAACTTATCTAGTGAGCAGGAGCTCATCGACCAGGCTAATACGATTAAGGACATCGATAACAGCCTCCGCGCGAACAAAAAAGAAGTCGTCGACATCCCCGTTAAAGTTATCGTTGAAGAAATCAAACCGTCGTTGAAGAGTGATTTAGAAAACGTTGAAGTGCCGGATGAAAATGAGGAAATCAAGAGGCCTCTAGTCGATTTAAGAAATCCCGGGCCCCCGCAGCATCAAGAGCACGAAACACAGAATCCTGAACACCACGAAGATGCTGAAAAAA…	1714	E_FL_epM-_17A10_F_0 E_FL_epM-_20D11_F_0 E_FL_epM-_16B12_F_0 E_FL_epM-_23A03_F_0 E_FL_epM-_23K01_F_0 E_FL_epM-_09P08_F_0 E_FL_epM-_17F20_F_0 E_FL_epM-_03F16_F_0 E_FL_epM-_08K04_F_0 E_FL_epM-_23H22_F_0 E_FL_epM-_24N23_F_0 E_FL_epM-_14C14_F_0 E_FL_epM-_19L13_F_0	MTMKLHAALL LTTFVLAARA	undefined	Ecdysone-inducible gene E2	CG1934	1e-06	52
64	13	0	1	ACTCGGAAAGGACAGCAACAAATTTTTTCTTAGCTGGCTTCAAAGCGGTTAGCTAAAAGCCATGGCGTTTGTTATGAAAGCGTTTTTCATTTTTGCTTTAGCGTACGGAGCACAGGCTGGACTATTACAAGATCAACATGATTCATACGTGTCGTCAGCATTAGGCGCGTCGTCAGCTTCTTTCGGTCCACCTTCAAACACATACGGTCCACCACACATAAATGGTATCACAGAAGCTCACGTAAGCGGTCCGACTGTTTTAGAAGAGAGTTTAATTGAACAGCACTCACACGGCGGACACGCTTTCGATGCTGGGCACATTGACGATCACGCTCACTTCGAGGGTCATGGACATATTGATGTCCATGAGCACCACGACGATCACGGTCATATTGGAAA…	1227	E_FL_epM-_01I09_F_0 E_FL_epM-_15J18_F_0 E_FL_epM-_22F15_F_0 E_FL_epM-_23C11_F_0 E_FL_epM-_04O22_F_0 E_FL_epM-_10P07_F_0 E_FL_epM-_21K21_F_0 E_FL_epM-_27A19_F_0 E_FL_epM-_17C20_F_0 E_FL_epM-_16C24_F_0 E_FL_epM-_01A14_F_0 E_FL_epM-_12G18_F_0 E_FL_epM-_27H10_F_0	MAFVMKAFFI FALAYGAQA	undefined	CG15021	CG15021	2e-11	67	BmorCPG8
65	12	93	0.114286	TTATGGCGGCGAATGACAGTGAATTGTGAAACGGCAAGCTAGTTTTGTCTCGTTTTCAATCTGTACCGTGCAAAGTGTTCCATCACAATCATTGTCGTTTTTCGTTGCCACAAATAAATTGCCATTTTGCGATGACCAAGAATTCTAATTCGCAGGGCAGCAACACATCCGCTGCTAATGCTATAGCACTAGGCGCGATGACGGTTGTGGCGGTCGGAACATTTCTCTTTACTTGGTGGCAAGAAAGGGAGGTTCCCCCACCGCACGGAGCTCAAGGCGCGAATCGGCGAAGATAGTAGCAGAACATAGTGCAGCGGAAAAATAATTTTGTTCGCAAAATAATACTTACGTGTACACGCTTGTGTTTACTGTCAAGTAAAATTATATTATAAATCATTG…	416	E_FL_epM-_03N10_F_0 E_FL_epM-_09E07_F_0 E_FL_epM-_22M24_F_0 E_FL_epM-_17O04_F_0 E_FL_epM-_17C15_F_0 E_FL_epM-_20J14_F_0 E_FL_epM-_02G11_F_0 E_FL_epM-_09D05_F_0 E_FL_epM-_15N24_F_0 E_FL_epM-_01B03_F_0 E_FL_epM-_10B17_F_0 E_FL_epM-_26L06_F_0	NA	undefined	#N/A		#N/A	#N/A
66	12	251	0.0456274	CTCCGCTTTTTCGCGTGTACTTTTGACAGTGCGAGGTTATAATTTCTATTTAGTAATAGAAAAGTACCAATCATGGCCGAGGAGAACTGGAATGACGACGTAGCCGAGGCAGGCAGCGTGGTTGTGGAAACCATGTCTTTACCACAAGCCGCCGACATTCCTGAAATCAAGCTTTTCGGCAGATGGAGTTGCTACGATGTGCAAGTCTCTGATATGTCTCTGCAGGACTACATTTCCGTTAAAGAGAAGTACGCAAAATATTTACCTCATTCAGCTGGCAGGTATGCACACAAGCGTTTCCGTAAAGCCCAGTGCCCAATCGTGGAGCGCCTTACAAACTCTCTAATGATGCACGGTCGGAACAATGGCAAAAAACTGATGGCCGTACGTATTGTCAAA…	775	E_FL_epM-_10B15_F_0 E_FL_epM-_01J04_F_0 E_FL_epM-_17E13_F_0 E_FL_epM-_03I17_F_0 E_FL_epM-_10J15_F_0 E_FL_epM-_18M02_F_0 E_FL_epM-_27G06_F_0 E_FL_epM-_23L05_F_0 E_FL_epM-_04B16_F_0 E_FL_epM-_01O14_F_0 E_FL_epM-_16D11_F_0 E_FL_epM-_16B15_F_0	NA	IPR005716|Ribosomal protein S7, eukaryotic and archaeal form, IPR000235|Ribosomal protein S7	Ribosomal protein S5a	CG8922	8e-99	356
67	12	109	0.0991736	CCACGGAGCCAGGACGGTTCCAAGGAAAACGAAATTGTAGTCAGAACCATGAAGCTCCTGGTGGTGTTAGCAGTATGCGCTGTGGCCGCAGCGAATAGTGACGAAGACGTCTTCCGATCAGTGATGGGAGTGCTGAAAACTTGCTCCGATGACAACGTCGCATTGTGTCTCAAGGAAAAAGCTTTGCGATACGTGGAAAATGTCTCGAATTCTCGAGAACTCAACTTAATCGATGGCGTCAGTCTGATCGGTCAAGGCTCCCCTAGATCAGCCAGGTCCTTCGAGCCTTTACCCGACGAGCCCAGAGCCAGGGAGAATCAAGTAGACCTCAGACTTTTGGACGGAGTTGCCGATTTCTTGGAGAACTTTGTCATTCAGATACGTCTGCCGAAGGGTGCC…	796	E_FL_epM-_10I05_F_0 E_FL_epM-_16A19_F_0 E_FL_epM-_27L12_F_0 E_FL_epM-_21K16_F_0 E_FL_epM-_09L13_F_0 E_FL_epM-_14B10_F_0 E_FL_epM-_24F13_F_0 E_FL_epM-_20H22_F_0 E_FL_epM-_20P14_F_0 E_FL_epM-_09A23_F_0 E_FL_epM-_17K19_F_0 E_FL_epM-_26M23_F_0	MKLLVVLAVC AVAAANS	IPR012464|Protein of unknown function DUF1676	Osiris 9	CG15592	7e-37	150
68	12	6	0.666667	CATAGAAAGTACTGACAACAGACCAAGTGTATTACTGAATCAGTCCAGCGGAAACAAGCAAGATGTACGCTAAAATCGCCCTCATCACACTCGTGGTTGCCGTAGTGGTCGCATCCCCTACACCCGGAGGCGGCGGCGGACACAAACACGTGACCATCCACGTTCCCTACAAGATCCACACGATCCACCACCACCACGTGTCCAAGGTGCACGTTCCAGTGCACGTGCCTGTTATCAAGGAAGTCCAGGTCATCAAGGAGGTGCCCATCATCAAACACGTGCCGGTGCCCATCGTTAAGCACGTGCCTTTCCCCGTTGTGAAACACGTGGAAGTCGAGAAGAAGGTGATCGTGCCGGTCCACCATCACGAGCACCATGAGCACCATGAAGAGGAACAAC…	864	E_FL_epM-_18G04_F_0 E_FL_epM-_22A20_F_0 E_FL_epM-_13K16_F_0 E_FL_epM-_24K21_F_0 E_FL_epM-_04F04_F_0 E_FL_epM-_03C01_F_0 E_FL_epM-_14L14_F_0 E_FL_epM-_16N06_F_0 E_FL_epM-_13O16_F_0 E_FL_epM-_08N14_F_0 E_FL_epM-_14B16_F_0 E_FL_epM-_23J15_F_0	MYAKIALITL VVAVVVA	undefined	CG14752	CG14752	1e-24	110
69	12	165	0.0677966	TACATTGTTTGTGTTAAGACGTTGTAAGAACGTCATGCCTTTTGCACGGTACGTAGAACCAGGGCGTGTCGCCCTGGTAGCCGACGGTCCCTTAAAGGGAAAGTTAGTGAGCGTGGTAGACGTTATTGACCAAACTCGTGCACTGGTTGATGGACCCGGCAGTGGAGTACCTAGGCAACAGATCCGCTTAAACCAACTCCATCTCACAAAATTCCGCCTCAAATACGCGTTCACAGCCCCTACTCGTCTTGTGAGGAAAGCGTGGACAGATGCTAAACTCAATGAAAAATGGACAGAAAGTCAATGGGCCCAGAAGTTAGCGAACAAAGAGAAGCGCGCACAAATGACAGATTACGATAGGTTCAAGTTAACAGCTGCACGAGTTAAGAGGAACCGTGC…	623	E_FL_epM-_22M19_F_0 E_FL_epM-_12J15_F_0 E_FL_epM-_09A09_F_0 E_FL_epM-_09P20_F_0 E_FL_epM-_24F05_F_0 E_FL_epM-_01A08_F_0 E_FL_epM-_18K24_F_0 E_FL_epM-_20L20_F_0 E_FL_epM-_16C06_F_0 E_FL_epM-_10N17_F_0 E_FL_epM-_18L08_F_0 E_FL_epM-_11A19_F_0	NA	IPR002784|Ribosomal protein L14	Ribosomal protein L14	CG6253	1e-41	166
70	12	10	0.545455	CGAACACAAGCTGCCGCGAACATAGGCTAGTTTTGAGTAAATAAAATGGCAGCGAAGTTTTTAATTTTCTGTGGGCTAGTCTCACTAGCATCAGCAACGATAAAGCTCCAAGAAATATTCTCGTGGAACGTGGTCGACTGGAACTACCCGGATCAGTTCTCGAAGCAGCAGGCTCTCAGGACTGGTGCTCTGATACCAGAGAACGCACTGCCCGTCGGTATCGAAAGGTGGAGGAACAAATTGTTCGTCAGCGTTCCTAGGTGGCGCTCAGGTATCCCAGCTACTTTGAACTACATTCCACTGGATGCTCCATATGAACCATCCCCGAAATTAACGCCCTACCCGAGCTTCGAAGGCAACGAATTAGGCAATTGTCAAACAGGACTGACTACTGTATAC…	1078	E_FL_epM-_25A13_F_0 E_FL_epM-_07B21_F_0 E_FL_epM-_12F12_F_0 E_FL_epM-_19C02_F_0 E_FL_epM-_26O06_F_0 E_FL_epM-_02L02_F_0 E_FL_epM-_22E22_F_0 E_FL_epM-_05J14_F_0 E_FL_epM-_09C04_F_0 E_FL_epM-_15P18_F_0 E_FL_epM-_26D10_F_0 E_FL_epM-_07P15_F_0	MAAKFLIFCG LVSLASA	IPR003534|Major royal jelly protein	yellow	CG3757	3e-125	445
71	12	796	0.0148515	TTATTCTACAAATCATAAAGATATTGGAACATTATATTTTATTTTTGGTATTTGATCAGGAATAATTGGAACATCTTTAAGACTTTTAATTCGAGCTGAATTAGGAAATCCAGGATCATTAATTGGAGATGATCAAATTTATAATACTATTGTAACAGCACATGCTTTTATTATAATTTTTTTTATAGTTATACCTATTATAATTGGAGGATTTGGAAATTGATTAGTTCCTCTTATACTAGGAGCACCAGATATAGCATTCCCACGAATAAATAATATAAGATTTTGACTCCTACCCCCCTCCCTTATATTATTAATTTCAAGAAGAATTGTAGAAAATGGTGCAGGAACAGGATGAACAGTTTACCCCCCACTTTCATCTAATATCGCACATAGAGG…	1535	E_FL_epM-_27F10_F_0 E_FL_epM-_27B21_F_0 E_FL_epM-_09J09_F_0 E_FL_epM-_03B07_F_0 E_FL_epM-_18I24_F_0 E_FL_epM-_22J01_F_0 E_FL_epM-_22C04_F_0 E_FL_epM-_13A18_F_0 E_FL_epM-_25C04_F_0 E_FL_epM-_14P07_F_0 E_FL_epM-_06C06_F_0 E_FL_epM-_17N08_F_0	NA	undefined	mitochondrial Cytochrome c oxidase subunit I	CG34067	0	773
72	11	224	0.0468085	TCTTCTGTCAATAAACAAGAAACATGGCTGAGGTCGACGAAACCCTCAAGAAAAAGCGTATTTTCAGGAAGTTCACTTACCGGGGAGTTGATCTCGATCAGCTCCTTGATATGCCCAATGAGCAACTCATGGAATTAATGCATGCCCGTGCGCGCCGGCGGTTCGCTCGTGGTCTTAAACGTAAACCAATGGCATTGGTCAAGAAGCTGCGTCGCGCCAAGAAAGAGGCTCCTCCGAATGAGAAGCCAGAGATCGTGAAGACTCACTTGAGAAACATGATCATCGTTCCCGAGATGGTCGGTTCAATTGTCGGCATTTACAACGGAAAAACTTTTAACCAGGTTGAAATCAAGCCTGAGATGATCGGCCATTACCTCGGAGAGTTCTCAGTCACGTACA…	556	E_FL_epM-_05O09_F_0 E_FL_epM-_19K14_F_0 E_FL_epM-_20K07_F_0 E_FL_epM-_20G04_F_0 E_FL_epM-_14A17_F_0 E_FL_epM-_22L03_F_0 E_FL_epM-_10K18_F_0 E_FL_epM-_03N19_F_0 E_FL_epM-_15E24_F_0 E_FL_epM-_11C05_F_0 E_FL_epM-_20P05_F_0	NA	IPR005713|Ribosomal protein S15, eukaryotic and archaeal form, IPR002222|Ribosomal protein S19/S15	Ribosomal protein S15	CG8332	1e-73	271
73	11	509	0.0211538	GAGGTTGTGGTGTCACTTTGTAAAGATCACCATGGGGCGCCGGCCAGCAAGATGCTACCGGTACTGCAAAAATAAACCGTATCCGAAATCGAGGTTCTGTCGGGGTGTACCTGATCCCAAGATCCGTATCTTCGATTTGGGTAAGAAGAGAGCGACCGTTGACGACTTTCCACTGTGCGTGCACTTGGTGTCCGACGAATATGAACAGCTGAGCTCAGAGGCTTTGGAGGCAGGACGTATCTGCTGCAATAAGTACCTCGTAAAGAACTGCGGAAAGGATCAGTTCCATATCCGCATGAGACTTCACCCTTTCCACGTTATCCGCATCAATAAAATGTTATCATGCGCTGGAGCTGATAGGCTCCAGACTGGGATGCGTGGTGCGTTTGGCAAGCCTCA…	729	E_FL_epM-_08K17_F_0 E_FL_epM-_20G11_F_0 E_FL_epM-_14F11_F_0 E_FL_epM-_25O12_F_0 E_FL_epM-_17B06_F_0 E_FL_epM-_03L12_F_0 E_FL_epM-_13O11_F_0 E_FL_epM-_23J21_F_0 E_FL_epM-_15E20_F_0 E_FL_epM-_04D12_F_0 E_FL_epM-_14D13_F_0	NA	IPR001197|Ribosomal protein L10E	Qm	CG17521	2e-116	414
74	11	123	0.0820896	TGCTGGCAGTCACAACGATCACACATTAAATTAATATTTTACTTTAACAATTTGTGTTAGTGTTTTAAACAGCGGCGTCGCGTCACAGGATCCATATTTAAGATGAAGGTCTTACTATTGTGCATAGCCTTCGCGGCTGTGAGTTTGGCGATGCCAGTGGCGGAGGAAAAGGACGTAGTTCCCGCTCAACCAATTCTAGAAGTCGCGCCCAAAATTGATGACTCGGTTAAACCTACCGAAGTAGCTGCTGCCACTGAAGAGAAGAAAGCCGAACCTGCTCCAGTTAGTAACGACGAGGTACCCGCTATACCAGAGGCCAAAAAGGACGATATAGCCCCAGAAGACTCCGATATCGCGAAACCGGAAACCGTTCCTGAAGTGAAAACCGAAGAAAAAGTC…	822	E_FL_epM-_10B09_F_0 E_FL_epM-_27G04_F_0 E_FL_epM-_03K12_F_0 E_FL_epM-_05G23_F_0 E_FL_epM-_14P02_F_0 E_FL_epM-_06A17_F_0 E_FL_epM-_13N21_F_0 E_FL_epM-_16J03_F_0 E_FL_epM-_03M13_F_0 E_FL_epM-_23M10_F_0 E_FL_epM-_04I23_F_0	MKVLLLCIAF AAVSLA	undefined	nahoda	CG12781	1e-10	63.5
75	11	331	0.0321637	AGTCTTTCTCTGTCAAATGGCTGCTGTGCAGGAGGCAAGACGTGAGCCCATCCAGGCCGTCCAAGTATTCGGACGTAAGAAAACCGCCACCGCAGTTGCGTATTGCAAGCGTGGTCATGGAATGCTGCGTGTAAACGGCCGTCCATTGGACTTGGTTGAGCCCAGACTGCTGCAGTACAAACTTCAAGAGCCAATCCTTTTGCTCGGCAAGGAAAAATTCTCCATGGTCGACATCAGAGTGACAGTCAAGGGTGGTGGTCATGTAGCACAAGTTTACGCTATCCGACAAGCTATTTCAAAGGCTCTGATCGCCTTCTACCAGAAATATGTAGACGAAGCCTCAAAGAAGGAAATCAAAGACATCCTAGTTCAATACGATAGGAGTTTGCTGGTGGCTGA…	579	E_FL_epM-_17I22_F_0 E_FL_epM-_20L02_F_0 E_FL_epM-_22E09_F_0 E_FL_epM-_27M17_F_0 E_FL_epM-_13J07_F_0 E_FL_epM-_17J22_F_0 E_FL_epM-_25K22_F_0 E_FL_epM-_02P04_F_0 E_FL_epM-_12E08_F_0 E_FL_epM-_05N17_F_0 E_FL_epM-_12O24_F_0	NA	IPR000754|Ribosomal protein S9	Ribosomal protein S16	CG4046	1e-71	265
76	11	34	0.244444	CTGTAATAGAACGGCAGAGCAAGCGAGGTCTCCGTTCGTGGTGGACCTGCACAGAACCACAGCGCGGAGAAAGGAAAGTTCGTAATTACGCAGTGCTTGCAACATCAGAGGCCTAGCAACACACAGACATGAAGATCCTACCCCTATTTGTTTTGATAGCTTGCGTAGCGTGGTCAGCGTGTGCACAAGAAGAGGGGGAGGCTCGTCCGGCACAACGGGGCCTCCTGAAACGAGGCCTGCTCACCAAAGGGAAACCGACCACAACAACCACAACATCTGCGCCACAGGAATACGCAGAGTATGAAGACGAAGGTGATTATCCTGCCGATGGTGAGGCCGCAGAGCCCTCTACCGAAGCAGCGCCTCCGTCTTCCACTGAAGGCAAGAAACTTATAGCCG…	832	E_FL_epM-_17K15_F_0 E_FL_epM-_21B04_F_0 E_FL_epM-_17J05_F_0 E_FL_epM-_15O16_F_0 E_FL_epM-_18F17_F_0 E_FL_epM-_26D17_F_0 E_FL_epM-_02P07_F_0 E_FL_epM-_21I12_F_0 E_FL_epM-_13O13_F_0 E_FL_epM-_14P23_F_0 E_FL_epM-_24D10_F_0	MKILPLFVLI ACVAWSACA	undefined	CG9782	CG9782	4e-13	72
77	11	293	0.0361842	TTCTTTTTTGACCCAACTAAGATGGGTATTAGTCGGGATCACTGGCATAAGCGAAGGGCCACCGGTGGGAAACGTGCGCCCATACGCAAGAAGAGGAAGTATGAGTTAGGGCGTCCCGCTGCAAACACCAGGCTCGGTCCTCAGCGTATCCACTCCGTTCGTTCACGTGGTGGAAATACTAAGTACCGTGCGCTGCGTCTGGACACCGGTAACTTCTCTTGGGGATCGGAATGTTCAACTCGCAAAACCCGTATCATTGATGTTGTGTATAATGCATCTAACAATGAATTGGTGCGTACAAAGACCCTTGTCAAGAATGCAATTGTTGTAGTAGATGCAACTCCATTCAGGCAGTGGTATGAGTCGCATTATACGTTGCCTCTTGGGAGGAAGAAGGGA…	679	E_FL_epM-_12A03_F_0 E_FL_epM-_09G02_F_0 E_FL_epM-_17N23_F_0 E_FL_epM-_19L05_F_0 E_FL_epM-_25B05_F_0 E_FL_epM-_22E08_F_0 E_FL_epM-_22N21_F_0 E_FL_epM-_13A16_F_0 E_FL_epM-_02N18_F_0 E_FL_epM-_14L02_F_0 E_FL_epM-_21O22_F_0	NA	IPR001047|Ribosomal protein S8E	Ribosomal protein S8	CG7808	3e-86	314
78	11	16	0.407407	GTCGCGCTTCACAGTCGTTCATTGCGTACAGATTACATCAAAGCAGCACGCGCCCGCCGTAGCCGTTCTCCGCAAGTACGCGCATCCGTGTTTCACAGTCTTCATCAACGCTACAGAGATGAGCCGGCACTTTTGCCTGGCGGCAGCAGTTTTGTTCGCGGCACTATGCTTCGCTGAGGCCCAGAGACGTCTAGCTTTACCAGATCCGAGGAGTTGTGCCAACCGAGTACGCCATTCGACATACCGCGATGCACGGGGAGTACTACATTCGTATTTCTTTAGCTGGGAACATGCTCCAACACGCAGCTTAGAAGTGGATTGGCTGGACGCAAGGAACATCTGCCGCAGGCATTGCATGGACGCTGTTTCCTTAGAAACACCCCAGGAAAACGAATTTGT…	1272	E_FL_epM-_20M12_F_0 E_FL_epM-_15G12_F_0 E_FL_epM-_11M17_F_0 E_FL_epM-_17B04_F_0 E_FL_epM-_20H17_F_0 E_FL_epM-_10A16_F_0 E_FL_epM-_24K02_F_0 E_FL_epM-_20H01_F_0 E_FL_epM-_13N06_F_0 E_FL_epM-_27D15_F_0 E_FL_epM-_14O23_F_0	MSRHFCLAAA VLFAALCFAE A	IPR001304|C-type lectin	CG6055	CG6055	2e-115	412
79	11	20	0.354839	CAGTCACTCTCCGACGAACTAAACAAACAATCAATATGTTCAAATACTTGATCTTCGTTGCTCTCCTGGCTTTCGCGTCAGCCAAGCCTCTGCTGGTGAGCTACACGTCCCCTGTAGCTGCTGCATATACCGCTCCGGTCGCTGCTGCGTACACCGCCCCCCTGGCGTACTCTGCATACTCTGCATATTCTCCGGTTGCATACTCCGCATACTCATACGCATCACCATATTCTTATTACATTTAATTAAATAAAAATACGTCTAAATTCATGAAACCAAATATGTTGATGTGATATATTTTATTTATTTGATTACAATACAAAAAAGTATGATTCGCGACTGATTTTATTTTTCTGCCTGGCGCTTGAAATCCTGAACTTGAATGGTAAAGTTTTTTTT…	451	E_FL_epM-_05O15_F_0 E_FL_epM-_05F08_F_0 E_FL_epM-_17P08_F_0 E_FL_epM-_05N13_F_0 E_FL_epM-_21M10_F_0 E_FL_epM-_17P04_F_0 E_FL_epM-_20F18_F_0 E_FL_epM-_05J13_F_0 E_FL_epM-_02B04_F_0 E_FL_epM-_02C15_F_0 E_FL_epM-_09L20_F_0	MFKYLIFVAL LAFASA	undefined	CG13674	CG13674	8e-09	56.2
80	11	230	0.0456432	ATCATATAAAAATGAAATTCTTCATGATTTTCGTCCTCGCTCTGCTGGCTATGGCCAACGCTCAAGACCCAGTTAAGGTAGTGGAAAACGCTGACTCAGGAAACGGCTACGAACCTATTGACAACCGCCCGTACATCGTTAATCCTCCCAAAGATTACAACCCTAATGGAAACGGCTACGAACCTATCGACAACGGTGCATATTACGTGGACCCTCCCCAAGGCCGACCTTACTTCAAGCCTACCCCTTTCCCTGGTGCTCGCGGTGGGAAGTAAAGAATATCTTAGAAAATTAATAACGAAATAATGTATTAACAATATATTTCAAAATTTCATATGAATTTATGTCAACGGAATAAATAAATAAACATATTGTAGTGCTTAAAAAAAAAAAAAAA	397	E_FL_epM-_03F14_F_0 E_FL_epM-_04K06_F_0 E_FL_epM-_15J12_F_0 E_FL_epM-_05G17_F_0 E_FL_epM-_17C08_F_0 E_FL_epM-_16C04_F_0 E_FL_epM-_15P07_F_0 E_FL_epM-_12O21_F_0 E_FL_epM-_05I03_F_0 E_FL_epM-_04E13_F_0 E_FL_epM-_23H23_F_0	MKFFMIFVLA LLAMANA	undefined	#N/A		#N/A	#N/A
81	10	84	0.106383	TGACTTTTATCTACGTGTCAAGCGAAATTGCGCGTTGTGGCTCTTCGAGTCCTTTTAATTTATTATTAAACTGACAAATATACTTTATAACAAAACAAAATGGCCCCTAAGCAGAGAATGCGTATCGCCAACGAGATCGCCAGTAAAAACATCACAATGAGGGGGAATGTACCCAAAACTACTAAGGAAAAAGAAGACCAATATCCTGTGGCACCCTGGCTCCTTGCTCTCTTCATCTTCGTAGTGTGTGGCTCTGCTGTGTTCCAGATAATCCAATCAATAAGACTAGCTTAAATCACGAAGACAACTGGAGAACTGCTATCGAAAACACAATAAAATAACAACACTATCCATCTAAAGTTAAGGCACAATTTACACCAGCATCTCTTCATCGACATG…	697	E_FL_epM-_02I03_F_0 E_FL_epM-_09F08_F_0 E_FL_epM-_09E02_F_0 E_FL_epM-_24M06_F_0 E_FL_epM-_19E20_F_0 E_FL_epM-_07I02_F_0 E_FL_epM-_12O04_F_0 E_FL_epM-_24M19_F_0 E_FL_epM-_06J03_F_0 E_FL_epM-_19K22_F_0	NA	IPR010580|Ribosome associated membrane RAMP4	CG32276	CG32276	5e-24	107
82	10	27	0.27027	CTGTGTCTCAGTGTATTTTTCCCGCCGTGTTTATTTATTTAAAAACATCATTTAAGATGCAGGCGTGGTTGGTGGTGGCTTTCGTAGCTGCGTTGTCGGTTCTCGCGACCGCACAGAAGCCCGGTCGTTTCCTGTCGCTTCCCGTTGCGCATAAATGTGCTAACAGACCAAAGGAATTCTTTTACCAAGGACACAACTACTTCTACAGCGGTCACGTTCCCGAGCTCGCCAACCGGAAAGTAGACTGGTTGGACGGACGCAACATTTGCCGTGAATACTGCATGGACCTCGTCTCTATGGAGACCCAGGAAGAAAACAATCTGATCTTCAAGCTCATCCAGCAGAACGATGTTCCCTACATTTGGACATCGGGACGTCTATGCGACTTCAAGGGATGTG…	1065	E_FL_epM-_05D07_F_0 E_FL_epM-_03L16_F_0 E_FL_epM-_25H07_F_0 E_FL_epM-_10J20_F_0 E_FL_epM-_22P16_F_0 E_FL_epM-_05K21_F_0 E_FL_epM-_10G01_F_0 E_FL_epM-_12K23_F_0 E_FL_epM-_14O12_F_0 E_FL_epM-_12I09_F_0	MQAWLVVAFV AALSVLATA	IPR001304|C-type lectin	CG3244	CG3244	3e-102	368
83	10	209	0.0456621	GAGCAACACAATGCAAATATTCGTCAAAACCCTTACGGGGAAGACCATTACATTGGAGGTGGAAGCTTCCGACACTATCGAAAATGTCAAAGCTAAAATCCAAGACAAGGAAGGTATTCCTCCAGACCAACAACGTCTCATCTTTGCCGGGAAACAATTAGAAGATGGCCGCACTCTTTCAGACTATAACATCCAGAAAGAATCCACACTTCACCTGGTTTTGAGACTTAGAGGAGGTACAATTGAACCTTCCCTTCGCATTCTCGCCATGAAGTATAACTGTGAGAAAATGATTTGCCGTAAATGCTATGCCCGTCTTCATCCTCGTGCTACCAACTGTCGCAAGACAAAGTGCGGACACACTAACAATCTGAGACCCAAAAAGAAGATCAAGGATTA…	499	E_FL_epM-_13M11_F_0 E_FL_epM-_24G04_F_0 E_FL_epM-_18G03_F_0 E_FL_epM-_18A01_F_0 E_FL_epM-_11K16_F_0 E_FL_epM-_12E18_F_0 E_FL_epM-_07C17_F_0 E_FL_epM-_02B22_F_0 E_FL_epM-_10P15_F_0 E_FL_epM-_06O16_F_0	NA	IPR001975|Ribosomal protein L40e, IPR000626|Ubiquitin	Ribosomal protein L40	CG2960	2e-67	251
84	10	3056	0.00326158	ACATTCGTTTGGCAAGCCACTTAACCGGTCGCGCTGAACGACGACTGATTATAATTTAATTCTACATTTAAGCATAGAAAAAAACTCAAATCAAAATGCGTGAGTGCATCTCTGTACACGTTGGCCAAGCCGGAGTCCAGATCGGTAATGCCTGCTGGGAGCTTTACTGCCTGGAGCACGGCATCCAGCCTGATGGCCAGATGCCCACAGACAAGACCATCGGGGGTGGAGACGATTCTTTCAACACCTTCTTCAGCGAGACCGGAGCTGGCAAGCACGTACCCCGTGCTGTCTTCGTCGATCTTGAACCTACTGTTGTTGATGAGGTCCGCACTGGCACATACAGACAGTTGTTTCATCCAGAACAACTTATTACTGGTAAGGAAGATGCGGCCAACA…	814	E_FL_epM-_17L10_F_0 E_FL_epM-_24G13_F_0 E_FL_epM-_20J23_F_0 E_FL_epM-_13E03_F_0 E_FL_epM-_13D06_F_0 E_FL_epM-_12M20_F_0 E_FL_epM-_21K20_F_0 E_FL_epM-_12C06_F_0 E_FL_epM-_25K23_F_0 E_FL_epM-_22B14_F_0	NA	IPR000217|Tubulin, IPR003008|Tubulin/FtsZ, GTPase, IPR008280|Tubulin/FtsZ, C-terminal, IPR002452|Alpha tubulin	alpha-Tubulin at 84B	CG1913	1e-138	489
85	10	2	0.833333	GATTCAGTGAAGCTACGCTAAAAGAAATGAAGTTCGTCCTCGCTCTCATCGCTCTGGCTGTAGTGGTGGCCGCCCGGCCAAATGACGATCTATTCTATGACAAGAAATACGACAACTTCAACGTTGACGAGATTATTGACAACCCAAGACTGCTTAAAGCGTACACATTCTGTTTTAATGACAAGGGAAAGTGCACAGCTGAAGGAAACGACTTCAAGAAATGGATCCCAGAAAGCTTGCAGACATCGTGCGGGAAGTGCTCTGAAAAGCAGAAGTATCTAGTGGCCAAGTTCGTCCACGCCATCAAGGATAAGATGCCTGACGAATTCGATATCCTGCGCAAACTGCACGATCCCAAAGGGGAATACACCGAGAACCTTGATAAATTCCTCGAAACTT…	499	E_FL_epM-_22H23_F_0 E_FL_epM-_20D14_F_0 E_FL_epM-_06L15_F_0 E_FL_epM-_15O06_F_0 E_FL_epM-_20M13_F_0 E_FL_epM-_25B11_F_0 E_FL_epM-_14K13_F_0 E_FL_epM-_12A15_F_0 E_FL_epM-_15F23_F_0 E_FL_epM-_21D14_F_0	MKFVLALIAL AVVVAA	IPR005055|Insect pheromone-binding protein A10/OS-D	Ejaculatory bulb protein III	CG11390	1e-20	95.9
86	10	657	0.0149925	GCTCTTTGTTGTCAGAACTCAAACGTGCTTGTTCTCTCTTGAGCTAAGGCCTACGGCAACTTGCACGTTCAAAACTAAAAATGGTGTCAAAAGCTGAATTAGCATGTGTTTACTCTGCTCTCATCCTGGTGGATGATGATGTTGCCGTAACTGGTGAGAAAATTTCCACCATCTTGAAAGCGGCGGCTGTAGATGTAGAGCCATATTGGCCAGGTCTGTTCGCCAAAGCCTTGGAAGGCATCAATGTCCGTGACCTGATCACCAACATCGGCTCTGGAGTGGGTGCTGCTCCGGCCGCTGGTGGAGCGCCAGCCGCTGCTGCTGCAGCCGGCGCTCCGGCCGAGGAGAAGAAGGAAGAAAAGAAAGAGGAGGAACCCGAGGAGTCCGACGATGACATGG…	524	E_FL_epM-_25O11_F_0 E_FL_epM-_04N22_F_0 E_FL_epM-_20F22_F_0 E_FL_epM-_12K15_F_0 E_FL_epM-_09A07_F_0 E_FL_epM-_03J07_F_0 E_FL_epM-_20P06_F_0 E_FL_epM-_11B24_F_0 E_FL_epM-_16P11_F_0 E_FL_epM-_19G13_F_0	NA	IPR001813|Ribosomal protein 60S	Ribosomal protein LP1	CG4087	2e-47	184
87	10	213	0.044843	ATAGCGTAAAGTGACTTCATTGGTTCTTAAAAGATATGCGTGTGCTAATATTAATAAAATAGTATAAATTAGATAACGGTATTGAGTGCAAGTTCAAATAAATACGGTTAGACACTGAAAAGTACACATGGCATAAAATGTCAGAAGCAATTGATTAATTCACATAAATATACTGCAAATCGTAAAATACATCAGTGGAGTAGTATAATATCGAAATTTGAACTTGAAAGTATAATAATTAAGAAATGAAAAATTAATTTAGGTGAAGAAAAATATTAATTTCGATTCATGGTGAAATAACCTATTTGCGTGTTTACATTTCTAGCTCGCAATTGATTTGTTGCATCCTTCCCCTGCGTCGGAGAGGAGGAAACATAAGCTTAAGCGGCTAGTGCCACA…	718	E_FL_epM-_26F21_F_0 E_FL_epM-_23C08_F_0 E_FL_epM-_09C23_F_0 E_FL_epM-_17G20_F_0 E_FL_epM-_24K09_F_0 E_FL_epM-_21D02_F_0 E_FL_epM-_18D12_F_0 E_FL_epM-_05E19_F_0 E_FL_epM-_02C06_F_0 E_FL_epM-_08E02_F_0	NA	IPR000592|Ribosomal protein S27E	Ribosomal protein S27	CG10423	2e-38	155
88	10	223	0.0429185	TTGCCAACACAAGGCAAGATGCGTTCCGTCACAGTAAAGGATGTTGAACAAGACAAGATTGTTAAAACTGTCGCTGCTCACTTAAAAAAAACGGGCAAAGTCAAGGTACCTGAGCACATGGATCTTGTAAAGACAGCTCGCTTCAAAGAGCTGGCTCCGTATGACCCTGATTGGTTCTATGTGCGTTGTGCTGCCATCCTTCGTCATATTTACATTCGCTCACCTGTTGGAGTCAAGACTGTCACCAAGATCTTTGGTGGGCGCAAACGTAATGGAGTTACACCTTCACATTTCTGCAGGTCATCAGGCAGTATTGCACGCAAGGCTTTGCAATCGTTGGAGGCATTGAAGCTTGTTGAGAAAGTTCAGGACGGTGGTCGCATTCTCACCACACAAGGT…	522	E_FL_epM-_18K05_F_0 E_FL_epM-_20B09_F_0 E_FL_epM-_23A11_F_0 E_FL_epM-_18K18_F_0 E_FL_epM-_08H03_F_0 E_FL_epM-_15I09_F_0 E_FL_epM-_21C21_F_0 E_FL_epM-_17L24_F_0 E_FL_epM-_06C03_F_0 E_FL_epM-_14E17_F_0	NA	undefined	Ribosomal protein S19a	CG4464	6e-54	206
89	10	38	0.208333	CGGGGTGAATATAAAATTGCGAACTAACATTACTCGTTAGTAGCTGGACTTACAAAGGTAGGGACATTTTGTTTTTTAGTATACATTAGTTTAACTGTGAACATGTGAAAATTTTGTTGTGTTTTTAAACATAAACATTTCTCATTTAATTTTCTTTGAAACGATATTTTATTTTCTTTGTGGAATATACGGTAAGCTGTGAACGTAAAATATCTCAATAGAAAAAAGATCTCAACATGAGCTACACAAACGCAGAAAATGTGGTGCCTACAAGCACGTTTTCTGCGATCAACCTCTTCTATGTGTTACTTGTGCCGGCCGTAATCCTCTGGTACGCCTACTGGCGAATGTCAAGGCGGCGGTTGTATGAGCTTGCTGACAAATTAAACGGGCCTCCAG…	1711	E_FL_epM-_20I11_F_0 E_FL_epM-_02M19_F_0 E_FL_epM-_07O09_F_0 E_FL_epM-_10E02_F_0 E_FL_epM-_20G09_F_0 E_FL_epM-_20A04_F_0 E_FL_epM-_25J03_F_0 E_FL_epM-_07I24_F_0 E_FL_epM-_02A21_F_0 E_FL_epM-_17D04_F_0	NA	IPR002401|E-class P450, group I, IPR001128|Cytochrome P450	Cyp4g15	CG11715	0	650
90	10	524	0.0187266	TCCATCCTTTGTCACGATGCCACCGAAGAAGCAACCCGAGAAATCCGGGTCCTCCGGGTCCAAACCCGCGGAAAAGAAACCGGCAACAGCCAAAACACCGGCTGCAGCTCCTAAGGCTGCGGCAGCTCCTGCAGCTTCTGCAAGCTCTACTAAACCTGCGTCAGCCAAAACACCGGCACCTGCCCCGAAAGCAGCTGCGCCTGCCCCGAAACCAGCTGCGCCTGCCCCGAAAGCAGCCTCTGCCCCGAAAGCAGCTGCCGCTGCCCCCAAACCTGCAGCCCCTGCTCCCAAACCTGCAGCCGCAAAACCTGCAGCTGCAAAACCCGCAGCCGCTAAACCAGCAGCCGCTAAACCTGCAGCCGCAAAGCCTGCAGCCGCCAAACCTGCTGCCGCAAAGCC…	1123	E_FL_epM-_26C13_F_0 E_FL_epM-_17I20_F_0 E_FL_epM-_26E24_F_0 E_FL_epM-_25M02_F_0 E_FL_epM-_02E11_F_0 E_FL_epM-_16L16_F_0 E_FL_epM-_05N09_F_0 E_FL_epM-_09I02_F_0 E_FL_epM-_22I09_F_0 E_FL_epM-_04P19_F_0	NA	IPR005633|Ribosomal protein L23, N-terminal, IPR013025|Ribosomal protein L25/L23, IPR001014|Ribosomal L23 protein, IPR012678|Ribosomal L23 and L15e, core	Ribosomal protein L23A	CG7977	3e-77	285
91	10	0	1	CCATTTACAGAGCGCGCAGCCGAAGCGACGGATCGACGCGATCCATGTTTTTAAAAGGTTTCCTTTGGCTGCGCAAGCGTGGTCAGTTGGTATCGACAGTTGCAGCGCCGGATGTGAGGACATCGCCGGAGCTGAAAATGCATTGAAATTATACGAGAAATTGTGGAGTTCTGGACAATAATTAGTGATTGTTACGTGTGTGCTCAAAGAGTTTCGGGACTTTGAAAAATGACGGTTCTTTTAAAGGTATCAATCCTTCTGGGAATTGCGTGTGCGGTGTTGGGTGAAAAAAAAATAGAGCTACAGGACATAGAGGAAGACAATTTAAAAAGTGAAAAGGAGACGGAGCTTGGGAATTCGGGACACGGTTTACAAACCAGTTCAAATTCTGAGACAGGG…	1554	E_FL_epM-_02L03_F_0 E_FL_epM-_12I18_F_0 E_FL_epM-_26A18_F_0 E_FL_epM-_05H14_F_0 E_FL_epM-_22L13_F_0 E_FL_epM-_15P22_F_0 E_FL_epM-_20M24_F_0 E_FL_epM-_11J02_F_0 E_FL_epM-_02A11_F_0 E_FL_epM-_04E08_F_0	MTVLLKVSIL LGIACAVLG	undefined	#N/A		#N/A	#N/A
92	10	107	0.0854701	GTTGTGATCCCGTCATGGCGCGCTACGCCCGTGTCGCTACTCTGGCCGCGTGCCTCTTGTTCGCCTGCGCGCTTGCTGATGGTCACCGATGGCGGCGACAAGCTGACGAGACGGCAAAGAAAGATGAAAGCTTGGAACAAGAACTATGCAAGGACAAGGACGCCGGCGAATGGTTCCGGCTGGTGGCCGGCGAGGGCGACAACTGTCGCGACGTCATCCAATGTACTGCCTCGGGAATACAAGCTATACGTTGCCCGGCCGGTTTGTTCTTCGATATTGAGAAACAGACCTGCGATTGGAAAGATGCTGTGAAAAATTGTAAGCTCAAGAACAAGGAGCGTAAAATAAAGCCTCTCTTGTACACTGAAGAACCACTCTGTCAAGACGGCTTCCTCGCTT…	1929	E_FL_epM-_02I21_F_0 E_FL_epM-_01H19_F_0 E_FL_epM-_05J19_F_0 E_FL_epM-_23M01_F_0 E_FL_epM-_14N13_F_0 E_FL_epM-_11C02_F_0 E_FL_epM-_17C03_F_0 E_FL_epM-_23F14_F_0 E_FL_epM-_12N07_F_0 E_FL_epM-_24G24_F_0	MARYARVATL AACLLFACAL A	IPR002557|Chitin binding Peritrophin-A, IPR002172|Low density lipoprotein-receptor, class A, IPR002509|Polysaccharide deacetylase, IPR000437|Prokaryotic membrane lipoprotein lipid attachment site	serpentine	CG32209	0	1007
93	10	44	0.185185	GCGCGCTAACAAGCTCCAGGCCCAGAAGGCTGATCTCGAGAACCAACTCAGGGACACCCAAGACCGCCTCACCCAGGAAGAGGATGCCCGCAACCAGCTCTTCCAAGCTAAGAAGAAGCTTGAACAGGAAGTCTCTGGCCTCAAGAAGGACGTCGAGGACTTGGAACTGTCCGTACAGAAGTCCGAACAGGACAAGGCTACCAAGGACCACCAGATCCGCAACTTGAATGATGAGATCGCTCACCAGGATGAGCTCATCAACAAGTTGAACAAGGAGAAGAAACTCCAAGGCGAGACCAACCAGAAGACCTCAGAAGAACTCCAGGCTGCCGAAGACAAGGTCAACCACCTTAACAAGGTCAAGCAAAAGTTGGAGCAGACCCTTGACGAGCTCGAAGA…	2840	E_FL_epM-_26J01_F_0 E_FL_epM-_21O07_F_0 E_FL_epM-_04L13_F_0 E_FL_epM-_21C18_F_0 E_FL_epM-_12J20_F_0 E_FL_epM-_23A06_F_0 E_FL_epM-_09I16_F_0 E_FL_epM-_20O20_F_0 E_FL_epM-_19M04_F_0 E_FL_epM-_02F11_F_0	NA	IPR009053|Prefoldin, IPR010978|tRNA-binding arm, IPR002928|Myosin tail	Myosin heavy chain	CG17927	0	1043
94	10	1026	0.00965251	CGACATTCCACGAAGTGAGCTTGGGTCGTTGCGTTGTACAGCAATAACGAAGCTGTGCAATAGCAAGTTAATTTATTTATTTATAATAGAACTATTTAATTAAAAACTAATTCAAGATGTGCGACGAAGAAGTTGCCGCGTTGGTAGTAGACAATGGCTCCGGTATGTGCAAGGCCGGTTTCGCAGGAGATGATGCTCCTCGCGCCGTGTTCCCCTCGATCGTGGGAAGGCCCCGCCATCAGGGCGTGATGGTCGGTATGGGACAGAAGGACTCTTATGTAGGAGATGAGGCACAGAGCAAAAGAGGTATCCTGACCCTCAAATACCCCATCGAACACGGAATCGTCACTAACTGGGATGACATGGAGAAGATTTGGCATCATACCTTCTACAATGAGC…	793	E_FL_epM-_27F06_F_0 E_FL_epM-_26M04_F_0 E_FL_epM-_07F04_F_0 E_FL_epM-_22N18_F_0 E_FL_epM-_08F03_F_0 E_FL_epM-_02L18_F_0 E_FL_epM-_14C03_F_0 E_FL_epM-_09B11_F_0 E_FL_epM-_10J21_F_0 E_FL_epM-_14M05_F_0	NA	IPR004000|Actin/actin-like, IPR004001|Actin	Actin 42A	CG12051	1e-129	459
95	9	62	0.126761	TCGAGTTTGAAACACGTATATCCAAGAAAATGTTCTCACCGCGTCTCTTTGCGGTTTTCATCGCTTTCGCCGGTTTCGCAACGGTAACGGCTTTGCCTGCCCGGGACAAAGAAGTTATCGCGCAGCCCGTCTCCATTACAGATGACCAGTTCACGTTCCCATGGCTGAACCTTTCGCCATTCAGTCTGTTTGCTCCTTTGTGGAAGCTGATCCCCACTTTTGTGGACATCGGGCCAAGAATCTACGCTGACGATGACAAGTTCAAGGTCGTTGTCAACGTTAAGGACTACAAGAAAGACAACCTTAAAGTTAAAGTAAAGGGAGACTTTATCTTCGTCCAAGGATCGCAAGAAGCTAAAGAAGACGACCATGACGTGTTCGCCAGCCAGTTCTTCCACA…	773	E_FL_epM-_01D10_F_0 E_FL_epM-_10O11_F_0 E_FL_epM-_01O07_F_0 E_FL_epM-_03D08_F_0 E_FL_epM-_20L01_F_0 E_FL_epM-_18P16_F_0 E_FL_epM-_02D16_F_0 E_FL_epM-_07D04_F_0 E_FL_epM-_15K04_F_0	MFSPRLFAVFIAFAGFATVT A	IPR002068|Heat shock protein Hsp20, IPR008978|HSP20-like chaperone	lethal (2) essential for life	CG4533	9e-15	77.4
96	9	0	1	ATTCAATCTTTGTCAGATTGTGAGACAACACAAAGCACAACAATGTTCAAACAGATTCTTGTCGCCTTCGCCACATTGGCCATCGCTTATGGTAAGCCCGGCTTGGGACACTTCGGCTACTCCCCAGTTGCCAGCTACGCATCCTACCTGCCTTCGACTTATGCGTACGGCACCCCGGCCCTCGCCGCCCCAGCTGTAGCTCCAGTTCCAGCTCTGACCACCGCCGCCGTCGCTGCTCCAGCATACACCGCCCCTCTTGCATACTCTGCCTACTCACCAGCTGCCTACCCTCTGTCGTCCTACGCTCCCTACTCATACCCCAGCTACTACAATGGTTACTCTAGCTACGCTGGATACTCTCCCTTGACCTACAGCAGCTACTGGAACCCTGAATCCATC…	504	E_FL_epM-_05F17_F_0 E_FL_epM-_09M03_F_0 E_FL_epM-_15E06_F_0 E_FL_epM-_12E23_F_0 E_FL_epM-_04M21_F_0 E_FL_epM-_01J23_F_0 E_FL_epM-_10B04_F_0 E_FL_epM-_26E19_F_0 E_FL_epM-_03B04_F_0	MFKQILVAFA TLAIAYG	undefined	#N/A		#N/A	#N/A	BmorCPH26
97	9	31	0.225	TTGGAACCTACATTGGAAAATGTTTTTAATTTGGACATTCATCGTGGCTGTTCTGGCGATCCAGACCAAAAGTGTTGTTGCACAATCATGCCGGACACCGAACGGACTTAACGGTAATTGCGTATCCGTGTATGAATGCCAGGCACTCCTGGCCATATTAAATAATCAGAGGAGAACCCAGCAAGATGAGAAGTTCTTGAGGGACTCCCAATGCGGCACCAAGAATTCAGTTCCTGCTGTTTGCTGTCCATGCAACGCAGCTGATGGTCAGCAAGGGAACTGTGTCAACATAAATTCATGTCCGTACGTTCTTCAATTGCTGAAGAATCCGAATGAAGCGAATCTAAATTATGTCCGGGGATCTGTTTGTCAAGGATCAGAACAACAGAGCATATGCTG…	761	E_FL_epM-_06O10_F_0 E_FL_epM-_23K23_F_0 E_FL_epM-_20P16_F_0 E_FL_epM-_22D20_F_0 E_FL_epM-_12O07_F_0 E_FL_epM-_13G24_F_0 E_FL_epM-_08G04_F_0 E_FL_epM-_23C19_F_0 E_FL_epM-_15M10_F_0	MFLIWTFIVA VLAIQTKSVV A	IPR001254|Peptidase S1 and S6, chymotrypsin/Hap, IPR009003|Peptidase, trypsin-like serine and cysteine, IPR001314|Peptidase S1A, chymotrypsin	Serine protease 7	CG3066	8e-24	107
98	9	526	0.0168224	GCATTTTGTGCTTGACTGTCTATCAGAGCCCATCGTTCAACAATGGCGGACGCTGCTCCAGCCGGTGGACGTGGCGGTTTTCGCGGCGGATTCGGATCACGCGGTGGAGATAGAGGCCGTGGCGGTCCTCGTGGACGCGGTCGTGGTCGCGGCCGTGGTCGTGGGCGCGGCAAGGAAGACCAGAAAGAGTGGGTTCCTGTCACCAAACTCGGCCGTCTTGTTCGCGAAGGAAAAATCGACAAACTCGAGAGCATTTACTTGTTTTCTTTACCAATCAAAGAATTCGAGATCATTGATTTCTTCCTCGGCCCGTCCCTGAATGATGAGGTTCTTAAGATCATGCCTGTACAGAAACAAACACGTGCCGGACAGCGCACACGTTTCAAGGCATTTGTTGCC…	858	E_FL_epM-_16K02_F_0 E_FL_epM-_24F19_F_0 E_FL_epM-_16A02_F_0 E_FL_epM-_14C10_F_0 E_FL_epM-_25H12_F_0 E_FL_epM-_13P02_F_0 E_FL_epM-_03L11_F_0 E_FL_epM-_08P21_F_0 E_FL_epM-_27O06_F_0	NA	IPR005711|Ribosomal protein S5, eukaryotic and archaeal form, IPR005324|Ribosomal protein S5, C-terminal, IPR011070|Globular protein, non-globular alpha/beta subunit, IPR000851|Ribosomal protein S5, IPR013810|Ribosomal protein S5, N-terminal	string of pearls	CG5920	4e-126	447
99	9	147	0.0576923	CGGAATCCAAACTCATCCATTTGGATTTAACGTTATTATAGTATAAAGTTGAACTAAGTAATCAACAAAATGCCCCCTAAGTTTGACCCAAATGAAATTAAAATCGTGAATTTGCGATGTGTCGGCGGGGAAGTCGGTGCCACATCATCTTTGGCCCCTAAAATCGGTCCTCTTGGTCTGTCTCCTAAAAAGGTGGGTGATGACATTGCCAAGGCCACAAGTGACTGGAAGGGTCTCAAGATCACTGTGCAGCTGACAGTTCAAAACAGACAAGCCCAGATAGCTGTTGTTCCCTCTGCAGCAGCCCTTATCATCAGAGCCCTTAAGGAGCCTCCTCGTGATCGTAAAAAGCAGAAAAATATCAAACACAACGGCAACATCTCCCTTGAGGATGTAATC…	596	E_FL_epM-_18C17_F_0 E_FL_epM-_20L21_F_0 E_FL_epM-_10I10_F_0 E_FL_epM-_03P08_F_0 E_FL_epM-_09P10_F_0 E_FL_epM-_27I19_F_0 E_FL_epM-_18N21_F_0 E_FL_epM-_10M10_F_0 E_FL_epM-_15C23_F_0	NA	IPR000911|Ribosomal protein L11	Ribosomal protein L12	CG3195	5e-72	266
100	9	117	0.0714286	GCTTTTGATCGCTTATTGTCTATGATACTTAAATCTTTTCGTTTTGTCAGGTCAAAATGAAGATCGGACTTTGCGCCTATAGTGGATACAAAATATATCCAGGCCATGGCAAGACCATGGTTAAAGTGGATGGAAAAACCTTCACATTCCTGAATTCAAAATGTGAAGCCGCCCATTTGATGAGGAGGAATCCTCGTAAAGTAACATGGACTGTCCTGTACAGGCGCAAGTTCAAAAAGGGCCAAGAGGAAGAACAAGCAAAGAAACGTACTAGAAGGACCCAAAAGTTCCAACGTGCGATTGTTGGTGCTTCACTTAGTGACATTATGGCTAAGCGTAATATGAAGCCTGAAGTACGTAAAGCGCAGAGAGAACAGGCCATTAAGGCGGCAAAGGAAC…	558	E_FL_epM-_19O20_F_0 E_FL_epM-_04F22_F_0 E_FL_epM-_27P15_F_0 E_FL_epM-_21E03_F_0 E_FL_epM-_14C07_F_0 E_FL_epM-_23K18_F_0 E_FL_epM-_01I23_F_0 E_FL_epM-_09L05_F_0 E_FL_epM-_14G24_F_0	NA	IPR000988|Ribosomal protein L24E	Ribosomal protein L24	CG9282	1e-68	255
101	9	24	0.272727	TGCTCGCTCCGTCACGATGGTGTCCGCACGCTCGCTCGCCCCGCTCTGCGCACTCGTGCTGCTGGCGACCGCCACCCCCCTCCCTCGCAGCCGCCGCCAGCTCGCCGACGACGACGCGCTGCAGCCGCTACAGGAGGTGGGCGACGAACAGCTCCGGGAGAAGCGCAAGCTCGAGGGCATCACTCAGGCAAAGTTCGGCGTCAAGAACGCAGTGCTCGGGTTCGTCTTCGGGAAAATCAACTCGTTGATCGACGCGAAGACTAAGTTCGTAGCGAACCTGGACCGGCAGAACATCGAGCTCAACAAGCAGTACGGCATCGAGGCGCCGTCGAGCGGCGGCCTGGGCTCGCTCGCGGGCGTCGTGGGGCAGGTCATCGGACCCAAGCTGCAGCTGCTCGG…	1179	E_FL_epM-_20F13_F_0 E_FL_epM-_06B01_F_0 E_FL_epM-_20E10_F_0 E_FL_epM-_05B07_F_0 E_FL_epM-_24A19_F_0 E_FL_epM-_15F10_F_0 E_FL_epM-_24P10_F_0 E_FL_epM-_26L10_F_0 E_FL_epM-_09L24_F_0	MVSARSLAPL CALVLLATA	undefined	CG15251	CG15251	7e-21	98.6
102	9	288	0.030303	CTTTTTTCGCTTCTCTTTGATTCTGTCAAAAGCAGCGCTGTACAACTTCAGCCATGGGTCGTGTCCGGACTAAAACCGTCAAGAAAGCGGCGAAGATTATTATTGAAAAATACTATACAAGATTAACACTTGATTTTGATACAAATAAAAGAATATGTGAAGAAATCGCTATCATTCCTACCAAGCCTCTTAGGAATAAAATTGCTGGATTTGCCACACATTTAATGAGGCGTCTCAGACACTCGCAAGTGCGAGGAATCTCTATCAAACTTCAGGAAGAGGAGCGTGAGAGGCGTGACAACTATGTCCCAGAAGTGTCTGCTCTCGAACATGACATCATCGAAGTAGACCCCGACACCAAGGATATGTTGAAGATGCTGGACTTCAACAATATTAATG…	484	E_FL_epM-_20N12_F_0 E_FL_epM-_13B17_F_0 E_FL_epM-_17L19_F_0 E_FL_epM-_18E19_F_0 E_FL_epM-_27O07_F_0 E_FL_epM-_05K02_F_0 E_FL_epM-_02E19_F_0 E_FL_epM-_19K21_F_0 E_FL_epM-_21D15_F_0	NA	IPR001210|Ribosomal protein S17e	Ribosomal protein S17	CG3922	6e-59	223
103	9	162	0.0526316	CACTCGAAAATAGTCTCCATCGGTTCAGTAATCGTCTCTTTAATTTTTATTCATAAATGTGTTTAAAATAAGTCAAAATCGTTAATTTTTATTCACATAAATAAATTTTAGTTGTATCTTCATAAATAATACTAAACCATGAGTTCGGGTGGTACTCGCGTGTACGTCGGCGGTCTCGTCGAGGGAATCAAGAAGGAAGATCTCGAACGCGAGTTCGATAAATATGGAAAACTAAACTCAGTTTGGGTAGCACTAAATCCCCCAGGTTTCGCTTTCATAGAATTTGAGAACTTGCAGGAGGCGGAAGATGCGTGTAGCGCGATGAATGGTACTGAGATGTTAGGCGCCACTTTGAAAGTAGAGATCTCTAGAAAGCGGGACGGGCCCCGCAGAGGTGGG…	864	E_FL_epM-_21F14_F_0 E_FL_epM-_02O12_F_0 E_FL_epM-_23G16_F_0 E_FL_epM-_24E18_F_0 E_FL_epM-_17H17_F_0 E_FL_epM-_17O10_F_0 E_FL_epM-_08F06_F_0 E_FL_epM-_18L09_F_0 E_FL_epM-_06N14_F_0	NA	IPR000504|RNA-binding region RNP-1 (RNA recognition motif), IPR003954|RNA recognition, region 1	Repressor splicing factor 1	CG5655	3e-35	145
104	9	205	0.0420561	TTTTTTTGCTTTTCTTGTCATATTTTCTCTTGAGAGAAAGAATTATGGGTCGTTACTCTCGGGAGCCGGATAACCCTGCGAAATCATGCAAAGCGCGTGGTTCAAACCTCCGTGTTCACTTTAAGAACACATATGAGACCGCTATGGCAATCAGGAAGATGCCGCTCCGTCGTGCTGTTCGTTACCTCAAAAACGTGATCGAAAAGAAAGAGTGTATTCCATTCCGTCGCTTCAACGGCGGCGTTGGTCGCTGTGCTCAAGCAAAGCAGTTTGGCACAACACAGGGTCGCTGGCCCAAGAAATCCGCCGAATTCCTCTTGCAGTTATTGAGGAACGCTGAATCAAATGCTGACAACAAAACTTTGGACGTTGACAGGCTAGTCATCGACCACATTCAGG…	655	E_FL_epM-_21K08_F_0 E_FL_epM-_11F15_F_0 E_FL_epM-_12A06_F_0 E_FL_epM-_16H02_F_0 E_FL_epM-_18A13_F_0 E_FL_epM-_11K14_F_0 E_FL_epM-_12L05_F_0 E_FL_epM-_06C07_F_0 E_FL_epM-_05N04_F_0	NA	IPR001063|Ribosomal protein L22/L17, IPR005721|Ribosomal protein L22/L17, eukaryotic and archaeal form	Ribosomal protein L17	CG3203	1e-84	309
105	9	312	0.0280374	TGTGGTATGGTGACAGCGTAAGGAGAGTGAAGATGCAAATTTTCGTAAAGACCCTCACGGGCAAGACCATCACCCTTGAGGTCGAGCCGTCAGATACCATCGAGAATGTGAAAGCTAAAATTCAAGACAAAGAGGGAATCCCTCCCAATCAACAGAGGTTGATCTTCGCTGGAAAGCAGCTGGAAGATGGACGTACCCTCTCGGACTACAATATCCAGAAGGAATCCACCCTCCACCTGGTGTTGAGGCTTCGTGGTGGCGCTAAGAAACGCAAGAAGAAGAATTACTCCACACCCAAGAAGATCAAGCACAAGAAGAAGAAGGTCAAACTAGCCGTCCTCAGGTTTTACAAGGTCGACGAGAACGGTAAGATCCACCGTCTGCGGCGCGAGTGCACAG…	601	E_FL_epM-_22K19_F_0 E_FL_epM-_18N22_F_0 E_FL_epM-_21K18_F_0 E_FL_epM-_26P21_F_0 E_FL_epM-_03A09_F_0 E_FL_epM-_27N17_F_0 E_FL_epM-_24I12_F_0 E_FL_epM-_26N18_F_0 E_FL_epM-_26C14_F_0	NA	IPR007087|Zinc finger, C2H2-type, IPR000626|Ubiquitin, IPR002906|Ribosomal protein S27a	Ribosomal protein S27A	CG5271	1e-77	285
106	9	125	0.0671642	TCTTACTCATTTTCTCACCCAGCCGTGTGGTTATCTAGAAAAAAGTTGCTACACTAAAAGAAACTATGGCTGTAGGAGACGTTAAAACCGCCCAGGGTCTCAATGACTTGAACCAATATTTAGCTGAGAAAAGCTACGTGTCTGGATACACTCCTTCTCAAGCTGATGTTCAAGTATTTGAGCAAGTTGGCAAGGCGCCGGCCGCTAACCTTCCCCACGTACTACGATGGTATAATCAAATTGCTTCATACACTCCGGCTGAACGCAAAACTTGGTCTCAGGGCACCAGCCCATTGACCGCCGGTGCTAAACCCACGGCTCCCGCCCCAGCAGCGAAAGACGACGATGACGACGACGTTGATCTATTTGGTTCTGGTGACGAGGAAGAGGATGCAGAAG…	792	E_FL_epM-_23N19_F_0 E_FL_epM-_03E07_F_0 E_FL_epM-_01A05_F_0 E_FL_epM-_17H02_F_0 E_FL_epM-_25I03_F_0 E_FL_epM-_18A18_F_0 E_FL_epM-_02N08_F_0 E_FL_epM-_16B06_F_0 E_FL_epM-_22B11_F_0	NA	IPR001326|Elongation factor 1, beta/beta'/delta chain, IPR010987|Glutathione S-transferase, C-terminal-like	Elongation factor 1 beta	CG6341	1e-89	326
107	9	158	0.0538922	TGTCGTTTCTTATTTGACGGACGCTTGTGCACGGTAGACGGACTGTAAATCGATTAAAATATTTGTCATCTTCAAACATTAAACACTTTTAATAGAAACGTTCTCTTGATTTTAGTTGCTTAGAAATGAGAGCTAAGTGGCGAAAGAAGCGTATGCGTAGGCTAAAGCGTAAAAGGAGGAAGATGCGTGCGAGGTCCAAATAAACGGTACACGGCGCTTTAATTACTTGTAGTAATATGCAGTTGTGTATCAAATAAAAAAATCAGAAAATCAAAAAAAAAAAAAAA	287	E_FL_epM-_25C12_F_0 E_FL_epM-_20L09_F_0 E_FL_epM-_05L04_F_0 E_FL_epM-_23C03_F_0 E_FL_epM-_03L22_F_0 E_FL_epM-_08F12_F_0 E_FL_epM-_01I21_F_0 E_FL_epM-_20L06_F_0 E_FL_epM-_03B13_F_0	NA	undefined	Ribosomal protein L41	CG30425	3e-08	53.5
108	9	325	0.0269461	ACAAGTCTTCGGCATCATTCGGAGACACAATGAAGTACACGGTTATTTTGGTGGCATCGTTGGCCGTGGTTGCCTTTGCCAAGGAGGAGAAAGGCACACCGAAGGCAGTCGAAGAGAAGAAACAAGACAAAAGGGGCATCTATGACATAGGATCTTATGGAGGACATAATTTCGGAGGTAGCGATGAAGGCTACGGCGGTCACGAAAGCTATGGAGGGCACGAAGGTATCAGCTTCGGTCACCAAGAAGGACACGACTTCGGAGGCGAAAGCTACAACTTAGGCGGACATGGAGGCGGCGAGTACGGCAGCAGCGGCGGCGACTGGAAGCCAATTGCCAGCGAAGGCGACTACCACCACGGTCATCATGAACACCACGAGCACATCAAAACTGTTGAGG…	1551	E_FL_epM-_09I14_F_0 E_FL_epM-_22K01_F_0 E_FL_epM-_13H21_F_0 E_FL_epM-_05A07_F_0 E_FL_epM-_10D23_F_0 E_FL_epM-_02G18_F_0 E_FL_epM-_03H12_F_0 E_FL_epM-_09O05_F_0 E_FL_epM-_09N05_F_0	MKYTVILVAS LAVVAFA	undefined	CG30101	CG30101	2e-124	443	BmorCPG24
109	9	207	0.0416667	AGTTCGCTTCTACGGCTCAGACCATGAAGACTGTCTTGATTTTAGCGGGGCTTATTGCCCTCGCTCTCAGTAGCACCGTACCTGAATTCAAAACAACACCGGTTGACGCTGCGTTCGTCGAAAAGCAAAAGAAGATTTTGTCTCTTTTCTACAACGTTAACGAGATCAACTATGAAGCTGAGTACTACAAAGTCGCCCAGGACTTCAACATCGAGGCCAGCAAGGACTGCTACACAAACATGAAAGCCTACGAAAATTTCATGATGATGTACAAGGTCGGATTCCTTCCCAAGAATTTGGAATTCTCGATCTTTTACGAAAAAATGAGGGAAGAAGCCATCGCGCTGTTCAAGCTGTTCTATTATGCCAAAGATTTTGAATGTTTCTACAAAACAGCAT…	2231	E_FL_epM-_01C05_F_0 E_FL_epM-_05H19_F_0 E_FL_epM-_01L21_F_0 E_FL_epM-_03L09_F_0 E_FL_epM-_25F09_F_0 E_FL_epM-_23K17_F_0 E_FL_epM-_08P17_F_0 E_FL_epM-_26O01_F_0 E_FL_epM-_06D04_F_0	MKTVLILAGL IALALS	IPR000896|Hemocyanin, copper-containing, IPR013788|Arthropod hemocyanin/insect LSP, IPR008922|Di-copper centre-containing, IPR005204|Hemocyanin, N-terminal, IPR005203|Hemocyanin, C-terminal	Larval serum protein 1 gamma	CG6821	5e-100	362
110	9	155	0.054878	TGTGAGTCTGACATTCGAGAGACGCAGGCCACAAACATGAAGACAATCATTTGTTTGTTTACGATCGCCATCGCGGCAATGGCAGCCGTCACAAATCTCTCTAATGTACTCAAAAATGGAAACGATAACTTCACCGCCAGAATGTTTACCGAAGTAGTGAAAAATAATCCAGGGAAAAGCGTTGTCCTCTCGGCATTTTCGGTGCTGCCTCCTCTCGCTCAGTTAGCTTTAGCTTCTGATGGTGAAACCCATGAAGAGCTTTTGAAAGCTATCGGCTTCCCTGACGACGATGCTATACGAACAGAATTCGCGAGTAAAAGCCGTGATCTTCGATCAATTAAAGGCGTTGAGCTTAAAATGGCGAATAAAGTATACGTTCATGATGGTGGAAAACTAGAC…	1452	E_FL_epM-_04O10_F_0 E_FL_epM-_10P13_F_0 E_FL_epM-_14K04_F_0 E_FL_epM-_07J11_F_0 E_FL_epM-_02A12_F_0 E_FL_epM-_06C05_F_0 E_FL_epM-_01H03_F_0 E_FL_epM-_05N07_F_0 E_FL_epM-_01A11_F_0	MKTIICLFTI AIAAMA	IPR000215|Proteinase inhibitor I4, serpin	Serine protease inhibitor 4	CG9453	5e-63	238
111	9	0	1	AGACATGAAAGTGATATTGTTCGTAGTGGCTACCTGCTCACTCTTGGTATCCAGGAGTCAAGCTCAAGACGATGGAAAATACAGGCCAGAGATTTACGGCGACGGGAGTTATTACCCAACGAACGATGGAAAGTACATCAATAGTTTTGATGGACGGTACAGGAGCCTACTCAACAGAAATAGCAAATACCAATCGATCTACAACGCGTATCAGCCATATTACGCTAAGGCGCTGAATCAACAACTGTTGACTCCTTTCGTCAAGTACGGAAATGGTATTGAACATACCGCAGAACCTTCTGTTGCTACTGTAACCTATCGCCCTCCAGTCGTATCGACATACCGTCCCTTAGTCTACTCATCGACCGTCAAGCCATTGGCTTACAGAACTCAATATGT…	701	E_FL_epM-_18L07_F_0 E_FL_epM-_14G09_F_0 E_FL_epM-_24J11_F_0 E_FL_epM-_19A19_F_0 E_FL_epM-_15G02_F_0 E_FL_epM-_23C20_F_0 E_FL_epM-_02N05_F_0 E_FL_epM-_08P23_F_0 E_FL_epM-_21L03_F_0	MKVILFVVAT CSLLVSRSQA	IPR000618|Insect cuticle protein	Cuticular protein 49Ab	CG30042	1e-25	113	BmorCPR40a
112	8	19	0.296296	CAGAAACTATCCATCCATCGTTCAATCAACACCAGTAGGAATCAGAAAAAAATGGTGTCCAGTAAAGTGGTGTGTTTGGTCGCCCTCGCCCTCTTCGGGAGCGTGGCAGCGCAACCAGCCAAGGATGCCTTCTGGAAGGGAACCCCTATGGACAGCATGGTCGAGGAGATGAGGTCCGGCTGCGCCGAAGGATCCGACCCAACTGCCTGCATCAAATACAAGGTCATGTCGCTACTGGACTCCATTTTCAAGAAGGACACTTTCCAGATCTCTGATGTTGTCGAAGTGACGAAGAACGGCGCTGGCAACGACGTGACTGGCCGATCCACTGGCGACTTCTTCGACGGGGTCGAGAACTACATTCAGTCCCACGACGTGACCTTCAAGCTGCCAATCGCC…	781	E_FL_epM-_01K03_F_0 E_FL_epM-_12H13_F_0 E_FL_epM-_06H01_F_0 E_FL_epM-_01N16_F_0 E_FL_epM-_27M02_F_0 E_FL_epM-_16C13_F_0 E_FL_epM-_05H12_F_0 E_FL_epM-_12M03_F_0	MVSSKVVCLV ALALFGSVAA	IPR012464|Protein of unknown function DUF1676	Osiris 19	CG15189	6e-48	187
113	8	374	0.0209424	CATGATCAAATTTAAATCTACAAAATGGAGCTTCACCTTTAATAGAACAAATTATTTTTTTTCACGATCACACATTAATTATTTTAATTATAATTACAATTTTAGTTAGATATTTAATAATTAGTTTATTTTTTAATAAATATATTAATCGATTTTTATTAGAAGGACAAATAATTGAATTAATTTGAACAATTATACCAGCTTTTACATTAATTTTCATTGCTTTACCATCATTACGATTATTGTATTTATTAGATGAACTCAATAACCCACTAATTACACTAAAATCTATTGGACATCAATGATACTGAAGATATGAATATTCAGATTTTAATAATATTGAATTTGACTCATATATAATCCCATCCAATGAAATAAAAAATAATGAATTCCGACTAT…	690	E_FL_epM-_02B08_F_0 E_FL_epM-_27F21_F_0 E_FL_epM-_21C22_F_0 E_FL_epM-_14H06_F_0 E_FL_epM-_11C12_F_0 E_FL_epM-_20B05_F_0 E_FL_epM-_12P19_F_0 E_FL_epM-_27B20_F_0	NA	undefined	mitochondrial Cytochrome c oxidase subunit II	CG34069	1e-92	335
114	8	127	0.0592593	ATGAAGTCTGTCTTGATTCTGGCTGGGCTTGTAGCCGTCGCGCTCAGCAGTGCAGTACCAAAACCGAGCACCATAAAGTCAAAAAATGTGGATGCCGTATTTGTTGAAAAGCAAAAGAAAATTCTGTCCTTCTTCCAAGATGTGAGCCAACTAAACACTGATGATGAATATTATAAAATTGGCAAAGACTATGATATCGAAATGAATATGGACAACTACACTAACAAGAAAGCTGTTGAAGAATTTCTGAAGATGTACAGGACTGGTTTTATGCCTAAGAATTTAGAGTTCTCCGTTTTTTATGACAAGATGAGGGATGAAGCTATTGCTCTATTCCATTTATTCTATTACGCTAAGGACTTTGAAACGTTCTACAAGAGTGCCTGTTTTGCGCGTGTG…	771	E_FL_epM-_04B11_F_0 E_FL_epM-_09D08_F_0 E_FL_epM-_15C13_F_0 E_FL_epM-_27B04_F_0 E_FL_epM-_26G10_F_0 E_FL_epM-_27A20_F_0 E_FL_epM-_15N17_F_0 E_FL_epM-_17A23_F_0	MKSVLILAGL VAVALSSA	IPR013788|Arthropod hemocyanin/insect LSP, IPR000896|Hemocyanin, copper-containing, IPR008922|Di-copper centre-containing, IPR005204|Hemocyanin, N-terminal, IPR005203|Hemocyanin, C-terminal	Larval serum protein 2	CG6806	2e-29	126
115	8	206	0.0373832	GGACCGTTCTGTCAATTCGGTTCGCTACGAAGCGCGAGCTAAATCTTAGCCATGGTGCGTATGAACGTATTGAGTGACGCCTTAAAATCTATACATAATGCTGAAAAGCGAGGGAAAAGACAAGTCCTCATCAGGCCCTGTTCCAAAGTCATCGTTAAGTTTTTAACAGTGATGATGAAGCACGGTTACATCGGAGAGTTTGAAATCGTTGATGATCACAGAGCTGGCAAGATTGTTGTAAATCTCACAGGCAGACTAAACAAGTGTGGTGTCATTTCACCTCGTTTTGATGTTCCCATCAACGATATTGAAAGATGGACTAATCTGCTCCCCTCACGACAGTTTGGTTACCTAGTCCTTACAACAAGTGGTGGCATCATGGACCATGAAGAAGCCAGA…	481	E_FL_epM-_08I06_F_0 E_FL_epM-_24A17_F_0 E_FL_epM-_11H15_F_0 E_FL_epM-_10C17_F_0 E_FL_epM-_02F02_F_0 E_FL_epM-_08B01_F_0 E_FL_epM-_23M14_F_0 E_FL_epM-_12D18_F_0	NA	IPR000630|Ribosomal protein S8	Ribosomal protein S15Aa	CG2033	1e-66	248
116	8	10	0.444444	GCTTCCAAGATGGCACTGAAAATTACTTGCTCTATTTTGGCTGTACTTGCAGTAGCACAAGCCTTCCCTCATGGCAGTAGCGATGTTGATGGAAGCGGTGAAGTCGAAGCTGTAGCAGGAACTCTAAAAAAAGGCTTTGGTTTTGGAGGATACGACAATTCTGGTTTTGGTCATAGCGGCTTCGGCAGTTTTGGTCATGATTCCGGATTTGGCGGCTTTGGAAATCGCAACCCTGGATTCGATAGTTTCGGTCGCGACTCTGGGTTCGGTGGCTTTGGACGTGACTCCGGATTCGGAAGCTTCGGGCACGATTCTGGATTTGGACACCACGACTCTGGATTCGGTAGCTTCGGGCATGACTCCGGATTTGGACACCATGACTCCGGATTTGGACACCAT…	748	E_FL_epM-_09H19_F_0 E_FL_epM-_10L15_F_0 E_FL_epM-_09B16_F_0 E_FL_epM-_01N02_F_0 E_FL_epM-_01O23_F_0 E_FL_epM-_22C09_F_0 E_FL_epM-_14N10_F_0 E_FL_epM-_10K21_F_0	MALKITCSIL AVLAVAQA	undefined	#N/A		#N/A	#N/A	BmorCPG16
117	8	3	0.727273	TTTTTGCTCGAGGCAGACTCGACACCTGGTTCAATCGACAAAATGCAGCTTAAATTCATCATAGTGACATTAGTGATCCATCATGCAAGTGCTGATTATTTCCGAACTCAACCGGATTTCGTGAAAACGTGCTTGAAAAGTGACCCCGAGTTCGATGATTGTTCTCGTGATGCTGTACAGAAACTATTCGATGCTTTGGGGCCAGGTCTACCGGAAATAGGTATGCCTCCACTAGACCCATTAAATATTCCGAAAATAAGAATTTTGCAAGGAGAGGGTCCTGTAAATGTCAATGCAGCTCTGGATAATGTCACAGTCACTGGATTCGGAAAAACTGAAGTATTGATGAGTCAGGTTGACAGCAAAACCTATGACTTTTATACTAAAGTACGTGTGCCT…	793	E_FL_epM-_10I08_F_0 E_FL_epM-_18A03_F_0 E_FL_epM-_21L20_F_0 E_FL_epM-_13J08_F_0 E_FL_epM-_10O08_F_0 E_FL_epM-_24D23_F_0 E_FL_epM-_16D07_F_0 E_FL_epM-_22F19_F_0	MQLKFIIVTL VIHHASA	IPR013053|Hormone binding, IPR004272|Odorant binding protein	CG14457	CG14457	5e-52	201
118	8	10	0.444444	GCCTTCGTCGTCGTAAGCCGTGTCTGCCGTTCTCCGATACGCATTAAATTTTACATTAAACAAATAACGTTATTCAATTTTAAAATGTACAAATCATTCGTCTTGTTGTGTGTTGTTTGCTGTATCGTTGTTGAGGCACGCCCGAAATGGCAGTTCCTACCGCAAGCACCGGGTTACGTGCCCGTTTACATCAGGAGCGGAGACACGCCCCTCGAAGAAATCAATCCTGATTTGGCTGAAGCTTTCAACGCTCTGCCCGCCGGAAGAAGCGCTGGTAAAGATGTCGAAGCAGCCCCAGAAATTCCCGAACACTACTCATCAAAACTTAATGTGCCCGAAAACCCAGAAATTGGTGATAGCCGCTCTTAAATATCGAAATTTCTCGAAGAGGGCTCAGAT…	725	E_FL_epM-_15I03_F_0 E_FL_epM-_09O04_F_0 E_FL_epM-_23G21_F_0 E_FL_epM-_12C02_F_0 E_FL_epM-_20A02_F_0 E_FL_epM-_04C05_F_0 E_FL_epM-_18K12_F_0 E_FL_epM-_15N11_F_0	MYKSFVLLCV VCCIVVEA	undefined	CG14984	CG14984	2e-06	49.3
119	8	48	0.142857	AAAAAGCACTCACACAATCACACAACATGTCTCTGGAACGTCAAGTTCGCGCTAAGATCGCTTCCAAGCGCAACCCTGAGAAGGAGAAGGAAGCCCAAGAGTGGATTGAGGGCGTCCTCGGAGCTAAATTCCCCCCTGGTGAACTATTTGAGGATGTCCTCAAGGACGGCACTGTTCTTTGCCAGCTCATCAACAAGCTGAAGCCTGGCTCTGTCCCCAAGATCAACACCACCGGTGGACAGTTCAAAATGATGGAGAACATCACAAACTTCCAGTCTGCAATCAAAGCATACGGTGTACCCGACATCGATGTGTTCCAAACCGTAGATCTATGGGAGAAAAAAGACATCGCCCAAGTAGTCAGCACACTGTTTGCCCTCGGTCGTGAGTCTTACAGAC…	1005	E_FL_epM-_15K16_F_0 E_FL_epM-_15I17_F_0 E_FL_epM-_13O04_F_0 E_FL_epM-_13A06_F_0 E_FL_epM-_07P09_F_0 E_FL_epM-_04L01_F_0 E_FL_epM-_05F06_F_0 E_FL_epM-_04L11_F_0	NA	IPR003247|Calponin-like actin-binding subtype, IPR001715|Calponin-like actin-binding, IPR000557|Calponin repeat, IPR003096|SM22/calponin	Muscle protein 20	CG4696	2e-80	295
120	8	94	0.0784314	AGTTGTTGAACGCTCCACGAGAATGATCGCCTTAGTGTTGTGCGGACTGCTGGCGGCGGTCTCGGCCGCGCCACAGTACTACCATGGCTCGTCACATTGGCCGTATCACCATTACGACCCCTTCAGTCCTTACGTTCGGGAAAGCATGTTGGACACACATTCGCTTTGGTCCAACCTTGCCAACGAAATGCAACACTTGGACAACATGATGAAGGAGCTGTCGTTGAAGTTCCCCAGCATTATAAACGAAGGACGCGTGGAAGGCGACAAGTATCAGATATCTATTCACCTGCCTGGTTACGAACAGAAAGACATCAACGTGAAAGCGAAAAATGGAGTGCTGATGGTGCAGGCTAACAGTGCTTTTAATCATTACTTGAAAATACAGAACCTTCCCTG…	756	E_FL_epM-_26E01_F_0 E_FL_epM-_27M14_F_0 E_FL_epM-_02J14_F_0 E_FL_epM-_01I06_F_0 E_FL_epM-_21K03_F_0 E_FL_epM-_19A21_F_0 E_FL_epM-_05I09_F_0 E_FL_epM-_07H23_F_0	MIALVLCGLL AAVSA	IPR002068|Heat shock protein Hsp20, IPR008978|HSP20-like chaperone	#N/A		#N/A	#N/A
121	8	225	0.0343348	CTGTAAATTCATAGCTACAAAGATGGCTCTTATGTTTATTTTTCTCTTCGGTTTAATTGTTTTCGGCGATGCTGCGTTCGTCGATACCCTTGGGAAGTGTTCTCTTAAAGATGAAGAATGCACGAAGAGTCTGATCAATAATGCCCTAAATGAAATATCGTCTACGGGTATACCTGAATTAGATATTCCACCCGTGGACCCCATTGCTTTGAAAAATGTTTCCGTGACTGTTCTTGGACTGGTGGACATAACATTGCTTGAAGGTCAAGCAAAAGGTGTAAAAACTTGTAAATTTAGTTCAATAAAAATTGATTTGGAGAAAGAAATTGGTGGATATGAATTCACTTGCGATATAGATATTGAAGGGAAGTATAAAGTGTTTTCCGAAAGCCCTCTTAT…	732	E_FL_epM-_03B22_F_0 E_FL_epM-_17A16_F_0 E_FL_epM-_12P03_F_0 E_FL_epM-_27L15_F_0 E_FL_epM-_25I06_F_0 E_FL_epM-_03L20_F_0 E_FL_epM-_08O20_F_0 E_FL_epM-_10H21_F_0	MALMFIFLFG LIVFGDA	IPR013053|Hormone binding, IPR004272|Odorant binding protein	CG11852	CG11852	5e-12	68.2
122	8	243	0.0318725	CTTTTCTAATTCTTATCGGCGAGCAGTGCGTGCGAGCTCGCCAAGATGGTGAACAACAGAGTACCGTCGGTATTTTCAAAGACGTACGTGACACCTCGTCGTCCTTTTGAAAAGGCACGTCTTGACCAAGAGTTGAAGATCATCGGAGAGTACGGTCTCCGCAACAAGCGTGAAGTATGGCGCGTCAAATACACGCTCGCTCGTATCCGTAAGGCTGCTCGTGAGCTCCTCACCCTCGAGGAGAAGGACCCCAAGAGATTGTTCGAAGGTAATGCCCTTCTACGTCGTCTGGTTCGTATTGGAGTACTGGATGAAAAACAGATGAAACTCGATTATGTGCTTGGTCTGAAGATTGAGGACTTCTTGGAGCGTCGTCTGCAGACGCAGGTGTTCAAAGCT…	667	E_FL_epM-_09I15_F_0 E_FL_epM-_07I08_F_0 E_FL_epM-_27N18_F_0 E_FL_epM-_25P20_F_0 E_FL_epM-_12F14_F_0 E_FL_epM-_10E21_F_0 E_FL_epM-_23A23_F_0 E_FL_epM-_15A12_F_0	NA	IPR001912|Ribosomal protein S4, IPR005710|Ribosomal protein S4/9, eukaryotic and archaeal form, IPR002942|RNA-binding S4	Ribosomal protein S9	CG3395	4e-96	347
123	8	34	0.190476	CTCACTGATCTTCGGTCTGATCTCACGTCATCCACTTTTTCTTGTTTGTGAACGTCAAGAAATGGGTGCGTTAATCAGATGTGCGATTGTTTTGTTAACAGTCGCCACTATGGTCAATTTTAGGGTCTTGACCAGAGCGATGTCTACCGTAGTGAAGTCCTTCGAGGCCAGCCAAGTGGTGCCTGATGTTATACCAAAAGCGCCGGCCGCTTTATTGCAGGTGAAATACCCAAGCGGAGTCGAAGTTAAAGAAGGTAATGAGCTGACTCCAACTCAGGTGAAAGACGAGCCTTCAGTGAAATGGGACGCGGAGCCAGGACAGTACTACACTCTGGCCATGACCGACCCTGATGCGCCGTCCCGTAAAGAACCCACATTTCGCGAATGGCACCACTGGCT…	774	E_FL_epM-_20N20_F_0 E_FL_epM-_20N05_F_0 E_FL_epM-_10D20_F_0 E_FL_epM-_09N09_F_0 E_FL_epM-_10F06_F_0 E_FL_epM-_10A10_F_0 E_FL_epM-_12J04_F_0 E_FL_epM-_01P09_F_0	MGALIRCAIV LLTVATMVNF RVLTRA	IPR008914|PEBP	CG6180	CG6180	2e-71	265
124	8	280	0.0277778	CGCAGCCGTCAAAGCCAGTATATCGTTCAGCGCAAGAGAAAAACTGATATTGTGCTTAAATTTGCTGGTTCAAATACATTTTTCCCCTTCCGACAAGGGCATCAGTGAATTAGTTCTCTTCCATCGTCCACGATGTCCGTCGACAAGGAAGAACTGGTGCAACGTGCCAAATTGGCCGAACAAGCTGAGCGATATGACGACATGGCGGCCGCGATGAAGGAAGTGACGGAAACCGGCGTCGAACTTAGCAACGAGGAGAGGAACCTCCTTTCAGTTGCTTATAAGAATGTCGTAGGTGCCCGACGGTCATCATGGCGTGTCATTTCCTCAATTGAACAGAAAACCGAGGGTTCAGAAAGAAAACAGCAAATGGCAAAAGAATATAGGGTTAAAGTAGAA…	1189	E_FL_epM-_21D20_F_0 E_FL_epM-_03F24_F_0 E_FL_epM-_14I13_F_0 E_FL_epM-_05O08_F_0 E_FL_epM-_13K14_F_0 E_FL_epM-_14N06_F_0 E_FL_epM-_11C17_F_0 E_FL_epM-_26P02_F_0	NA	IPR000308|14-3-3 protein	14-3-3zeta	CG17870	1e-124	443
125	8	40	0.166667	GTCCCGGTCCGACACTCGACGTCGGCTCGTCCACGACACCACACTACCCTATTTAATTACGACCGTTATTTAACCGAATACGAGCACGACATAGACCGCCAAAATGTTCAAAACACATTTAGACATGATTGGCAGAAACGAGACGCCGTCGAAGAAAGCCAGATTTTGGCAGTCCTTCGTGCGTTCTCTAAAAGGTTCGGAAGACATCAGAGCCGAGGAAAGGTACAGGCCAACACGCCGCAGCGTTTTTCCCGAACTCCTGTCGACCTACCCTTACTCCAAGTCGATTTACGACGACCCTATCGCTGCCGCTGAGAGGATTACGGTACCCGGCTACCGTTACCTGCCTGTCCATCGCGAGATCTACGGCTACTCCCCGCGCCCTATCTATGCCCACAA…	767	E_FL_epM-_21E04_F_0 E_FL_epM-_24C15_F_0 E_FL_epM-_20I05_F_0 E_FL_epM-_26L11_F_0 E_FL_epM-_05P06_F_0 E_FL_epM-_11H01_F_0 E_FL_epM-_13C02_F_0 E_FL_epM-_07F19_F_0	NA	undefined	Zeelin1	CG6803	2e-44	176
126	8	17	0.32	GATACTCAGGGCGCGGCGGGAAAACATCTCCCGCGCCACTCTTATTTCTTCTTTCCTTCCCGACGCTGTCGGAAAAATAGTTCAAACTGACGGCAACATAGTAATTCCACCATGGAGGACGCTCACACGAAATCCGTGGAAGAAGTCTTAAAATATTTTGGCACAGACCCAGACAAAGGCCTTAGTCCAGACCAAATAAAAAGGAACCAAGAAAAATATGGACCCAATGAACTGCCTACGGAGGAAGGCAAAAGTATATGGCAGTTAGTCTTGGAACAATTCGACGACCTCTTAGTCAAGATTTTGCTGTTAGCTGCTATTATTTCATTCGTATTAGCTTTATTTGAAGAGCACGAAGATGCATTCTCAGCCTTCGTTGAACCTTTCGTTATTTTACTA…	1862	E_FL_epM-_12O09_F_0 E_FL_epM-_24B17_F_0 E_FL_epM-_15N01_F_0 E_FL_epM-_03I19_F_0 E_FL_epM-_25A19_F_0 E_FL_epM-_22I13_F_0 E_FL_epM-_25H06_F_0 E_FL_epM-_26A04_F_0	NA	IPR005782|Calcium ATPase, IPR001757|ATPase, P-type, K/Mg/Cd/Cu/Zn/Na/Ca/Na/H-transporter, IPR008250|E1-E2 ATPase-associated region, IPR005834|Haloacid dehalogenase-like hydrolase, IPR006068|ATPase, P-type cation-transporter, C-terminal	Calcium ATPase at 60A	CG3725	1e-180	630
127	7	3	0.7	GTTTATCTAGTGCAAAATGTTCACCAAAGTGTTCGTCCTTAGCGCCGTGTTGGCCGCCGCCAACGCTGGTCTCCTGCCATACCACCACGCTGCGGCAGTTTCGTCCCAGAGCATCGTACGTCATGATGCCCCGGCCCACTATGCCTCGGCTCATTACGCCCCGGCTCACTATGCCGCACCCATTGTTCATGCAGCTCCACTCATCCACGCCGCCCCTGTAGTCCACGCTGCCCCCATCGTCCACGCTGCTTCTCTTGGCTACGCTCATGGCCACGACACCTATGCTCACCCCAAATACGACTATGCTTACTCCGTGGCTGACCCCCACACCGGTGACCACAAGAGCCAGCACGAGAGCCGCGATGGTGGTGCCGTACATGGTAGCTACTCCCTCGTCGA…	627	E_FL_epM-_06F04_F_0 E_FL_epM-_03F09_F_0 E_FL_epM-_27C14_F_0 E_FL_epM-_06P01_F_0 E_FL_epM-_03M05_F_0 E_FL_epM-_03O10_F_0 E_FL_epM-_27L23_F_0	MFTKVFVLSA VLAAANA	IPR000618|Insect cuticle protein	CG34461	CG34461	9e-35	143	BmorCPR83a
128	7	4	0.636364	CCGTAATAGCGTCCATAGTTAACAGTTCTAAGTAGACAAATACTATAGTGCTGCTAAAATGTTGCGTGTTGTTGTGATTTGCGTGTGTTTTCTAGTTATTGCGCCTTATGGTATTAATGCTGTGTCAGATGAACAAAAGATTAAAATAAGGGACCAGCTTGACAGAGCAGGCTTCGAATGTTTCAAAGATCACAAGATCACTGAAGACGACATTAAGAATCTGAGAGTCAACAAACCTGCAACTGGAGAAAACGTGCCGTGCTTCATCGCTTGTGTAATGAAAAAAACCGGAGTTTTAATTCCAAGACGGTGCATGACAAGGGACAAGGTTGCGAATTTGCACTGCAAGCTTATACGTGTATGTCCGCAAACGCTTCGAAGTTCGGCTTCAACATATAG…	546	E_FL_epM-_01G07_F_0 E_FL_epM-_22D07_F_0 E_FL_epM-_13F21_F_0 E_FL_epM-_20B18_F_0 E_FL_epM-_04N19_F_0 E_FL_epM-_09J17_F_0 E_FL_epM-_06N03_F_0	MLRVVVICVC FLVIAPYGIN A	undefined	#N/A		#N/A	#N/A
129	7	3	0.7	AGCGCTTACGAGATCTACCAGGCGCACGCATCATGTATCTGCTGGTGTTATTGTTCGCGTCGGCCGTCGCCGCTCCGCACTACTACAGTCAAACGCAAACAGGAGATTTAAACGTTCGGGCCGACTTCGAGAATATTGTGTTTCTAATCGCAATCCCGCAGAGGACGAGTTTATCATTAGATCTCTTAGAAGATTTGATGTTAAAGAAAAACAAAGGCAGCGACAATCAGTTACAGAACAGAGCCGATGTCCAAGTAATGGAAGCGTTCGTCGAACCAAACACCCCGTACAAAGTTGAGATCGGTACCGATAAGAAAAGCTTTGGAGGTGATTCTCGTGCCGTTGAAGTCGTCATTTCTGGTCGAAGGCGTCTCGATGCAGACGCTTTGGCTGATGAGC…	704	E_FL_epM-_04B14_F_0 E_FL_epM-_22K18_F_0 E_FL_epM-_12H16_F_0 E_FL_epM-_02A17_F_0 E_FL_epM-_13O22_F_0 E_FL_epM-_25J02_F_0 E_FL_epM-_06B18_F_0	MYLLVLLFAS AVAAP	undefined	#N/A		#N/A	#N/A
130	7	110	0.0598291	TGTTGTCGTTGTCAGATCGGCGATTTAGTAAAAAGCCGCAAACATGGGTCGTATGCACGCTCCTGGTAAGGGTATCTCCCAGTCGGCGCTGCCTTACCGCCGCAGTGTCCCTACCTGGTTGAAATTGACTGCCGACGATGTAAAGGAACAAATTTACAAACTTGGAAAGAAGGGTCTCACTCCCTCACAAATTGGTGTAATGCTGAGGGATTCACATGGAGTTGCCCAAGTAAGATTCGTAACTGGCAAAAAGATCCTCCGTATCATGAAGGCAATGGGTCTAGCTCCTGACTTACCGGAGGATCTTTACTACCTGATCAAGAAAGCTGTTGCAATGAGGAAACACTTGGAACGCAACAGGAAAGACAAAGACAGCAAATTCAGGCTTATTTTAGTAGA…	538	E_FL_epM-_06O14_F_0 E_FL_epM-_23H11_F_0 E_FL_epM-_02N03_F_0 E_FL_epM-_04K24_F_0 E_FL_epM-_18C13_F_0 E_FL_epM-_17O12_F_0 E_FL_epM-_16O15_F_0	NA	IPR012606|Ribosomal S13S15 N-terminal, IPR000589|Ribosomal protein S15, IPR009068|S15/NS1, RNA-binding	Ribosomal protein S13	CG13389	2e-74	275
131	7	0	1	GTGATTCACAAAGCGCGGAGCTTGCACGCGCTATCATTAAACCTGTGAAAATGAAATTTACGGTGGCCCTTCTCTTAGTGCTGGCCCTGTGCCATGCCGCTCCGGAACCTAAGAAGTCCAAAGCTAAAGCTTCGGAGTCCAGCAATGAGAAGCGGGCGCTGAAGGATGGAAGCTATGAAGACACCGCTTATTTCAAGAGTGTCCTCCGATCAATCGACCCGGAAATTGATTTTGCCGATGGTTCTGAAGACCGCAACTACGACCAGCATTCGAGGAGCCCCAAGATATCCGACGTCTTAACAGGAGAGGGTCCCCACTTCCACGCAACCATAGCCGGTCAGCTCTACTCTCCCGGTTCTCCGTATGAACACAAGTATTCTGAAGAATCCCAATCTTCCA…	1345	E_FL_epM-_09B10_F_0 E_FL_epM-_20G21_F_0 E_FL_epM-_12A16_F_0 E_FL_epM-_13N23_F_0 E_FL_epM-_04F12_F_0 E_FL_epM-_09G19_F_0 E_FL_epM-_15J09_F_0	MKFTVALLLV LALCHA	undefined	#N/A		#N/A	#N/A
132	7	319	0.0214724	AATCACCCATTTCATTTAGTAGATTATAGACCATGACCTTTTACAGGAGCAATTGGAGTATTAACATTAATAACAGGAATAATTAAATGATTTCATAATTTTAATTTTAACTTAATTATTATAGGATATATTATTACCCTATTAACAGCTTATCAATGATGACGAGATATTTCACGAGAAGGAACATACCAAGGTAAACATACTATTTTAGTAAATAAAGGATTACGATGAGGAATAATTTTATTTATTATTTCAGAAATTTTTTTTTTTATTAGATTTTTTTGAGCTTTTTTCCATAGAAGATTATCCCCAAATATTGAAATTGGAAGAATATGACCCCCTTCAAGAATTACACCATTTAATCCATTCCAAATTCCCTTATTAAATACAATCATTTTA…	791	E_FL_epM-_09L06_F_0 E_FL_epM-_09C05_F_0 E_FL_epM-_24L06_F_0 E_FL_epM-_06K17_F_0 E_FL_epM-_27J06_F_0 E_FL_epM-_09A11_F_0 E_FL_epM-_13B07_F_0	NA	undefined	mitochondrial Cytochrome c oxidase subunit III	CG34074	7e-103	370
133	7	30	0.189189	TCAGTCTGTATGTTGTGCGAGCGCATACACATCATTTTTTAATAATATTTTTTTGTTTGTGTATTTCCGACGCAATGGCTTCGGCTGTGATCAGGTTTTGTGCGTTGCTGTTGGTTGCCGGAGTCTGTTTCGCCGATGTTTCGGAACTCCCCCCTGTGACGGAAGTGTGTCTCGGCTGCATTTGCCAGGCTATCTCTGGATGCAAGCAAGGTCTGCAGTGCGAGGGTGAGACGTGCGGCCTCTTCCGCATCACATGGGGCTACTGGGCTGATGCCGGAAAACCCACCATCAATGGTCTCTCACCTGACGCTCCGGATGCCTACTCTAGCTGCACTGTAGACCCGTACTGCGCCGCGCAGACCGTCCAAAACTACATGAAAAGATTTGGCCAGGACTGCA…	815	E_FL_epM-_10I01_F_0 E_FL_epM-_10A02_F_0 E_FL_epM-_19N20_F_0 E_FL_epM-_17N19_F_0 E_FL_epM-_23B12_F_0 E_FL_epM-_16N17_F_0 E_FL_epM-_10C09_F_0	MASAVIRFCA LLLVAGVCFA	IPR002048|Calcium-binding EF-hand, IPR008597|Destabilase	CG6426	CG6426	7e-48	187
134	7	125	0.0530303	AAAAAACAAAGTTGCTAAAGAGGAGGTCCAGGTGACCCTCGGGCCCCAGCATTTAGTGGGCGAAACAGTGTTTGGTGTAGCACACATTTTCGCTTCATTCAATGACACATTCGTTCATGTTACTGATTTATCCGGCCGGGAAACTATCGCCCGTGTCACTGGTGGCATGAAGGTGAAGGCTGACCGTGATGAAGCGTCACCCTACGCTGCTATGTTGGCGGCACAGGATGTAGCAGAGAAATGCAAAACTCTTGGCATAACGGCCTTGCACATAAAGCTCCGTGCTACTGGTGGAAACAAAACAAAGACCCCTGGTCCTGGTGCTCAGTCTGCACTTCGGGCTCTTGCTCGTTCAAGTATGAAGATTGGCCGCATTGAAGATGTCACCCCCGTACCATC…	510	E_FL_epM-_10K20_F_0 E_FL_epM-_15C06_F_0 E_FL_epM-_01M14_F_0 E_FL_epM-_10N04_F_0 E_FL_epM-_05D11_F_0 E_FL_epM-_06C08_F_0 E_FL_epM-_25J08_F_0	NA	IPR001971|Ribosomal protein S11	Ribosomal protein S14b	CG1527	8e-73	269
135	7	32	0.179487	TGTGGTAGTGCATCCGACGGCAGTCAGTCGCCTCTGCCGTCAAACAAAACAGGAACAGTGAGCAACAGTGAAAATGGCCAGAATAATAGTGTTGTTATCGATCGTTGCCTTCGCAAGTGCCACGTATCCGGCATCGAAACTAGTCAAGAACATTTATAACGAATGCCTTAGCCAGTATTCGGTGGAATGCGTGAAGCCGAGGACCCTGCAGTGGATGTCATCGGTTGCTAACGACGACGAAATTAAGATCACTGAAGATCTTTCTATCGTGAAGACCGGAACAGTTGAGGATGATGAATCTGCCGACCCTAGACTGGCCAAGGATCCGGCCTACGAAATGTTCGACAAAGTGGACAAGTTTCTCCAAAGTCATACTCTTAGGGTGAAAGTTCCAGAGGA…	737	E_FL_epM-_13K06_F_0 E_FL_epM-_13F17_F_0 E_FL_epM-_26F08_F_0 E_FL_epM-_24E24_F_0 E_FL_epM-_07E20_F_0 E_FL_epM-_14F14_F_0 E_FL_epM-_23D22_F_0	MARIIVLLSI VAFASA	IPR012464|Protein of unknown function DUF1676	Osiris 18	CG1169	1e-38	156
136	7	6	0.538462	GAATCTTAGATTGACATTACAAATTCGGCGGCTGTACAAGTCAGCCGACCGATCGCTCGAGGGGAAATATCTTCTCAAGTTGTTTATCAACTCTCGTATAGTGGTTTAGTTTCATCAACAAGACGCGAATACTAACTAAGCATCTAAAATGAAATTCACGGTTGCATTCATCACTTTGATAAGTTTATCGGCGCCATGGTCCGTCCTAGCAAAAAGAGCCGACGATGTAAAGGATAAACGAGAAGCCCCTGCAAGCTATGTACATGGACACTCTTCATCAAGCTATGCATCTGCTGGACAGTCTCCGTCGAGCTATACATCTTCTGGACAGTCTCCATCGAGCTATACATCTTCTGGACAGTCTCCATCGAACTATGCATTTTCTGGACACTCTTCAGC…	816	E_FL_epM-_17D19_F_0 E_FL_epM-_02G23_F_0 E_FL_epM-_24J10_F_0 E_FL_epM-_12O23_F_0 E_FL_epM-_26E05_F_0 E_FL_epM-_05O16_F_0 E_FL_epM-_21M20_F_0	MKFTVAFITL ISLSAPWSVL A	undefined	#N/A		#N/A	#N/A
137	7	170	0.039548	TTTCGAAGTCGAACAAGTTTCCTTGTTACAATGATGTGGAAGACTGTCTTGATAACGATTTTCGCTGCCGGTGTGTTGGCTGATGACTTTAGTCAGATTACAGCGGTTGTGACCTCGCAATGCACCAAGAACAATGCTGAAGACAAAGTCCCTGAAGTTGAAGCAGCATTGCGTACCTTTGGAAACTGCCTCAAGGGACTGGTCGATTTAAATGTTCTGAAAACCGAAATTGAAGAAGCCAAGCCAAACGGTGCACTCGACGAGGTTTTCAAGAAGTACTGTGACAAGAGTGCTCAACTGAAAGGCTGTATCAGCTCGGTGCTGCAGGGCGTGCGTCCTTGTGTAGGCAACGAATATGCGAACCACATCAATGATGCCCAAAACAGTACCAATCAACTC…	789	E_FL_epM-_20I21_F_0 E_FL_epM-_15A23_F_0 E_FL_epM-_23C02_F_0 E_FL_epM-_12H11_F_0 E_FL_epM-_01D18_F_0 E_FL_epM-_11L12_F_0 E_FL_epM-_16J24_F_0	MMWKTVLITI FAAGVLA	IPR009832|Protein of unknown function DUF1397	CG14629	CG14629	1e-32	137
138	7	171	0.0393258	ATAGGAATCTTAGATTGCTCTCTGTCACTTTTGTATCGGAGAGGTTTACCAAAATGGCCAAACGTACCAAAAAGGTTGGAATTACTGGCAAATATGGCACACGTTACGGTGCCTCTCTACGTAAAATGGTCAAAAAGATGGAAGTAACCCAACACGCAAAGTATACTTGCTCATTTTGTGGTAAGGATGCTATGAAACGTTCTTGTGTCGGCATCTGGTCTTGTAAGCGATGCAAGAGGACTGTAGCAGGAGGAGCTTGGGTATTCTCCACTACTGCTGCCTCATCATGCAGATCTGCCGTCAGGAGGTTACGTGAAGTAAAGTAATTTAAATAATAAACATAAAAAATATTAAAAAAAAAAAAAAA	367	E_FL_epM-_22O03_F_0 E_FL_epM-_08M21_F_0 E_FL_epM-_04H20_F_0 E_FL_epM-_10C11_F_0 E_FL_epM-_02I06_F_0 E_FL_epM-_11I02_F_0 E_FL_epM-_12A05_F_0	NA	IPR002674|Ribosomal L37ae protein	Ribosomal protein L37A	CG5827	1e-43	171
139	7	188	0.0358974	CATTCCAAAGGCCGGTCTCCTCCTTCTCGGTGTTCTTTGTTGTCGCGCGCCGCACCTTATAAAAACAAAATGCTGTCTGCCGCCAGACTGATCGCCCCTGCAGCCAGGTCTGCCATCTTCTGCAACTCTGCACTGGTGCGACCACTTGCAGCAGTACCCACCCATACACAGATGGTACCTGCTGTCCCTACACAGCTCTCTGCAGTGCGGTCCTTCCAGACCACATCGGTCACTAAGGACATTGACTCTGCTGCCAAATTCATTGGTGCTGGTGCAGCGACAGTGGGAGTAGCTGGTTCCGGAGCTGGTATTGGAACAGTCTTCGGCTCCCTCATCATCGGCTATGCCAGGAACCCCTCCCTCAAGCAGCAGTTGTTCTCATACGCCATTCTGGGTTTC…	727	E_FL_epM-_22P18_F_0 E_FL_epM-_21H16_F_0 E_FL_epM-_11O20_F_0 E_FL_epM-_01M11_F_0 E_FL_epM-_07G04_F_0 E_FL_epM-_01B13_F_0 E_FL_epM-_15K17_F_0	NA	IPR002379|ATPase, F0/V0 complex, subunit C, IPR000454|ATPase, F0 complex, subunit C	CG1746	CG1746	2e-44	176
140	7	186	0.0362694	TTATAGTAAAATAAGTTCGGAATGGCAGACGCTGCGCCGTCCACTGCGCCTAAGGCGAAAACGCCTAAAACTAAGGCACCCAAAGAAAAAGTGGCCAAGGCTGCTCCAGCAGCTCCTGTGGAGCCCACAAAGGTCCTTCGCAAAGCATCAAAGCCCCGCCACGGCAGGCTGTACGCAAAGGCCGTATTCACAGGATATAAGCGTGGTCTACGCAACCAGCACGAGAACACCGCTCTCCTCAAGGTTGAAGGAGCAAAAGACCGTAATGATGCAGTCTTTTATGCTGGCAAGCATTGCGTCTATGTGTACAGAGCTAAGAAGAGGACACCAATTCCCGGAGGTCCCCGTGGCAAAAAAACCAAGCTGCGTGCTATCTGGGGCAAGGTGACCCGCCCACAT…	560	E_FL_epM-_25C17_F_0 E_FL_epM-_09H12_F_0 E_FL_epM-_23B05_F_0 E_FL_epM-_01L22_F_0 E_FL_epM-_13A03_F_0 E_FL_epM-_21E11_F_0 E_FL_epM-_27O10_F_0	NA	IPR001780|Ribosomal protein L35Ae	Ribosomal protein L35A	CG2099	1e-45	179
141	7	170	0.039548	CCAGCTGTCAAAAAGCTTGAAAATGGTGCAGCGGCTTAATTCAGGCGACGACTGTCGTACAACACAAAATCAAATCAAAGAAGAATAGTAAGGACACCGGGTGGCCGCTTGGTTTATCAGTATGTAAAAAAGCCCAAGAAGATCCCAAGGTGTGGTCAGTGCAAGAGCAAACTCCGTGGTATCCAGCCAGCTAGACCTGCTGAACGTTCCCGTCTTTGCTACCGTAAGAAAACAGTGAAACGTGTTTATGGTGGTGTCCTCTGCCATAAATGTGTCAAGCAACGCATTGTCAGAGCCTTCCTCATTGAAGAACAAAAAATTGTGAAGGTCCTCAAGGCACAACAGGCGAGCACTAAGTCGGCAAAGAAGGCTACAAAGTGAATTTTAGGGCTTAAATTT…	436	E_FL_epM-_25O02_F_0 E_FL_epM-_17A21_F_0 E_FL_epM-_08H10_F_0 E_FL_epM-_21C03_F_0 E_FL_epM-_16K10_F_0 E_FL_epM-_09P09_F_0 E_FL_epM-_25F10_F_0	NA	IPR008195|Ribosomal protein L34e	RpL34b	CG9354	9e-42	165
142	7	4	0.636364	TCCAAGTCGGCGGGCGTGAGTCAGTGCGTCAGCAGACACCTTTCGCGATGGTCAACTATCGACGAGTAGTGTATGAGGTAGCGGCGTTGGGCGCGTTATTGGCGCTCGCTGCGGCAGCTCCACTTAATTCTGACTGTAAGGAAGAATACAATCAGAGTCAGAATGGAACGGAAAATTTTCGGGTTCACGTAAACGGGCTAGTCATCGCCATGATGCCGGCCGAGTCGTTTGCTGAATCATTGTTGTCGGCGATGCCCGACTTAGAAGAGCTGTTGGAGTCTGAAGGGATTAATCAGTTGCAACAACAAAAGCCGAAACCTCCGATGGTCACCTCTCCGCCTAAGCCTGAAGAAAAACCTCAAACGGAGTCCGAAGTTTTGGCCACATCTGAAAATCCAA…	730	E_FL_epM-_26A08_F_0 E_FL_epM-_25N06_F_0 E_FL_epM-_05G11_F_0 E_FL_epM-_22M15_F_0 E_FL_epM-_07P01_F_0 E_FL_epM-_13D18_F_0 E_FL_epM-_18E22_F_0	MVNYRRVVYE VAALGALLAL AAA	undefined	#N/A		#N/A	#N/A
143	7	9	0.4375	AGTGTTGCATCGTCCACAGGCACGGCAAGATGGACAGTTTGCTGAGAATAATCACCTTAACATGTTTGTTGAACGCAGCAATGGCGGTGCAAGCGCCTTGCATACAGCTGAACGATGGTAACACTATACCCATAGTAGCTTTGGGAACTGGACGAGGAACAGCTAAGGAGTCTGACTCAATAGACGAGGTCCGCCAAGCAGTATATTGGGCAATCGAAGCTGGATACAGACACATCGACACGGCTGCCGTATACCAGGACGAGGAGCAAGTCGGCCAGGGTATAGCTGAAGCCATTGCCAATGGACTGGTCACTAGAGAAGAGCTGTTTGTTACTACTAAATTGTGGAACGACAAACATGCTCGCGACAAGGTTGTACCTGCTCTCCAAGAGTCACTCA…	1109	E_FL_epM-_12H09_F_0 E_FL_epM-_13E13_F_0 E_FL_epM-_13A19_F_0 E_FL_epM-_24J23_F_0 E_FL_epM-_01O22_F_0 E_FL_epM-_16A17_F_0 E_FL_epM-_17C01_F_0	MDSLLRIITL TCLLNAAMA	IPR001395|Aldo/keto reductase	CG10638	CG10638	5e-63	238
144	7	60	0.104478	TGTTTTTGAATTTTCGTCGGAACTATACTGTGATACATCGATCGAATTAAAAAAAAAAAGAAGAAACATGCTGCGTATTGTGTCTGTTCTCGCCGTGGTCGCAGTTGTGTCTGCGTCGCCGAAACCCGGCATCGACGTCTTCCAAATTGACATCGAGCCCGAAGAAGCACAGAAGTACTTAAACAGCCCACCATTCACAGATCCTCAATTAGCTGGCCGCACCGCTGTCTTACCATTGATCAAATACAACGACCCGAGGTTTCGCACAGTTGAAGCAGGCCCCACTCTTGGACACTACTGGAAGAACGGAAAGGAAATCGAGAATACTGAGGACTACGTTGAAGAAGTATACGATGCGTCCCAATACCACGGACAAGACGGTCTAGGTGCATATGCCTA…	1768	E_FL_epM-_13K22_F_0 E_FL_epM-_09P21_F_0 E_FL_epM-_05H22_F_0 E_FL_epM-_19C05_F_0 E_FL_epM-_24B02_F_0 E_FL_epM-_27E02_F_0 E_FL_epM-_25O01_F_0	MLRIVSVLAV VAVVSA	IPR000618|Insect cuticle protein, IPR000875|Cecropin	Cuticular protein 67B	CG3672	1e-32	138	BmorCPR148
145	7	83	0.0777778	TCTCGGGCCGGACCTGGCTGACCTTGTCGCGTACAAGGAAAATCTTAAAACCTGTTACTTCACGAAGAGCATTGCGAGTTAGATATTGTTAGTGTGATGTTCTGCGAATAATATCCAAAGATGTACAAGCTTCTACTCATCGGCTTTCTCGCGTCGGCGTGCGCGCAGAACATGGACACCGGGGATCTGGAGTCGATCATTAATCAGATCTTCACATCAGCGAAGCCCCCGACGCAATTGCAGCCGGTCACGCAGCCTAGTGTCGCTGACAGGGCTCCATCGACCCTGGTGCCTGGCGTCTCTACGAACGATGACCTTTCGTGCCAGACCTCCGACGGCCAAGAAGGGGAGTGCGTCAACTATTACTTGTGCAATGCGGCCAATAACACCATTATCACT…	1440	E_FL_epM-_17L11_F_0 E_FL_epM-_20I23_F_0 E_FL_epM-_13M21_F_0 E_FL_epM-_11N02_F_0 E_FL_epM-_12N18_F_0 E_FL_epM-_01E24_F_0 E_FL_epM-_22J14_F_0	MYKLLLIGFL ASACA	IPR009003|Peptidase, trypsin-like serine and cysteine, IPR001314|Peptidase S1A, chymotrypsin, IPR001254|Peptidase S1 and S6, chymotrypsin/Hap	CG5390	CG5390	9e-103	370
146	7	7	0.5	CATGTCGTTGAAAACGCTAGTCTTCTGTGTTTGCGTCACTTTAGCTTCGGCGGCGATCCAGCGCTCTGCTTTGGAGCCAATCCCTGATAAATTTAATGGCCTTCAAGGCTGTTACATCAGGGAGTTCGATGGTGTCCTTCCCTTTGATTCTGTAACATACTCGAAGGAAGCAGAATGCACCCGATACTTCTGCGCGCACGATGCTGTCATACACCAATCGTGTAAAGATGAGCTGAGCAGCGACACCCCTGTGTGTACCTTTACAAAGCCAGAAGAAAATACTCACATAATCTGTGTTCTTTAAACAAAGCCTTCTTGAAAAAAAAAAAAAAA	333	E_FL_epM-_25P03_F_0 E_FL_epM-_12K05_F_0 E_FL_epM-_05H05_F_0 E_FL_epM-_20N19_F_0 E_FL_epM-_01D05_F_0 E_FL_epM-_10M01_F_0 E_FL_epM-_09I12_F_0	MSLKTLVFCV CVTLASAAIQ RSAL	undefined	#N/A		#N/A	#N/A
147	6	174	0.0333333	CTTTTTGTTCGTGTGGAGCGTTTGCTCGTTGTGAGGAGTATCTTGTGTTTAAGTGTAGTTTTATTTTTAATTGAACTTAATCAAAATGAGCTGGCAAGATTATGTCGACAAACAGTTAATGGCATCTAGATGTGTCACAAAAGCTGCCATTGCCGGTCATGATGGCAATGTGTGGGCAAAGTCGGAAGGCTTCGAAATTTCAAAAGATGAAGTGGCGAAGATTGTGGCTGGCTTTGAGAATGAATCACTGCTAACGAGTGGCGGCGTGACGATAGCGGGCACGCGGTACATCTACCTCAGTGGCACAGACCATATCATCCGCGCGAAGCTTGGCAAGGTCGGCGTGCATTGCATGAAGACACAGCAAGCTGTGGTCATTTCTCTCTATGAAGAACCCAT…	808	E_FL_epM-_01I24_F_0 E_FL_epM-_18A21_F_0 E_FL_epM-_21C02_F_0 E_FL_epM-_17N10_F_0 E_FL_epM-_19O24_F_0 E_FL_epM-_07D11_F_0	NA	IPR002097|Profilin/allergen, IPR005455|Plant profilin	chickadee	CG9553	4e-54	208
148	6	158	0.0365854	TTTGTTGATATCGTGCCGAACGAACTCAAAAATGGTGAACGTACCAAAACAGCGCAGGACGTACTGCAAAAAATGTAAATGCCACAAAGTACACAAGGTATCACAGTACAAAAAGTCCAAGGAAAGGCACGCTGCCCAGGGTAGAAGACGTTATGATCGTAAACAGCAGGGTTACGGTGGTCAGTCCAAACCCATCTTCAAAAAGAAGGCAAAAACCACTAAGAAAATTGTGCTCCGTCTTGAGTGTGCAGATTGCAAGGTGAGATCACAGGTTGCATTGAAGAGATGCAAGCACTTTGAGCTCGGTGGTGACAAGAAGAGAAAGGGACAGATGATCCAATTTTAAATGCTTCTAATAAATAAGACCATTGCCTAAAAAAAAAAAAAAA	389	E_FL_epM-_01M22_F_0 E_FL_epM-_24L18_F_0 E_FL_epM-_10P05_F_0 E_FL_epM-_07G09_F_0 E_FL_epM-_16H06_F_0 E_FL_epM-_15N08_F_0	NA	IPR000552|Ribosomal protein L44E	Ribosomal protein L36A	CG7424	5e-50	192
149	6	371	0.0159151	CATCAAAGCGAGCGGTGCTGAGGCGGATTCCTTCGAGACCTCGATCTCGCAGGCGCTGGTCGAACTCGAAACCAACTCCGACCTCAAAGCCCAACTTCGGGAGCTTTACATTACAAAAGCTAAAGAAATTGAACTACACAATAAGAAGTCGATCATCATCTATGTGCCGATGCCTAAACTGAAGGCCTTTCAGAAGATCCAGATCAGGCTTGTCCGTGAGCTCGAAAAGAAGTTCAGTGGTAAACATGTAGTCTTTGTTGGAGACCGTAAGATCCTGCCTAAGCCCAGCCACAAAACTCGTGTTGCTAACAAACAAAAGAGGCCACGCTCAAGGACACTGACCTCTGTGTACGATGCTATCCTCGAGGACTTGGTCTTCCCTGCTGAGATCGTAGGCAA…	610	E_FL_epM-_02J22_F_0 E_FL_epM-_20D01_F_0 E_FL_epM-_23P15_F_0 E_FL_epM-_13M20_F_0 E_FL_epM-_27M19_F_0 E_FL_epM-_18D14_F_0	NA	IPR000554|Ribosomal protein S7E	Ribosomal protein S7	CG1883	1e-77	285
150	6	260	0.0225564	GCTCTTTCCGAAAACTCCAACCATGGCGGCCGGGGTACTTTACACTTATCCGGAAAACTTCCGCGCTTATAAAGCGTTGATCGCCGCACAATATTCCGGGACTGATGTGAAAGTAGCACCGAATTTCGTATTTGGCGAGACCAACAAGTCCGAAGACTTCTTGAAGAAGTTTCCTGCCGGAAAAGTGCCTGCATTCGAAAGTGCCGATGGAAAGGTGCTTCTAACTGAAAGCAATGCCATCGCTTACTACGTTGCCAATGAAAGTCTCCGCGGAGGAGATCTGGCTACCCAAGCCCGTGTCTGGCAGTGGGCATCATGGTCTGACAGCGAACTACTGCCTGCTTCCTGCGCTTGGGTCTTCCCTTACCTTGGTATCATGCAATTCAACAAACAGAATGT…	770	E_FL_epM-_02K12_F_0 E_FL_epM-_22C02_F_0 E_FL_epM-_25I23_F_0 E_FL_epM-_02L16_F_0 E_FL_epM-_25D08_F_0 E_FL_epM-_07L19_F_0	NA	IPR012335|Thioredoxin fold, IPR010987|Glutathione S-transferase, C-terminal-like, IPR004046|Glutathione S-transferase, C-terminal, IPR001662|Translation elongation factor EF1B, gamma chain, conserved, IPR012336|Thioredoxin-like fold, IPR004045|Glutathione S-transferase, N-terminal	Ef1gamma	CG11901	8e-74	273
151	6	382	0.0154639	ATCCGTAGCCGATTGGTGTCGTGCTATCCAAATGGGTAAACCCCGAGGAATACGAACGGCGCGTAAGCACGTGAACCACCGTCGTGAACAGCGATGGGCGGACAAAGAATTCAAGAAAGCCCACATGGGTACGAAATGGAAGGCTAACCCTTTCGGTGGTGCATCTCACGCAAAGGGCATCGTCCTCGAGAAAGTTGGTGTAGAAGCTAAGCAGCCCAACTCTGCCATCCGCAAATGCGTCCGTGTACAGCTCATTAAGAACGGAAAGAAAGTGACCGCATTCGTCCCCCGTGACGGTTGCCTAAACCACATCGAAGAAAACGACGAAGTACTAGTGGCGGGATTCGGTCGTAAAGGTCACGCCGTCGGTGACATTCCCGGAGTTCGTTTTAAGGTGGT…	574	E_FL_epM-_04H06_F_0 E_FL_epM-_08O08_F_0 E_FL_epM-_17I13_F_0 E_FL_epM-_11I04_F_0 E_FL_epM-_12H20_F_0 E_FL_epM-_15L16_F_0	NA	IPR008994|Nucleic acid-binding, OB-fold, IPR006032|Ribosomal protein S12/S23, IPR005680|Ribosomal protein S23, eukaryotic and archaeal form	Ribosomal protein S23	CG8415	3e-76	280
152	6	657	0.00904977	TCACACCTCCGTGGCATGGCGGATGGTCTTTATCACCGCTATTAGTGTATATTTCGGAGGTATAGCTTCGCTAAAGTAGCGAAATGAGTCTATCGGTAGCCCGACCTTTAGTGTCGGTGTACTCAGAGAAGAGTGAGACGGTGCAGGGTGCAGCCAAGCCCCTCCCGTTCGTGTTCAAGGCGCCCATCCGTCCGGACCTGGTCAATGATGTTCACGTTTCTATGTCCAAGAACTCGAGGCAGCCCTACTGCGTGAGCAAGGAGGCTGGTCACCAAACCAGTGCTGAATCATGGGGTACTGGACGTGCTGTCGCCCGAATTCCGCGTGTCCGTGGTGGTGGTACTCATAGGTCCGGTCAGGGTGCCTTCGGTAACATGTGTCGTGGTGGACGTATGTTCG…	788	E_FL_epM-_06O09_F_0 E_FL_epM-_12H18_F_0 E_FL_epM-_05P13_F_0 E_FL_epM-_13E07_F_0 E_FL_epM-_08F11_F_0 E_FL_epM-_25C14_F_0	NA	IPR013000|Ribosomal protein L4/L1e, archeabacterial like, IPR002136|Ribosomal protein L4/L1e	Ribosomal protein L4	CG5502	1e-97	352
153	6	43	0.122449	AGCCATTCGCGACGCCAAACGTTATAACTGTCTGTGCGAATTCATAACATTCCAAATTTTGTCAAAATGACCAAACCGATACCCTACAACACGTTATCGTCGACTTCTAGTTTGGGCAAAAAATGCTGTTACTGCTTTCCACTGAGGATTGGTTGCTTCATCCTTGGTTACCTGACCATGTTCACCAATGTCTACAATACCGGGCTGTTGATTACTCTGACCAATTACATTGGAGCTGGTTCCCATAGCTTCGATCGCACCACTAGCTTCGATAGCATCGACTTGAAAGAGTTCAGCGAACCCACCACTACCTTACAGCCTGCCCAGCAATCCTCGGAATCGCCCCTCCTCAGTGGGGTCGGATTCGTGCTTCTGATGACGATAGTCATAAATGCTGCA…	764	E_FL_epM-_07H24_F_0 E_FL_epM-_12J11_F_0 E_FL_epM-_21A10_F_0 E_FL_epM-_19M02_F_0 E_FL_epM-_16B05_F_0 E_FL_epM-_27B12_F_0	NA	undefined	#N/A		#N/A	#N/A
154	6	182	0.0319149	TGAGTTCTTTTACGTTATTTTCTTTGCCGTGGTAAAACTCCGACGTCAAAATGGGCAAGGGGAATAATATGATACCTAATGGACATTTCCACAAGGATTGGCAAAGATTTGTTAAAACTTGGTTTAACCAGCCAGCTCGACGATACCGCAGAAAGCAAAATAGAATAAAGAAAGCTAAGGCCGTAGCTCCACGTCCTGCAGCTGGGCCGTTACGTCCTATAGTGCGATGCCCAACTGTTCGGTACCATACTAAAGTACGCGCCGGTAGAGGATTCACTCTTCGTGAAATTAGGGCCGCAGGATTGAACCCAGTATTTGCCCGAACGATTGGAATTGCTGTAGATCCCCGTAGACGCAACAAGTCTGTTGAATCATTGCAAATCAATGTTCAAAGAATAA…	750	E_FL_epM-_10H10_F_0 E_FL_epM-_17H06_F_0 E_FL_epM-_17E01_F_0 E_FL_epM-_27C24_F_0 E_FL_epM-_05I10_F_0 E_FL_epM-_07J02_F_0	NA	IPR001380|Ribosomal protein L13e	Ribosomal protein L13	CG4651	4e-75	277
155	6	87	0.0645161	TCTGATAGTGCACATCAAACGATCAGTACAGCGCCGCTTGTGTCTTAACGTCCGCCTTTGAATTTACATAAACTTACAATGAATTTCGCAAAGATCCTATCCTTCGTCTTCGCTCTGGTGCTGGCTTTGAGCATGACCAGCGCTGCTCCCGAGCCCAGGTGGAAGATCTTCAAGAAAATTGAAAAAATGGGCAGGAACATTCGTGACGGGATCGTCAAAGCGGGCCCGGCGATCGAGGTCCTTGGTTCGGCTAAAGCTATCGGAAAATGATCTTTAAAACGACTGCCATAAATATTAGTATTATTTAATCTACTCGTTAATTTTAATATGTAATTAAATTACAGCTTTAAGACTTAATAATAAGACATTCAATTTTAAATATAATTTGAAGTTAATGTC…	486	E_FL_epM-_12B07_F_0 E_FL_epM-_05K16_F_0 E_FL_epM-_17B20_F_0 E_FL_epM-_25A04_F_0 E_FL_epM-_05C24_F_0 E_FL_epM-_14M16_F_0	MNFAKILSFV FALVLALSMT SA	IPR003254|Insect immunity protein and cecropin, IPR000875|Cecropin	#N/A		#N/A	#N/A
156	6	30	0.166667	TAAGTATAGTATACAGAGTAAAAGAAGTAATTTGTCATCATGAAGAGTTTAATAGTTTTGTCCTGTCTGTTGGCCGCCTGTCTTGCCGCTGATCTCTCAAAATACGAAAACTTTGACGTAGAGCCAATCGTCACAAGCGATAGATTGTTAAAGGCCTATATAAATTGTTTCCTAGACAAAGGCCGGTGTACGCCTGAAGCCTCCGACTTCAAAAAAGCCTTACCCGACACCATTGCAACCAACTGCGGGAAGTGCACAGAAAAACAGAAGGCCAACGTCAGGAAAGTGATTAAAGTTATACAGCAGAAACATTCCACAGAATGGGAAAAACTTGTGAAGAAACATGATCCTTCGGGAAAACACCGTGCTGATTTCGACAAATTCCTTCTAGGAAGCTAA…	705	E_FL_epM-_13B18_F_0 E_FL_epM-_15B05_F_0 E_FL_epM-_13P20_F_0 E_FL_epM-_17G19_F_0 E_FL_epM-_22K17_F_0 E_FL_epM-_24D15_F_0	MKSLIVLSCL LAACLA	IPR005055|Insect pheromone-binding protein A10/OS-D	Ejaculatory bulb protein III	CG11390	2e-22	102
157	6	1	0.857143	GGTCCAATCTCACACAGCCTCTCGTTGGTTTAATATCTAGAACATTAACATTATAGGAAAACATGAAGTTTTATATGTTGATCGCGCTGTTCGCTTTAGCGTGTGCTGAACGAGATAGCACCTTGGAAACGGCCATTAGCTTCGTCCAGGACTGCAATGAGGACTACTTTTTATGTGTCAAGGAGAAACTCCTTCGTATTGTGGAAAATGCTAGAACGTCGAGGAGCGTCAATCTTGTCGATGGTGTCTTTATCAAGGGTGAACCCGGGAAGCCATCAACGGAGCCTCTCCCCGCCGACCCTGAGGCCAGAGACGCAGAGGTCAACTACAGACTCCTGGACGGAGTGGTCAACCTCTTCGAAACTCACTCCATCGAGGTCAAAATGAATCCTGCTGAGA…	784	E_FL_epM-_13E05_F_0 E_FL_epM-_09D03_F_0 E_FL_epM-_03M16_F_0 E_FL_epM-_27L04_F_0 E_FL_epM-_15L11_F_0 E_FL_epM-_23O04_F_0	MKFYMLIALF ALACA	IPR012464|Protein of unknown function DUF1676	Osiris 9	CG15592	8e-22	100
158	6	160	0.0361446	GCCCGTTGCATCATGGCCGTGAACAATATTTCAAAGAAGCGAAAATTTGTTGGAGATGGGGTTTTCAAGGCAGAACTCAATGAGTTCCTCACTAGGGAGCTGGCCGAGGACGGCTACTCCGGCGTGGAAGTGCGGGTCACTCCCATCCGCTCGGAGATCATTATTATGGCCACCAGGACACAGAGTGTGCTCGGAGAGAAAGGACGCAGAATCCGTGAGCTGACTTCCGTAGTACAGAAGCGATTCAACATTCCAGAGCAATCTGTAGAATTGTATGCTGAAAAGGTGGCTACTCGTGGCCTTTGCGCTATCGCCCAGGCCGAATCTCTAAGATACAAGCTTATCGGAGGTCTCGCTGTACGTCGTGCTTGCTATGGTGTTCTCCGTTTCATCATGGAA…	756	E_FL_epM-_14L04_F_0 E_FL_epM-_17L20_F_0 E_FL_epM-_23J22_F_0 E_FL_epM-_14E11_F_0 E_FL_epM-_26O17_F_0 E_FL_epM-_11L01_F_0	NA	IPR009019|KH, prokaryotic type, IPR004044|KH, type 2, IPR004087|KH, IPR001351|Ribosomal protein S3, C-terminal, IPR005703|Eukaryotic/archaeal ribosomal protein S3	Ribosomal protein S3	CG6779	4e-102	367
159	6	268	0.0218978	TACTTGTCCAACATGGCGCGAGGCCCTAAGAAGCATTTGAAGCGCTTAAACGCTCCCAAAGCATGGATGTTGGACAAACTTGGCGGTGTGTATGCACCGCAGACCGTCAACCGGTCCCCACAAGTTGCGCGAGTGCTTGCCCCTGGTGATTTTCCTGAGGAATCGTCTGAAGTATGCTTTGACCGGAAACGAAGTCCTGAAAATTGTGAAACAACGCCTCATAAAGGTTGATGGGAAAGTTAGGACTGACCCTACTTATCCTGCTGGATTTATGGATGTTGTCTCAATTGAGAAGACTAATGAACTGTTTCGTCTAATCTATGATGTTAAGGGCAGATTCACAATCCACCGTATCACCCCTGAGGAGGCTAAGTACAAGTTGTGTAAAGTCAAGCGTGT…	759	E_FL_epM-_16M20_F_0 E_FL_epM-_01L03_F_0 E_FL_epM-_01N12_F_0 E_FL_epM-_16O03_F_0 E_FL_epM-_07B07_F_0 E_FL_epM-_27E06_F_0	NA	IPR013843|Ribosomal protein S4E, N-terminal, IPR002942|RNA-binding S4, IPR013845|Ribosomal protein S4E, central, IPR005824|KOW, IPR000876|Ribosomal protein S4E, IPR006646|KOW (Kyrpides, Ouzounis, Woese) motif, IPR013844|Ribosomal protein S4E, N-terminal and RNA-binding	Ribosomal protein S4	CG11276	2e-114	369
160	6	130	0.0441176	TATTTAGTTCAATTCAAAGTGACATACGCGAATAGGACTTATTTATTTGAATTTCCTGCGAATTATAAGTCGCCTTCTACGCCAGTGTGTGTAAAGGCTTGACTTATACAACTACTGCTTTCACGAGCACATATTTTTTTGAATATCGTCAAAGAATCTGTGATTATAAGAGAAATTAAGATGAGGGCTGTTTTCTTTGCTGTCCTCGGACTCGTTGCTGCCCTAGCTCCTGCCACAGCTACACAGTGTTACGTCAGCCCCGTCACCATCAGGGATGAGTGGCTCACCATGGAGCAGACTTGCTACAACATGATGAGGAAACAGATCCAGGAGGAAGTGGCCGCGTCAATCCAGTACTTAGCCATGGGGGCTTACTTCTCGATCGATACGGTGAACCGC…	837	E_FL_epM-_16M21_F_0 E_FL_epM-_09L08_F_0 E_FL_epM-_20N03_F_0 E_FL_epM-_25D03_F_0 E_FL_epM-_25B03_F_0 E_FL_epM-_11I06_F_0	MRAVFFAVLG LVAALAPATA	IPR001519|Ferritin, IPR008331|Ferritin and Dps, IPR009078|Ferritin/ribonucleotide reductase-like, IPR009040|Ferritin-like	Ferritin 1 heavy chain homologue	CG2216	4e-56	214
161	6	191	0.0304569	AATCAATTCGAAAAACACACCCAATTTTTAAAATCATTAACAACTCATTAATTGACTTACCTAGCCCATCTAATATTTCTTCTTGATGAAATATAGGATCCCTACTAGCTTTATGTCTAATAATTCAAATTATTACTGGATTATTTTTAACAATATATTACACAGCAAATATTGAAATAGCTTTTTATAGAGTAAATTATATTTGCCGAAATGTAAACTATGGTTGAATAATTCGAACATTACATGCTAATGGAGCTTCATTTTTTTTTATTTGCATTTATTTACATATCGGACGAGGAATTTACTATGAATCTTTTAACTTAAAATATGTATGATTAATTGGAATTATAATTTTATTTATACTAATAGCAACTGCTTTCATAGGTTATGTCTTACCCT…	1159	E_FL_epM-_18H16_F_0 E_FL_epM-_08L16_F_0 E_FL_epM-_08H14_F_0 E_FL_epM-_02J15_F_0 E_FL_epM-_03G20_F_0 E_FL_epM-_14E23_F_0	NA	undefined	mitochondrial Cytochrome b	CG34090	1e-155	546
162	6	97	0.0582524	TTAAAACTCCATCTTGTACTGAGCGTACGTGGTGGTGGTCAGTTATTCAACAAATTTTCTATAACTTGCCGATAACATGTCAAAAATTGGAATCAATGGATTTGGCCGCATTGGCCGTTTGGTGCTCCGTGCTTCTATTGAAAAGGGAGCTCAAGTGGTCGCTATAAATGACCCTTTCATCGGTCTTGACTATATGGTTTATCTTTTCAAGTATGATTCCACCCATGGCCGTTTTAAGGGCAGTGTTGAGGTTCAGGATGGATTCCTTGTTGTTAACGGTAACAAAATTGCCGTTTTCTCAGAAAGGGACCCTAAGGCCATTCCATGGGGAAAAGCTGGGGCTGAATATGTTGTAGAGTCTACTGGTGTCTTTACCACTACAGATAAAGCATCTGCTCA…	1307	E_FL_epM-_20E24_F_0 E_FL_epM-_24O05_F_0 E_FL_epM-_03C22_F_0 E_FL_epM-_22I08_F_0 E_FL_epM-_02D14_F_0 E_FL_epM-_06O11_F_0	NA	IPR000173|Glyceraldehyde 3-phosphate dehydrogenase, IPR006424|Glyceraldehyde-3-phosphate dehydrogenase, type I	Glyceraldehyde 3 phosphate dehydrogenase 2	CG8893	5e-161	564
163	6	949	0.00628272	GACTGTCTTCCAGCATGTCGCACAGAAAATTTTCAGCACCCCGTCATGGGTCTATGGGATTCTATCCCAAAAAGAGGTCCCGTCGTCATCGTGGTAAGGTCAAGGCGTTCCCGAAAGACGACCCTAGCAAACCTGTTCATTTGACTGCTTTTATCGGTTATAAGGCCGGTATGACCCACGTGGTTAGAGAACCTGACCGTCCCGGTTCAAAAATCAACAAGAAAGAGATCGTGGAGGCTGTCACCATCATCGAGACTCCTCCGATGGTTTGTGTCGGTGTTGTTGGATACATTGAGACCCCTCATGGACTACACGCTCTGTTGACTGTCTGGGCGGAGCATATGTCTGAAGACTGTCGACGTCGCTTCTACAAAAACTGGTACAAATGCAAGAAGAAGG…	1289	E_FL_epM-_20P15_F_0 E_FL_epM-_23C24_F_0 E_FL_epM-_04A12_F_0 E_FL_epM-_24A01_F_0 E_FL_epM-_25I20_F_0 E_FL_epM-_08J02_F_0	NA	IPR000597|Ribosomal protein L3, IPR009000|Translation factor	Ribosomal protein L3	CG4863	0	745
164	6	7	0.461538	GTATTCGATCGAGTTGGATCGCTTGACCCTGACTAACGCACACGAAAAGTATCGGAGATCTCGAAAAATAGGCTGTGACTGCTTTAGTCACTATACGAGACCTGCGCGAGTGCCTTGTCAATATGAAGATCATAGGAATTGTTCTGTTATTAGCCTTTGCCGGCATTGAATGTCGCAAGATTTACAAGCCGATTGATAAAAATGCCAACATCGATTTCATTAATATGGAAGCTGGGGGAGCGAGGCCAGTAGGAAAGCCAACTGATAAGCCACTCGCAAAGCCGCCTGTTGTACAGCCTGCTCCTACACCCGTGCCTCCAGCTCAGATCAAACCTGTCGTGACAACGCTAACGCCTGTACCTCCGAAGCCGGTTCATCCAACTCTACCACCCAACCAGA…	794	E_FL_epM-_26C04_F_0 E_FL_epM-_25K10_F_0 E_FL_epM-_26I12_F_0 E_FL_epM-_02E04_F_0 E_FL_epM-_12I22_F_0 E_FL_epM-_25C24_F_0	MKIIGIVLLL AFAGIEC	undefined	CG13722	CG13722	5e-06	48.5
165	6	68	0.0810811	CCAATTCAAAGATGCCGCCCAAGAAGGACGCGAAGGCTTCGGCCAAACAGCCTCAAAAAACACAGAAGAAGAAGGAAGGATCCGGTGGCGGCAAAGCCAAGAAGAAGAAGTGGTCCAAAGGAAAAGTTCGTGACAAGTTGAACAACCAGGTGTTGTTTGATAAACCCACATATGAGAAACTGTACAAGGAAGTCCCACAGTACAAGCTAATCACACCTGCTGTCGTATCTGAAAGATTAAAGGTCCGAGGTTCCCTGGCGAGAAGAGCACTCATCGAGCTTAGGGAAAAAGGTCTCATCAAACAGGTAGTCCAACATCATGGGCAGGTGATCTACACGCGTGCGACCAAGGGCGATGATCCAGTCGCATAAACTATGATATAAGTTAAAAAAAAATAAA…	427	E_FL_epM-_26K13_F_0 E_FL_epM-_21D05_F_0 E_FL_epM-_26H18_F_0 E_FL_epM-_23G14_F_0 E_FL_epM-_12A01_F_0 E_FL_epM-_14D07_F_0	NA	IPR003959|AAA ATPase, central region, IPR004977|S25 ribosomal protein, IPR003593|AAA ATPase	Ribosomal protein S25	CG6684	3e-58	220
166	6	66	0.0833333	GACATTTGAGTGAACGTAGCAGAACTAGGCACAAGTAAACCGGTTCCACTGTTAATACATTGCGCAAAAATGAATTTCGTCAGTGTGGCGTTGTTAATAGCCACAGTAGTAATGGCGTCCTCGGCGGGGACAGATCCTCCGAGACATTATGACCTCAATCAAGCCAAAGAATTGTTCGAAATTTTCGTCAAAGAGCATAACAGGGAATACAAGGATGATGCCGACAGAGAGCTGCATTTTCAATCATTCAAGAAAAACTTGGCAGAGATAAACCAATTGAACGAGAAGAATCCATATACTACGTTTGGCATTAACAAATTTGCTGATTATACTCCTGAGGAACAGCAGAGCAGGTTGGGATTGAGGCTGCCTGCTAAGAAGACATAAGTTCAGCATAAG…	526	E_FL_epM-_27K05_F_0 E_FL_epM-_12G01_F_0 E_FL_epM-_27B19_F_0 E_FL_epM-_03P03_F_0 E_FL_epM-_21O10_F_0 E_FL_epM-_11I23_F_0	MNFVSVALLI ATVVMASSAG	IPR013201|Proteinase inhibitor I29, cathepsin propeptide, IPR013128|Peptidase C1A, papain	#N/A		#N/A	#N/A
167	6	219	0.0266667	CTTTTTTTCATTGTCAAGCAAAATGGCGGATCAGACAGAGAAAGCGTTTCAGAAACAGGCCACCGTTTTCCTGAACAGGAAAGGTGGCATGAAGAGGAAGGACATGCGTCACCATAAGAATGTCGGTTTAGGCTTCAAAACTCCCAGAGAGGCGATTGAGGGTACCTACATTGACAAGAAGTGTCCCTTCACTGGTAATGTTTCGATCCGCGGCCGCATCCTCACCGGCGTCGTTCAGAAGATGAAGATGCAGAGAACTATCGTGATCCGCCGCGATTACCTTCACTACCTACCCAAATACAACAGGTTCGAGAAACGGCACAGGAATATGTCCGTACATTTGTCGCCTTGCTTCAGGGACGTGGAGATTGGTGATATTGTAACGATCGGCGAATGCAG…	515	E_FL_epM-_02J20_F_0 E_FL_epM-_16H23_F_0 E_FL_epM-_02J04_F_0 E_FL_epM-_20M11_F_0 E_FL_epM-_24K08_F_0 E_FL_epM-_16P03_F_0	NA	IPR000266|Ribosomal protein S17, IPR008994|Nucleic acid-binding, OB-fold	Ribosomal protein S11	CG8857	1e-64	241
168	6	19	0.24	TGGAATTTGTTCGCTGAACTGTTCACCGACAGACACATCACGGAGTCTAGTTTTCGAAATACAACGATAAACCGCAGGTGTCAATGACAAAATCGAAGAGAAAATACGCGATCACCGACAAATTCTTGCCAAGACTCGCCAAAAACCTGTGCACCAGGAAGGGTAGTCGCCGCGCCAATACTGGGAACCGCCTAGAACACGCGGTACTCACCCACATCCAACACGTGCCCTAGACGCCAGGTCCCTGAACTCCCCTCACCCCCATCGTCCATCCGCCTTCCACCGGTGTCAGCTTAACACGAGTGAAAGAGATAAAATTGAATGTTAGCAGTCATGGCCCGTGGAGATGAGTGCAAGACCGCCAACAAGGCCAATTACGCTTGCAAGTCTTTTGATGTG…	889	E_FL_epM-_22K22_F_0 E_FL_epM-_20G15_F_0 E_FL_epM-_21C14_F_0 E_FL_epM-_09E03_F_0 E_FL_epM-_21B23_F_0 E_FL_epM-_05N11_F_0	NA	undefined	#N/A		#N/A	#N/A
169	6	24	0.2	TTGTGTTTGCTTTCCAAAGGGTGGTTCTAAACGGACGATATGAAGTGTCTGGTCGTTTTAATGGTGATCGGCGTGGCGTGGGCGATGCCTGCTGCCGAACAAGACTCTGACCCGAACATCCTGGGAAGCGTCCTGGGCGTCGTCAAGGAGTGCGTCGACGGTGACGTCACCCTGTGCCTCAAGGAGAAAGCTTTGAGATACGTGGAGACTTTGAGGTCTAAGAGGGAGATCACGCTGGTCGATGGCGTTACTCTGGACAGCAAAGGCTCGCCCAGGTCTGCCAGGGCCTTGGAGCCGCTGCCCGAGGAGCCTAAGGCCAGGGAAGCACAGGTCGAGTCTAGACTCGTAGACGGTGTGGCAGACTTCTTGGAAAATTACGTCGTGCAGTTCAAGCTCCCG…	1311	E_FL_epM-_25E02_F_0 E_FL_epM-_25O15_F_0 E_FL_epM-_25E04_F_0 E_FL_epM-_11G11_F_0 E_FL_epM-_17C07_F_0 E_FL_epM-_16P19_F_0	MKCLVVLMVI GVAWA	IPR012464|Protein of unknown function DUF1676	Osiris 9	CG15592	6e-42	168
170	6	17	0.26087	ACACTGGACGCCTCACGTGCTTCGGAGGTTTATCTGTCTCGTTCGGAGCGCTGACGCTACATCATGCTCACGCTTTGGATTCTGGGTTTTACGTTAGCAGTGGCTTTGGCCGATGTTAGTCATCTAGGCTATGACTACAAAGTCCCACAAACCTCTTATGGATATCCATCATACCAACTAGGTGAAAGTTCCTCTCACCAACAAAGCTCTAAATTAGGCGATATCTCTGGATTTTCCGGGTCGTCCGGGCTGTCCGGGTCGTCCGGGCTGTCCGGGTTGTCCGGGTTGTCCGGGCTGTCCGGATTATCTGGACTATCTTCCGGTTACAGCTATAAAGGGTCAAGCTTGGGATCCACTTTTGGTTCGACTGGCTACCGAAACCATGCATCTGGATCTGGA…	1593	E_FL_epM-_27D20_F_0 E_FL_epM-_16E13_F_0 E_FL_epM-_03K16_F_0 E_FL_epM-_27I05_F_0 E_FL_epM-_15M12_F_0 E_FL_epM-_17E17_F_0	MLTLWILGFT LAVALA	IPR004145|Protein of unknown function DUF243	TweedleX	CG32571	1e-12	61.6	BmorCPT1
171	6	15	0.285714	GGACAACCAGGTCAACCAGGCTACCCAGGACAAGGTGGACAGCCTGTAAATCCTGCTCAGCCGGGATACCGGGTCAGCCAAGTCAGCCGGGATACCCAGGACAACCAGGAACTCCAGGACAACCAGGACAGCCCGGAACACCAGGACAGCCCGGAACACCAGGACAACCAGGTCAACCAGGCTACCCAGGACAAGGTGGACAGCCTATAAATCCTGCTCAGCCGGGATCCCCAGGTCAGCTAGGTCAGCCAGGATACCCAGGACAACCAGGACAGCCAGGTACTCCAGGACAACCAGGTCAACCAGGAACACCAGGACAACCAGGAACACCAGGACAACCAGGACAAGGTGGACAACCGATAAAACCTGGTCAGTCTGGATACCCAGGCCAGCCAGGTC…	2601	E_FL_epM-_17H22_F_0 E_FL_epM-_17B22_F_0 E_FL_epM-_13M15_F_0 E_FL_epM-_15B14_F_0 E_FL_epM-_08J03_F_0 E_FL_epM-_09D06_F_0	(MGPGIMIKFC ILAVLALSLV SA)	IPR000618|Insect cuticle protein, IPR008160|Collagen triple helix repeat	pericardin	CG5700	7e-120	291	BmorCPR146
172	6	3	0.666667	AAAAGTTTGTTTTAAGTTATATTGTTAATATATAAAGTTTCGAGGATGATATCGTTTAATCGTTGTACAATTATTTTTATTTCGGTACTTCTAGTTGCTTCGTTACAAGCAATAACTGTTAATCCATTATGCCCGACGAATAAAATAGCTCCTCATCGAAAAATTGCGAGTTATAATCAGTATACTGGTCGTACTTTTGGAGCTTTCTATGATTTGTTAGCTCCGAATTATTCGAATAGTAATTCTCCATTTAATGATTTACAAGAAAACCCTCAAGAAGATGATGCAAATGATTGTGGTGAAATAGAAGATTACGATGAAAATGATTTAAGTTCTATAACACAGCAATCACAGAGGCGTCAACAACGACACGGCCATCGCAATTATTTTAACGGTTTC…	766	E_FL_epM-_12K06_F_0 E_FL_epM-_25H19_F_0 E_FL_epM-_25G05_F_0 E_FL_epM-_04A05_F_0 E_FL_epM-_24P09_F_0 E_FL_epM-_23D18_F_0	MISFNRCTII FISVLLVASL QA	IPR001563|Peptidase S10, serine carboxypeptidase	#N/A		#N/A	#N/A
173	5	83	0.0568182	GACCGCCGGCTTTCGACGCGACTGCCGCCTGCTTCACATAGAAACGCATCATCGAAAGGCAAGATGAAGGGTCTTCTTGCGTTGGCCCTCGTGATCGCGGTCATTTGCACCGCCGACGCTAGTCGTATGCGGCGTAGGCACCGCAGGATCCGCACCACGACTACTGAACGTCCAACGTCGGAGCAGCTCGGCCGCGGGGACATCTCGGAGGCTGAACACATCGAGCACGGAATGTCTGAGAGCTTGGACGAGAAGCGATACCATGAGGCAGAAATAGCCAGAGTTAACGACCTTCTCAACGAGGTCTCTAATGAAGAGAATGAAGACGAAGAAATCAACATGGAAGACCCTTGCCTGAAAGTCCACTGCAGCGCAGGACGTGTCTGCGAAATCAACGAA…	834	E_FL_epM-_01J03_F_0 E_FL_epM-_06F05_F_0 E_FL_epM-_17F14_F_0 E_FL_epM-_17B11_F_0 E_FL_epM-_02P14_F_0	MKGLLALALV IAVICTADA	IPR011992|EF-Hand type, IPR002048|Calcium-binding EF-hand, IPR003645|Follistatin-like, N-terminal, IPR001999|Osteonectin-like	BM-40-SPARC	CG6378	1e-57	219
174	5	84	0.0561798	TTCCTGGACTTCAACTTCGAACATCAGACACAGTGCGCGTTACCCAGAGACGAGCAATAAATAAATTTTGATAAACAGTATTAGGTCGTGATGGAAAAAGAACACCAGCCAGACTCGATGGCTACAATAACTATGAAGCCGGAATATCCGCCTTCTGAAGTATACAGCACATCAGAACCGCCACCGGCTTATCGGCACAGGGTGTCAACTTCGGTCCAGATCGCGAAGATTGCAGCACTAACAGTGGTCGCTTCCTCCTTCATCTTGGGAACCTTTATATTGGCTTCGAGTTGGGTAGCAGCTCGTTCATCATGCCATCAGCTAGAGCAGCTGGATGCAATGCTCGACCAAGAACTCGCTTTGGAAGGCAGAGCCTACGGAAATGATGCCCTGGTAGCG…	773	E_FL_epM-_05L05_F_0 E_FL_epM-_09K08_F_0 E_FL_epM-_27A18_F_0 E_FL_epM-_16F10_F_0 E_FL_epM-_07C07_F_0	NA	undefined	Msr-110	CG10596	2e-34	142
175	5	0	1	ACTATGAGGGGACTCATACTGATAACCCTCCTCCATCTGTCATTAGCGACGATTGACGTTAAGAAGCTTACAGAAGAAGCTGGCACCAAACTCCACACTTTGACAGACACAGCCGCGACGACACTTCAGACTATCGGCGACCAGGCCACGATCAAACTGCAAACGCTTAGCGATCAAACGTCAGCGGCCATAAAGAGCTTAGTTGAAAACATAGATTTGTATAAGCTGAAGCAATTAGATTTTTTGAACGTAATCCCTAGAATTCAAGATCGCTTACATCACGCCCCCAATCATTTAGAAAAAGCTAAAGCGCTATTAGGAAAAATTCAAAGTCTTACGGGCAAAGATTTGGTAATGGCTTTCGACGGAGATGTCCCTTGGCCTTTGAGAAGAAACGAC…	735	E_FL_epM-_05N05_F_0 E_FL_epM-_11L15_F_0 E_FL_epM-_05J07_F_0 E_FL_epM-_04D07_F_0 E_FL_epM-_15F18_F_0	MRGLILITLL HLSLA	undefined	#N/A		#N/A	#N/A
176	5	229	0.0213675	TTTTCTGTGTTAAGTTAGCCTACAGGCGGCTTTCAAGATGTTGATGCCCAAACAAAACCGTGTTGCTATTTATGAGTACCTCTTTAAAGAGGGAGTCATGGTGGCCAAAAAAGACTATCATGCACCGAAGCATACTGAACTAGAGAAGATTCCTAACCTCCAAGTTATCAAAGCTATGCAATCACTCAAGTCCAGAGGTTATGTCAAAGAACAGTTTGCCTGGAGGCACTTTTACTGGTACCTAACCAATGAGGGTATTGAATACTTGAGAATATTCTTGCACCTTCCTCCTGAAATTGTGCCTGCAACACTTAAGCGCTCAGTACGTACAGAGACAGTACGCCGTGGCCCTGTTGGTCGTCCTGATGCCCCAGCCCGCTCTGCTGAGGACAGATCTGC…	560	E_FL_epM-_07H09_F_0 E_FL_epM-_13L02_F_0 E_FL_epM-_18A06_F_0 E_FL_epM-_18A17_F_0 E_FL_epM-_07B09_F_0	NA	IPR005326|Plectin/S10, N-terminal	Ribosomal protein S10b	CG14206	4e-60	227
177	5	12	0.294118	CGAAATCCAATCGAAAATGAAATTGTTATTAGCATTGTGTTTGGTGGGAATAGTTGCCGCTTCCCGTCCACCTGGTGAGGCTCAGCTAACAAGCTACGAAAATGTGCATAATGGACGGGGTAATTACAGATTTGGATATAGCCAATCTGATGGGACCGTATTTGAGCAGGAAGGTACGCTGAAGAACGAGGGCCAAGAAGAAGAATCCCTGGCTGTTAGAGGTAAATTTTCTTGGGTGGGTCCAGACGGCGTTACCTATACCGTGACTTTTGTGGCTGATGAAGATGGTTACCAACCAGAAATAGAGCAAGGTCCCGGCGGAGCTGTACCGTCAGCAATACTTCATTCTCTTGCCGGTTAAATTGATAAGTTGTTGGTGAATTTTAATAATTAATGCTG…	439	E_FL_epM-_08P08_F_0 E_FL_epM-_09A12_F_0 E_FL_epM-_11H11_F_0 E_FL_epM-_06H02_F_0 E_FL_epM-_21P18_F_0	MKLLLALCLV GIVAA	IPR000618|Insect cuticle protein	Acp65Aa	CG10297	1e-21	98.6	BmorCPR28
178	5	33	0.131579	GGAAAAATGTCGTCGCAATTGTTGATAATTTGCTAAATATTTTCATTTCAAATTATTTTAGTAAACGTAGGTACTGTAGTTTCTCTCCAAAATATAATTAGTAATCAAATATTGTTCTTATTTCACTCACAGAGGCAAAGGAAGTGACTTTCAGTACCTAGTTATGGGTGATGAAATGGATCCGTGCGAGTGCCTCTGGAATCATGAGCTGGCCATGCGCCGCTTAATCTCACTGCTCCGTCAAGGCCAATCGTATTGCACGGAAAGCGAATGCCTCGAGCAATTACCAGGGCTTCCGCAGCCGGAGTCGGCTGGCAACAGCTTCATCATGATGTTCGTGATGATGGCATTTGCGTTAGCTATGTATATGATGCGCCCGCGACGCAACCAGATCCAAGA…	797	E_FL_epM-_09J22_F_0 E_FL_epM-_25G14_F_0 E_FL_epM-_04D01_F_0 E_FL_epM-_14M15_F_0 E_FL_epM-_07C15_F_0	NA	undefined	CG13585	CG13585	4e-12	68.6
179	5	0	1	TTTTTTTTAGTTCACAGTAAGCTAGAGACATGAAAGTGATATTGTTCGTAGTGGCTACCTGCTCACTCTTGGTATCCAGGAGTCAAGCTCAAGACGATGGAAAATACAGGCCAGAGATTTACGGCGACGGGAGTTATTACCCAACGAACGATGGAAAGTACATCAATAGTTTTGATGGACGGTACAGGAGCCTACTCAACAGAAATAGCAAATACCAATCGATCTACAACGCGTATCAGCCATATTACGCTAAGGCGCTGAATCAACAACTGTTGACTCCTTTCGTCAAGTACGGAAATGGTATTGAACAGACCGCAGAACCTTCTGTTGCTACTGTAACCTATCGCCCTCCAGTCGTATCGACATACCGTCCCTTAGTCTACTCATCGACCGTCAAGC…	719	E_FL_epM-_09K09_F_0 E_FL_epM-_05D05_F_0 E_FL_epM-_17L15_F_0 E_FL_epM-_23I16_F_0 E_FL_epM-_16O13_F_0	MKVILFVVAT CSLLVSRSQA	IPR000618|Insect cuticle protein	Cuticular protein 49Ab	CG30042	1e-25	113	BmorCPR40b
180	5	77	0.0609756	TTCGCCATCTTGAAGGTGTATCTAATTTGTTGCTCGTTAGCGAGAAACAATTTAATTTCTTAAAATGGGCCACGCAAATATTTGGTATTCTCACCCTCGCAGATACGGACAAGGATCCCGGTCATGCCGATCCTGCTCCAACAGGCATGGCTTAATCCGCAAGTACGGTTTGAACATATGCAGACAGTGCTTCAGAGAGTATGCTCATGACATAGGATTCAAGAAGCTGGACTAAATGGAGTAGGAATAATAAATTTTACTTTTAAGTAAAAAAAAAAAAAAA	283	E_FL_epM-_10G24_F_0 E_FL_epM-_03O08_F_0 E_FL_epM-_17K13_F_0 E_FL_epM-_14L07_F_0 E_FL_epM-_05J11_F_0	NA	IPR001209|Ribosomal protein S14	Ribosomal protein S29	CG8495	5e-27	115
181	5	97	0.0490196	GCTTTTCCCTTCTCGTGCGGCCGTGTCACCGCGTGGTTCACTGTCGCGTTTCTTAAAGAAACATACAAGATGGCTATAAGACCTGTTTACAGGCCGACAATCGTCAAAAAGAGGACGAAGAGATTTATCAGGCATCAATCGGATCGCTATGACAAACTTAAGAGGAATTGGCGTAAACCTAGAGGTATTGACAACAGAGTCCGCAGGCGGTTCAAGGGTCAATACTTGATGCCCAACATTGGTTACGGTTCCAACAAGAAGACCCGTCATATGCTCCCAAATGGATTCCGTAAGGTCCTAGTTCACAATGTTAAAGAGCTGGAAATCTTGATGATGCAAAACAGGAAGTACTGCGCAGAGATCGCTCACGGTGTCTCTTCGAAGAAGCGGAAGCTGATC…	511	E_FL_epM-_11J06_F_0 E_FL_epM-_03M08_F_0 E_FL_epM-_16M09_F_0 E_FL_epM-_21E21_F_0 E_FL_epM-_24F14_F_0	NA	IPR001515|Ribosomal protein L32e	Ribosomal protein L32	CG7939	1e-61	231
182	5	126	0.0381679	GGAACATTTTGTCCAACAAAATTCAAAGTAACACTGTCAACGCGACGTTTCCGTTGTGATTTCTGTATTTAATATTAATACCAAATGCCAAACGTAAATATGTCAGAAGCATTCTTTGACGAATACGACTACTACAATTTCGACCACGACAAGCACATTTTCACGGGCCACGGTGGTAAGCAGCGCACCAAGAAAGAAGCGTCTGAACACACCAACCACTTCGATCCGTCCGGGCATTCGAGAAAGATCGTCACGAAACTCATGAACGCCGAGCACAACAAGAAGACTTCAAACACCAAACACTAGATGGATTGCTGATCAATAAACAACTATGGCTAGCAGAAGGACTATTGAGTTGCCAAACGAAAGGAGGACGCTATTGCGGATACCCGAGGAGTG…	701	E_FL_epM-_12O01_F_0 E_FL_epM-_05O18_F_0 E_FL_epM-_16L24_F_0 E_FL_epM-_27I12_F_0 E_FL_epM-_03H09_F_0	NA	undefined	CG6770	CG6770	6e-26	114
183	5	0	1	TCGATTGAGTAGCCAGCGTTTAGCTAATCGAAATGGCTACTATTACCAAAGTTATGTACTTAGTCGTCCTTTTGAGCAGTACCTACGCCAAACCTGGTTTTGACCAACACGATCACCATGCAACTCTTGAACACCACGATGATCACCATATCGCCAATATTGAGACAGCGCCAATAGGCCTATCTGCTCCAAGCGCTGGTGGATCTAGTTTTGCACCCAGCAGCTTCCCAGCTGGTTCGCTGCCTTCTGCTACTTTCTCCGGGGCTGGATTAATAGGGGGAGGCCATGGTGGTGGATTTGGATTCGGTGGATTTAACGGTGGCGCAGGAGGTGGCTTCGGAGGTGCCATTGGTGGACCTCAGGGTATCTTCCCCGGCGGTGATGGACCTCCTGCGGGTC…	747	E_FL_epM-_13B15_F_0 E_FL_epM-_18A15_F_0 E_FL_epM-_09K19_F_0 E_FL_epM-_24L02_F_0 E_FL_epM-_23B21_F_0	MATITKVMYL VVLLSSTYA	undefined	CG16885	CG16885	1e-18	90.1	BmorCPG7
184	5	29	0.147059	CATCTCTAAATCACTAGATAATTGATTTTCATTGTCAATTTTACAAAAAAAAAATTGATACTACACTACGAAGAATAATTAAACTAAAACAAAATGTTTGGAATTAGAAATTTACTTCGCGCTAACAACCAAATCTTTAAGAATGTCGCCCAACAAAGGAACATGAGCGTTATCTGCACTCCGCCAAGAAACAAGGTTTCCAGAGGTGAGATGATCTTCCTCGCCGGCCTGATGGTGGTGGGCTGGTCTGCCATCCCAGCCTGGGTGTTGGTCAACATCAAGCATTACCGCGACAAGCAATAAAATTATCACAAAAAAATATGTAGTCTATTCTGTTCTAAGTAAAATGTTAATTTAAATCAAAAAAAAAAAAAAA	376	E_FL_epM-_18N04_F_0 E_FL_epM-_13E12_F_0 E_FL_epM-_26E17_F_0 E_FL_epM-_13C17_F_0 E_FL_epM-_06C21_F_0	NA	undefined	#N/A		#N/A	#N/A
185	5	207	0.0235849	TGTGAGTTGGTGTTGTTTTTAATGAAAATAAATCCTTTTTAATTGATTCCAAATCAGCCGTTTTCTTCGTTTTCGTGCTGTAATATCATAGTGGATCCTTCAAACAAGTGATGGCTCCAACACAGCCTAAAGCGGCGGCCAAGCCTGCTGCCGCACCTGCAGGTGCGGTGACTAAGAAAAAATCTACGAAAAAACCCAGGAACTATGATCTGGGCAACGGAGTGATGCGTTTCTCCAAATCCAAGATGTTCCACAAGAAGGCTAAATACAAGTTCATTGGCAAAAAGAACCCTAAGCCTGAGAAGCCCAAGAAGCTGACTGTTGTTGTAAAGCAGATTGGAGGTGAGAAGAATGGGGGAACCAGAACAGTACCCCTCAAACGTAGGAAGTCCTTCTACC…	981	E_FL_epM-_19C03_F_0 E_FL_epM-_21M05_F_0 E_FL_epM-_18K10_F_0 E_FL_epM-_09G20_F_0 E_FL_epM-_27C18_F_0	NA	IPR000915|Ribosomal protein L6E	Ribosomal protein L6	CG11522	3e-70	262
186	5	81	0.0581395	ACGCAAAAATAAAAAACAAGGCGCAGTAGATTGAGAAGTTGATTACGATTCGATCATCTGAAATTGCAGTGTGTTATAAAATATCAACATGAAATTCCAATACAAAGAAGAACATTCATTTGAGAAGAGAAAGGCTGAGGGCGAAAAAATCCGCAGGAAATATCCAGATCGCGTTCCTGTAATTGTAGAGAAAGCGCCGAAGGCTAGGCTTGGAGACCTCGACAAAAAGAAGTATTTAGTTCCGTCTGATTTAACAGTTGGCCAGTTCTACTTCTTGATCCGGAAACGTATTCACCTGCGGCCTGAAGACGCACTTTTCTTCTTTGTGAACAATGTCATTCCACCCACATCTGCAACAATGGGGTCTCTCTATCAAGAACACCATGATGAAGATTTCTT…	693	E_FL_epM-_19O17_F_0 E_FL_epM-_26O04_F_0 E_FL_epM-_27C02_F_0 E_FL_epM-_18G01_F_0 E_FL_epM-_25O13_F_0	NA	IPR004241|Light chain 3 (LC3)	Autophagy-specific gene 8a	CG32672	2e-61	232
187	5	88	0.0537634	TGAAGATCGAATTTGGATTCGGTTGGCGGGCGCGGCCATCTTGGTGAATAAGTGACCTGGCGATTCGGATTTAGTTAGTGTAAAATCATTTGTCATCCACAATGTCGGAAAGGGAAGATAATGTGTATAAAGCAAAGTTAGCTGAGCAGGCTGAGCGCTATGACGAAATGGTGGAGGCGATGAAGAATGTAGCATCACGCAACGTGTCCGACAATGAGCTGACAGTGGAGGAGAGGAACCTGCTGTCGGTCGCCTACAAGAACGTGATCGGCGCCCGCCGCGCCTCCTGGCGGATCATCTCCTCCATCGAACAGAAGGAAGAAACAAAAGGCGCAGAGGACAAATTGAACATGATCAGAGCGTACCGCAGCCAGGTTGAGAAGGAGCTCCGTGACATCT…	804	E_FL_epM-_20A14_F_0 E_FL_epM-_05G14_F_0 E_FL_epM-_02A19_F_0 E_FL_epM-_11A04_F_0 E_FL_epM-_01A02_F_0	NA	IPR000308|14-3-3 protein	14-3-3epsilon	CG31196	5e-114	407
188	5	198	0.0246305	GTTCGTTTCGAAGAGAACGTGACCGTCAAAATGGGCAAAGTGAAGTGTTCAGAATTAAGGACAAAAGATAAAAAGGAGCTATTCAAACAGCTTGAGGAGCTAAAGACAGAATTAACAAATCTTCGGGTTGCTAAAGTTACTGGTGGAGTTGCTTCTAAACTGTCCAAGATCCGTGTTGTAAGAAAAGCTATCGCACGTGTTTACATTGTGTATCACCAGAAGATGAAGGTCAATCTTAGAAACCACTACAAAAACAAGAAATACAAGCCTTTAGATTTAAGAGCCAAGAAGACCCGTGCTATGCGCAAGGCTCTTACTAAACACGAAGCAAAGATCAAGACGAGGAAAGAGATCAGAAAGAAATCTCTCTTCCCACCTAGAGTCTATGCCGTTAAAGCT…	433	E_FL_epM-_20E18_F_0 E_FL_epM-_25M24_F_0 E_FL_epM-_10M23_F_0 E_FL_epM-_18N02_F_0 E_FL_epM-_15H23_F_0	NA	IPR001854|Ribosomal protein L29	Ribosomal protein L35	CG4111	2e-45	177
189	5	3	0.625	TGCATCGGCATTTTGAGAATAATACTTGGTCGTACGAGTCCACTTTAATCAACATGTTCAAATTTCTGCTGTTCGCTGCTATTCTTGCGTTTGCTGCCGCAAAGCCTTTGGTGTATGAGTACCCAGTTGCCTACACCGCCCCAGTTGCCGCTGCATATACTTCACCTGTTGCGTACTCTGCATATTCCGCCTACTCACCTCTTGGCTATTCTGCCTACACCTACTCGGCCCCATACACTTACTTCGTTCGCTGATTGACAACCAAAAGGCTATTTTGAATGCGATTGAATTTCGATTATGTGATACACTTACTAATTATATACAATTAAAATGTGATAGTAAAAAAAAAAAAAAA	355	E_FL_epM-_20J18_F_0 E_FL_epM-_05I22_F_0 E_FL_epM-_15F04_F_0 E_FL_epM-_09L02_F_0 E_FL_epM-_25J21_F_0	MFKFLLFAAI LAFAAA	undefined	CG13068	CG13068	1e-06	48.1
190	5	76	0.0617284	AAGGTCAGACACGCTACGAAACATATCAATAAAAATACCCAAAAAAATTATCCTTATTTTACGTAATCAAACAAAAAAAGTGATAATGTGCTAATTAGTGCATAGTTTTCGTAATACAGTGACGTAAAATTTTGTTGGTTCTCTTTCTCAGAGTATTTTAATAAAAGAAGCGCAATGCGTTCGCTTTTGCTGGCGGTGCTGGTAACAGTCGGTCTCGCCCAGGACACGACCTTAGACCCTGCCTTGCTTCTGAACATCTTCGGAACGCCCCCCACGCCGGCGAAGCCCGGCACGGGGAACCTGGAAGACATCATCGTTAAGCCTACGGAGAGCAACAGCGTGTTTACGGATAAGAACGGGGAATCTTGCAAATGCGTCCCCTACTATTTGTGTAACAAG…	774	E_FL_epM-_20K11_F_0 E_FL_epM-_02E05_F_0 E_FL_epM-_04P22_F_0 E_FL_epM-_03N22_F_0 E_FL_epM-_14P20_F_0	MRSLLLAVLV TVGLA	IPR009003|Peptidase, trypsin-like serine and cysteine, IPR001314|Peptidase S1A, chymotrypsin, IPR001254|Peptidase S1 and S6, chymotrypsin/Hap	CG40160	CG40160	7e-26	114
191	5	60	0.0769231	TAAGTGTCTAATCTATGCACATTGCACTGATCTACGCGCCCTGGGCTAGGAATAACTGGTCGATAAAAGCCAAAAGTTTAAAAAATATTATTGACGTGTGCAAATATATTTTTAAATAAAATTATGTCGGCTTTAAAGGGGAATCTGCTGGTTCGCTCTTTGAGCACAAGTGTCGCCTCAGCACAAATGGTAAAACCTCCAGTGCAAGTATTTGGATTGGAAGGTCGGTATGCTTCCGCTCTTTTTTCAGCAGCATCAAAGACCAAGGCACTTGACATCGTCGAAAAAGAGCTCGGCCAGTTTCAACAGTCTATCAAAACTGATGCAAAGCTCAAGGAATTCATCATCAACCCGACATTAAAAAGAAGCATGAAGGTAGATGCGTTGAAACATGTCGCC…	748	E_FL_epM-_20M10_F_0 E_FL_epM-_02K17_F_0 E_FL_epM-_17M22_F_0 E_FL_epM-_26E09_F_0 E_FL_epM-_13I19_F_0	MSALKGNLLV RSLSTSVASA	IPR000711|ATPase, F1 complex, OSCP/delta subunit	Oligomycin sensitivity-conferring protein	CG4307	5e-66	247
192	5	18	0.217391	AAAACTTCAATAACCAAACACTGCACTGCATTATTTCCTTTAAAAATAACTGATTAAATTAACAATGTTGGAAAGTCTATTTGATGATGTGCGGCGAATGAACAAGCGGCAGTTCATGTACCAAGTGTTAAGCTTTGGTATGATAGTGTCTTCTGCCTTGATGATATGGAAAGGTTTGATGGTAGTAACAGGAAGTGAAAGCCCAATAGTAGTAGTACTGTCAGGCAGTATGGAGCCAGCTTTTCACAGAGGAGACTTGCTGTTTTTAACCAATTACCCTGAGGAGCCTGTCCGCGTTGGAGAAATTGTTGTCTTCAAAGTAGAGGGCCGGGATATCCCGATTGTTCACAGAGTATTGAAACTACATGAAAAGAACAATGGCACAGTAAAGTTCTTAAC…	719	E_FL_epM-_21J19_F_0 E_FL_epM-_01D19_F_0 E_FL_epM-_19F23_F_0 E_FL_epM-_02P12_F_0 E_FL_epM-_27K20_F_0	NA	IPR001733|Peptidase S26B, eukaryotic signal peptidase, IPR000223|Peptidase S26A, signal peptidase I, IPR000011|Ubiquitin-activating enzyme, E1, IPR000594|UBA/THIF-type NAD/FAD binding fold, IPR000127|Ubiquitin-activating enzyme repeat, IPR006198|Peptidase S24, S26A and S26B, IPR009036|Molybdenum cofactor biosynthesis, IPR011056|Peptidase S24 and S26, C-terminal region, IPR000437|Prokaryotic membr…	Spase 18/21-subunit	CG2358	2e-83	305
193	5	4	0.555556	TACCAGACGCAAGCGCTCTGTATAAATTAAAACGCAGGTTAAAATCTAAAAAATGCGTTTCTTATATGCTGTCGGTGTACTTTGCGTGGCGTCTTATGCCAACGCATATTCTTCTGGGGCACCAGAGAGTGCATGCGTTGACATGATCCCGAAGCATCCTGTCAGTCCTCAAACGTCTACACCACCTTACACCATTACAACCAGCACAAAGACAGTCAAAGCCGGTACTCCCATGGAAGTTGTGATCAGCGGTAACAAGCCAGAGAACATTATACGCGGTCTGCTGCTCGAAGCCCGCCAGGGTAACAATATTGTCGGCAAGTTCACTTTGAACCCTAACGACCAATTCGCGAAACTACTCAACTGCGGCGAGCCTGGAAATGCAGTGACTCACAAGAA…	740	E_FL_epM-_22P17_F_0 E_FL_epM-_10D01_F_0 E_FL_epM-_03P20_F_0 E_FL_epM-_16F09_F_0 E_FL_epM-_13D05_F_0	MRFLYAVGVL CVASYANA	IPR002861|Reeler region	CG7532	CG7532	3e-18	89
194	5	223	0.0219298	TGTGGCTTTTCTAAGTTGAATTCGGTACACGAAACTTAAGATAACAATGGCTAAACCCAAAGGTGAAAGAAAAGGCAAATCAGCCATAAACGAAGTTGTTACCGCGTGAATATACAGTTAATTTACACAAACGACTTCATGGTGTTGGATTTAAAAAGCGTGCCCCAAGAGCAATCAAAGAAATCCGAAAGTTCGCTGAAAAACAGATGGGAACTCCGGACATTCGAGTAGACACTCGCTTAAACAAATTCCTTTGGTCTAAGGGAGTCAGAAATGTTCCCTTCCGTGTCCGTGTGAGGCTTTCACGAAGACGTAATGATGATGAAGATTCCGCACATAAGTTATTCACACTAGTGACTTACGTGCCTGTTGCATCTATCAAGGGTTTGCAGACAGAAA…	450	E_FL_epM-_23K13_F_0 E_FL_epM-_15L12_F_0 E_FL_epM-_11E24_F_0 E_FL_epM-_20L19_F_0 E_FL_epM-_08N15_F_0	NA	IPR000054|Ribosomal protein L31e	Ribosomal protein L31	CG1821	3e-44	164
195	5	276	0.0177936	AAACTAACCTCTTTCTAGATCCGTCAAGCTTTGTAACACAAGGCTCGAAGATGACGAACTCCAAGGGTTACCGCCGCGGCACCAGGGACTTGTTCGCTCGCAGGTTCCGCACACATGGAACTATTCCGCTCTCCACGTACATGAAAGTGTACAAAGTTGGAGACATTGTAGACATCAGAGGCAATGGTGCAGTTCAAAAGGGTATGCCACACAAAGTATACCATGGAAAGACAGGTCGCGTGTACAACGTGACTGCTCATGCTCTCGGTGTGATTGTCAACAAGCGTGTTCGCGGAAGGATTATACCGAAGCGCATCAATATCCGTGTTGAGCATGTCAAGCACTCCAAGTGCAGACAAGACTTCCTTAAGAGAGTCAAAGAGAATGAGAGGCTACTGA…	567	E_FL_epM-_23P05_F_0 E_FL_epM-_05K24_F_0 E_FL_epM-_21P03_F_0 E_FL_epM-_11F23_F_0 E_FL_epM-_15K09_F_0	NA	IPR008991|Translation protein SH3-like, IPR001147|Ribosomal protein L21e	Ribosomal protein L21	CG12775	5e-69	256
196	5	29	0.147059	AATAGTATTCTTTACAGTATGAAGTCAGTTGTCCTGATATGTCTGGCGTTCGCCGTCTTCAACTGCGGAGCCGATAACGTCCACCTTACTGAAACTCAAAAAGAAAAAGCTAAGCAGTACACCTCAGAATGTGTGAAAGAATCTGGCGTGAGCACCGAAGTGATAAATGCAGCGAAGACTGGACAGTACTCCGAAGATAAAGCTTTTAAGAAATTCGTGCTTTGCTTTTTCAACAAATCCGCAATCTTGAACTCAGATGGTACATTGAACATGGATGTTGCGCTAGCAAAACTTCCTCCTGGTGTTAATAAATCTGAAGCCCAAAGCGTACTAGAACAGTGCAAGGATAAGACCGGGCAAGACGCAGCCGATAAAGCCTTCGAGATCTTCCAATGCTAC…	540	E_FL_epM-_25C13_F_0 E_FL_epM-_15P13_F_0 E_FL_epM-_15O01_F_0 E_FL_epM-_17A22_F_0 E_FL_epM-_13C09_F_0	MKSVVLICLA FAVFNCGA	IPR006625|Insect pheromone/odorant binding protein PhBP, IPR006170|Pheromone/general odorant binding protein, PBP/GOBP	Odorant-binding protein 56e	CG8462	7e-14	73.6
197	5	0	1	CATTTGGTGTTTGATCAGCCCATTGGAGAGATGAGGTTCCTTATATTATTTTTGAGTGTGGTGGCAGTGGTGTATTGTGGTCCAGTTAATCAAGACGAGAACTTGGCTAGGGCTCTCTTGGAGCCGTTTGTGAAGTGCCAAAACAGTGATTACTATCTTTGCGGAAAGGAATATGTCCTGAAAGCTGTCGAGAAGATCCGAACCTTAAGGACACTGAACATCATCGATGGCATCACCCTCCTCAACAACAACCCTAAGGAATCCAGGAGCTTGGAGACCCTCTCTAGTGAGCCAGCTGTTAGAACCAAACAAGTCAATGAGAAGCTCTGGGAGACAGCCTCTGAAATACTTCAGTCAAGCGAACTTGAACTTAGCTATGGACCCGAAGTTGAAGAATCC…	725	E_FL_epM-_25E21_F_0 E_FL_epM-_04P17_F_0 E_FL_epM-_09O06_F_0 E_FL_epM-_02F05_F_0 E_FL_epM-_26P19_F_0	MRFLILFLSV VAVVYC	IPR012464|Protein of unknown function DUF1676, IPR000005|Helix-turn-helix, AraC type	Osiris 9	CG15592	1e-09	60.5
198	5	349	0.0141243	GCTCAGGCTGGCAAGTCACACTGAATCTGAGTCAAGTGTCTGGGTGACATCGCTTTTGTGTTGATTAAAACCATTGCAGACATGAAGTGTCTAACAATTGCTGCACTTTTATTCGTGGCGGGCTTATCGATTGCCGAGAAGTACACTGACAAGTATGACAACATAGATGTTGATGAAATTCTTGAGAACCGAAAGCTACTGGTTCCTTACATAAAATGCGTATTGGACGAAGGCCGCTGCACTCCCGATGGGAAGGAACTTAAAGCTCATATCAAAGACGGAATGCAGACAGCGTGTGCGAAGTGTACAGATAAACAGAAGGTGTCAGCCAGAAAGATCGTTAAACACATTAAGCAGCACGAAGCTGATTACTGGGAGCAGATGAAGGCCAAATATGAT…	647	E_FL_epM-_26B01_F_0 E_FL_epM-_27O11_F_0 E_FL_epM-_13E09_F_0 E_FL_epM-_13C12_F_0 E_FL_epM-_23D23_F_0	MKCLTIAALL FVAGLSIA	IPR005055|Insect pheromone-binding protein A10/OS-D	Ejaculatory bulb protein III	CG11390	6e-26	114
199	5	0	1	GGATTTTCTAATCCACGTTTCTATCACGATGTTGCTAAGCTATTTCTTTGTTTCATTATTATCAGCGACGCTAGCAGGTCCTGTTTTACAGGGACCAGTTTTACATTCGGCCCAAGTAAAAATTGATGGCCACGAGGCCCAAGCGATCCATACGAGTACCGGAGGCGGTGGAGTTTCAAGCGTAGCCGGTATTTCTTCAAGGAATGGCCGAGTGACGTCATACAGCGGGATATACTCCCACTCTGACCTCGACACTCCAGCAGTCATAGCACGAGCAGACACCAGGGACCTCAATTCAAAAACATCTGATGGAAAACCTTTGTATATAACCAAGGAGATTGACAACGAGTTTACTAAAGGAACCGTCAAGATATCTCCCGGATCTGTATCGGTGACGTC…	757	E_FL_epM-_26G20_F_0 E_FL_epM-_20D08_F_0 E_FL_epM-_03E02_F_0 E_FL_epM-_08A18_F_0 E_FL_epM-_27M08_F_0	MLLSYFFVSL LSATLAGPVL Q	undefined	#N/A		#N/A	#N/A
200	5	41	0.108696	AGTACACTGCAGTTGATACACGATATTTGTTGAAAAGTTGGAAGCTCAAATAAGATAACAGAAATGGGTCGCAAATTTGTTGTTGGAGGTAACTGGAAGATGAATGGTGACAAAAATCAAATCAACGAAATAGTTAATAATCTAAAAAAGGGACCTCTAGATCCTAATGTTGAGGTAATTGTTGGTGTTCCTGCTATTTACCTGTCTTATGTGAAGACTATCATTCCTGATAATGTCGAAGTTGCAGCCCAGAACTGTTGGAAGTCTCCAAAAGGAGCTTTTACTGGTGAAATTTCACCCGCTATGATCAAAGACGTTGGAGTAAATTGGGTTATACTTGGTCATTCTGAAAGAAGAACAATTTTTGGTGAAAAAGATGAACTTGTTGCTGAAAAGGTT…	769	E_FL_epM-_27K11_F_0 E_FL_epM-_24N02_F_0 E_FL_epM-_06M05_F_0 E_FL_epM-_15J23_F_0 E_FL_epM-_12C18_F_0	NA	IPR000652|Triosephosphate isomerase	Triose phosphate isomerase	CG2171	4e-89	324
201	5	67	0.0694444	AGTCGAGCAGCAGCCGTCGCGAGTGAAACCCGAACGATAACACGAGCATTAACCATGGTATACGAGAGTGACTTCTACACGACGCGTCGGCCCTACAGGTCCACCTACAGCGTGACGACGCCGCGGCACTACGTGGTGGTGGACCGCGACCCGATCGCGCCACGTCGTGCCGAGGAGCAGTACTCGTACTCGTACTCGAGCACGAGCCAGCGCTCGGCGGGCAGCGGCCTGCCTCAGCGCAGCTCGTACAGCAACACGGTGGAGCGCCGCACCGGCAGCGGCCCCGGGGGCTACTCCTACACCAGCGAACGCTCCAGCAACCTCGGCGGTCCCGGAGGCTACTCCTACTCGTCCACCAGCAGCGGCCGCCTGCCCTACGGCACCACTTACCGCCACTAC…	648	E_FL_epM-_04M23_F_0 E_FL_epM-_03C06_F_0 E_FL_epM-_19L02_F_0 E_FL_epM-_11D11_F_0 E_FL_epM-_11F10_F_0	NA	undefined	fau	CG6544	2e-26	115
202	5	10	0.333333	GTTGTGCGCGGTCGTCACTTTGGCATAGACATTTTGACAAGTCACAATAAAGTCACTTATAAGTGACGTTTAAGTGATAGGCCCTAGTGATAAGCAATCATGGTTAATTTTCGGGTAACTCTCGCAGTTGTAGCGTGCTTTATTGTAGTGACGTCAGCACAGTCACCTAAAGCCAGAAAGAAGCCTGCCAACCCGCCAGCTCGTGCCAGAGAAGAGAGCGAAGCTGACCCGGAGATCACGAACTTATGTCCTGAAGATGGATACTTTGCTGACGCCGAACAGTGTGACAAATATTATGAATGCAGGGGTGGTGATATAATTGAGAAACTTTGCCCAGACGGTATGGTGTTCAACGACTACAGTCCACAGGAAGAGAAATGTGATTTACCTTTCAACCTG…	1046	E_FL_epM-_05C10_F_0 E_FL_epM-_13C14_F_0 E_FL_epM-_16L22_F_0 E_FL_epM-_24A12_F_0 E_FL_epM-_21C05_F_0	MVNFRVTLAV VACFIVVTSA	IPR002557|Chitin binding Peritrophin-A	obstructor-B	CG4778	7e-99	357
203	5	5	0.5	GGTATTTTAAACAACACGCACTAGTGGTCAGTCGTGTTCAAGTGTTAAAATAAGGATAACTTGAAAATTAAATTCACTGAAAAAGTACGTTCCAAAATAAAGATGATAAGGTTGATTTTAGTTTTTTTAACAATATCGCACAGCTACGCCTTGAATAATGGATTAGCAATGACACCACCAATGGGCTGGCTGACATGGGAACGTTTTAGGTGTATAACCGACTGCGAGAAATATCCTAACGAATGCATAAGCGAGAGCCTAATAAAAAGGACAGCAGATTTGATGGTCAGCGAAGGATATCTAGATGCAGGATATGAATATTTAGGTATCGACGATTGTTGGTTAGAGAAGACACGCGATGATAAAGGTCGGCTGGTACCCGACAGGAAACGATTTCCA…	1313	E_FL_epM-_09F17_F_0 E_FL_epM-_10D08_F_0 E_FL_epM-_18L21_F_0 E_FL_epM-_23C18_F_0 E_FL_epM-_19I09_F_0	MIRLILVFLT ISHSYA	IPR000111|Glycoside hydrolase, clan GH-D, IPR002241|Glycoside hydrolase, family 27	CG7997	CG7997	2e-105	379
204	5	1832	0.00272183	AGAGAAGCCGTCAATCGCGCACGTTTGCTGAGTTGTTTTAAGAACAAGTAACAAGACTGATTAAAAATACAAAATGGCAAAAGCACCCGCAGTAGGAATCGATCTGGGTACCACGTACTCTTGCGTTGGTGTCTTCCAGCACGGGAAGGTGGAGATCATCGCCAACGACCAGGGCAACAGGACCACTCCGTCTTATGTTGCGTTCACAGACACCGAGCGTCTCATCGGAGATGCCGCCAAGAACCAGGTGGCGATGAACCCCAACAACACAATATTCGATGCCAAACGTCTCATCGGACGTAAGTTCGAAGATGCTACTGTGCAAGCCGACATGAAGCACTGGCCTTTCGAGGTTGTCAGTGATGGAGGCAAACCTAAGATCAAGGTAGCATATAAGGG…	1387	E_FL_epM-_09O22_F_0 E_FL_epM-_07H22_F_0 E_FL_epM-_21E16_F_0 E_FL_epM-_03G18_F_0 E_FL_epM-_12I02_F_0	NA	IPR001023|Heat shock protein Hsp70, IPR013126|Heat shock protein 70	Heat shock protein cognate 4	CG4264	8e-117	417
205	5	0	1	GAACTTCCTCACTCTCAAGTTGTGTCTCGCATAAGTCATGTTCAAATTTTTATTTTTGATATTCTGTTCTGTGTATGTTACACATTCGGCTGTAGCTCCATTCATTAAAAAATGTGAATCTGATGATTCAAAATGCCTAAAAGAATCTGCTCAAGCGACCATACCGATATTTGTCGAAGGCATCGAGAATCTTGGCGTAGAGAAACTCGATCCTTTTAATATTAAATACTTAGATGCGAGCTCTCAACTTCTGAAATTGATTTTGAAAGATGTTACTGCAAGAGGACTCAGAAATACTGTTGTGAAAAAGATACGGCGAAACAAATTGAAGTCGAAACTATCCATAACGCTTCTATGTTCGGTTGACCTTGAAGGGGAATACGAACTGGATGGCCAACT…	739	E_FL_epM-_12D17_F_0 E_FL_epM-_18P04_F_0 E_FL_epM-_09G04_F_0 E_FL_epM-_02J16_F_0 E_FL_epM-_14I02_F_0	MFKFLFLIFC SVYVTHS	IPR004272|Odorant binding protein, IPR013053|Hormone binding	CG10264	CG10264	1e-13	73.6
206	5	242	0.0202429	CGTGGCCTGTCTTTTGTTGAAGAAGGTGGTACTGTGAATCGAAAATGAAAGCTGTTGTACTGGTCGTTGTCAGCTTGCTGGCATTATCTTCGATAAATTGTGATGTATTCTTTGAGGAGAAGTTTCCTGATGATTCGTGGGAAAGCAATTGGGTGTACAGTGAGCACCCAGGAAAAGAATTTGGAAAGTTTAAATTGACTGCTGGAAAGTTCTTCAGCGACCCAGAGGATGACAAAGGTTTGAAAACCTCTGAAGATGCGAGGTTCTATGCTCTCTCCCGTAAGTTCAAACCGTTCAGTAATGAGGGTAAACCCTTGGTCGTCCAGTTCACTGTCAAACATGAACAAGACATTGACTGTGGAGGCGGATACCTCAAGGTCTTTGACTGCAAACTGGAGC…	1389	E_FL_epM-_17E22_F_0 E_FL_epM-_17E15_F_0 E_FL_epM-_11D20_F_0 E_FL_epM-_22K24_F_0 E_FL_epM-_19J21_F_0	MKAVVLVVVS LLALSSINC	IPR001580|Calreticulin/calnexin, IPR008985|Concanavalin A-like lectin/glucanase, IPR000886|Endoplasmic reticulum targeting sequence, IPR009169|Calreticulin	Calreticulin	CG9429	5e-178	620
207	5	0	1	TATTACAGTCGATTGCCCATCCGTTTGGTCGGCATCGCGGTGTTCTTGCGAAGTTCAGTTACGTCTAAGACCACGCTCCGGTCGCGACTAGTCAGATCCTTCGGGAATTTTCTATACGGAGCAAAGCGATACGTGACTCCTTCGTAATGTCATCGAAATTGAACCGTCGCGACAAACAAGACGACGAACAGATAGTTATGCTGAGGCGCGCTTTCAGTATGTTCGACTCTCAGAAGCAAGGGAAGATCGAGAAAGACAAAATCAGGACCATCCTCAATACTATGGTGCACAATTACGATGACCTAGAGCTCGATAGGATGCTGGACAGCGAAGATGCAGACGGCAGCGGGAAGCTGAACTTCGATTCCTATGTTCGCGTGGCTCTTCATTTCCTCGACG…	705	E_FL_epM-_21I19_F_0 E_FL_epM-_15O04_F_0 E_FL_epM-_26G22_F_0 E_FL_epM-_07P20_F_0 E_FL_epM-_07D03_F_0	NA	IPR002048|Calcium-binding EF-hand	TpnC25D	CG6514	9e-48	186
208	5	95	0.05	TGGATGTGAGGCGCGTCTCACGTTTACTTGTTTGCTTTTTTGTAGAACCAGTTATGGGGCATCGGATGATAGCGCTCGTATTCGCGGTGGCCGCGTTCGCCGTCGGCTCCTGCGGCCCGCCAGGGAAACCGAACCTCGGCTGGGGCGAGCGCACGTTCGCGATCGTCGAAGTCAACCAAGCGGCCACAGCTTACAACCAGCTCGTGACCAAGAAGGACGCCGCCGACGTCTCCGTCAACTGGAACGTGTGGACCGGCGACGCGGCCGACAAGTCCAGAGTCCTGCTCGATAAGAAGGAAGTCTGGAGCGGTGCCGGCAGCGCCACATCGGCCGCTTTCAAAGTGAAGAAGGGCGGAAGATACCAGATGCAGGTCGAGCTCTGCAACTCAGACGGATGCA…	1391	E_FL_epM-_25G11_F_0 E_FL_epM-_27F07_F_0 E_FL_epM-_08J08_F_0 E_FL_epM-_03L23_F_0 E_FL_epM-_08P20_F_0	MGHRMIALVF AVAAFAVGSC	IPR001579|Glycoside hydrolase, chitinase active site, IPR013540|Chitinase A N-terminal, IPR001223|Glycoside hydrolase, family 18, catalytic domain, IPR000601|PKD, IPR011583|Chitinase II	clumsy	CG8681	5e-07	52.8
209	4	76	0.05	TTTGTGTTTCTTTTGGACCCTTTGACAGTGCTGGTTGAAAACTATTCGTCTTCAACATGCCGCGTGAAATCAAAGATATCAAAGACTTTTTAATTAAGGCGAGGAGGAAAGACGCCAAATCGGTCAAAATAAAGAAGAACCCTGAGAATGTCAAGTTCAAGGTTCGATGCTCAAGGTTCCTGTACACCCTGGTCATCACTGACAAAGAGAAGGCTGAGAAACTTAAGCAGAGTTTACCTCCAGGTCTCCAAGTTAAAGAAGTAAAGTGATGTAACTAGGTTAATGAAATAAAAAAAATAGAAAATTAAAAACAAAAAAAAAAAAAAA	327	E_FL_epM-_01J07_F_0 E_FL_epM-_10N06_F_0 E_FL_epM-_04J03_F_0 E_FL_epM-_04E06_F_0	NA	IPR002675|Ribosomal L38e protein	Ribosomal protein L38	CG18001	6e-29	122
210	4	327	0.0120846	TTGTGTGCGTTGGATCTCACCGTGTCAGGATGAGTTCCCTCAAGCTGCAGAAGAGGCTTGCAGCCTCTGTTATGCGATGTGGTAAAAAGAAGGTGTGGTTGGATCCAAATGAAATCAATGAGATCGCAAACACCAACTCCAGACAGAACATCCGTAAGATGATCAAGGATGGTCTCGTCATCAAGAAACCTGTAGCAGTACACTCCCGCGCTCGTGTCCGCAAAAACACAGAGGCACGTAGAAAGGGTCGTCACTGTGGCTTTGGTAAGAGAAGAGGTACAGCCAATGCGCGTATGCCACAGAAGGAACTATGGGTACAAAGACAAAGGGTTCTAAGAAAATTGCTCCTGAAGTACAGAACTGCCAAGAAGATTGACAGGCATCTATACCACTCACTCT…	669	E_FL_epM-_02G09_F_0 E_FL_epM-_10N07_F_0 E_FL_epM-_04A19_F_0 E_FL_epM-_06N17_F_0	NA	IPR000196|Ribosomal protein L19e	Ribosomal protein L19	CG2746	2e-93	338
211	4	175	0.0223464	GCTTTTCCGTTTCGTTGTGAAAATGACGGGCTTTAGCAATAAGGCCATAGTGATCGATGGCCGTGGTCATCTGCTGGGCCGTCTGGCGGCAGTCATCGCCAAGGTCCTTCTCGAAGGGAACAAAGTTGTTGTGGTTCGCTGCGAACAAATCAATATCTCTGGCAACTTCTTTAGGAACAAACTCAAGCTTATGTCATTCCTGCGTAAGAGGTGCAACGTGAATCCTGCTCGTGGACCTTTCCATTTTAGAGCTCCATCTAAGATTCTATGGAAGACTGTAAGAGGTATGATCCCACACAAAACAGAGCGTGGCAAGAATGCTCTTAGGAGGCTACGTACATATGATGGGTGCCCTCCTCCCTTTGATAACCGTCGACGTGTTGTAGTGCCTGCTGCTCT…	685	E_FL_epM-_02K05_F_0 E_FL_epM-_18I04_F_0 E_FL_epM-_23M06_F_0 E_FL_epM-_19M21_F_0	NA	IPR005822|Ribosomal protein L13, IPR005755|Ribosomal protein L13, archea and eukaryotic form	Ribosomal protein L13A	CG1475	2e-76	281
212	4	77	0.0493827	CGGAAAAACTGAAATAAGTATTAGGTAGGTACCTACTCGAATTGATTTTTAGAAAAGTGCATCGGGCTTTTCTAAAAATATGGCTTTCGGTGATTACCCCAAGGAGTATAATCCTGCTGTACATGGGCCTTACGATCCTGCCCGCTACTATGGAAAACCTGATACTCCATTCAGCCAGTTGAAGCTGAACGAAATCGGTTCGTGGTTCGGTCGCCGCAGCAAGACTCCGTCTGCCGTGGCCGGAGCTTTCAGTCGAGCCTGGTGGAGATGGCAACATAAGTACGTACAACCTAAGAAGGTTGGCATGGCTCCATTCTACCAACTACTCGTTGGCAGCATGGTCTTCTTCTATGCCATCAACTATGGAAGAATTAAGCACCACAAGAACTACAAATACCA…	514	E_FL_epM-_03P21_F_0 E_FL_epM-_17N05_F_0 E_FL_epM-_12H04_F_0 E_FL_epM-_16E01_F_0	NA	undefined	CG4692	CG4692	1e-49	192
213	4	8	0.333333	GTTGTCCAGACATGGAGAGGACTTTTGTGATCTTGACGTGCTTTTGCGCCTTTGTTTACACGCAAACACAGTACCAACCTTTTGGACAGACAAATCGCTTCCAAAATCAGTACCAGGAACAAGCACCCGTCAGGCCTACTGGACAATGCAGGGAACTGAACGAAAGGTATCCAGTGTCCGGAAGCTGCGACAGATATATTGAATGCATCAATGGAACCGCTGAAGAGAAACTATGCCCCGATGGTCTCCGTTACAATCCCAACGTGAATTTCGATGTATATCCGTGCCAGTACCCTAACGAAGTGCCGTGTCTCGAACGATCCTCGCTACAGCCACCGCAACCGACAGAATTGTGTCCCCATCAATTCGGATACTTCAAATTAGGCGACGCCCGCAATT…	757	E_FL_epM-_04I17_F_0 E_FL_epM-_15L17_F_0 E_FL_epM-_04B08_F_0 E_FL_epM-_27E12_F_0	MERTFVILTC FCAFVYTQT	undefined	obstructor-E	CG11142	6e-61	230
214	4	318	0.0124224	GTGTTGCAGTCCGGTTCGCATCTCCTCCGCACTCAGTCTCTCGACAGTACATCATGGCCGCCAAGTTCGTAGTTCTCTTCGCCTGCATCGCTCTGGCCCAAGGAGCGATGGTGCGACGCGACGCTCCCGACTTCTTCAAGGACATCGAACACCACACCAAGGAGTTCCATAAGACTTTAGAACAACAGTTTAACTCGCTCACCAAGTCAAAGGACGCACAGGACTTCAGCAAGGCTTGGAAGGACGGCTCCGAGTCCGTGCTGCAACAGCTCAACGCCTTCGCCAAGAGTCTCCAGGGAGCGCTCGGAGACGCGAACGGCAAGGCCAAGGAGGCTTTGGAACAGTCGAGGCAGAACATCGAGCGCACGGCCGAGGAGCTCCGCAAGGCCCACCCTGACG…	674	E_FL_epM-_04J19_F_0 E_FL_epM-_07A14_F_0 E_FL_epM-_12F16_F_0 E_FL_epM-_12L15_F_0	MAAKFVVLFA CIALAQG	IPR011000|Apolipophorin III-like, IPR002661|Ribosome recycling factor, IPR010009|Apolipophorin-III	Salivary gland secretion 1	CG3047	5e-08	54.7
215	4	26	0.133333	TGATTTGACAGTGAGTGCTGAGCTCTAGACGTCAATAACTTGATTTTCCAATCCAAGAATCCGCAGTCTCCAGAACAATGATGTTGATCGCTTTATTTTTATTCGCGGCTCACGTGTTCAACACAAACGCCGACGATGCATATCTACCTCCATACATTGAAGCCTGCGAATTCTCCAATGAAAACCTCGAACAGTGCATCAAAGAACAAATAGAGAAGAGTCTGCCTGAGTTTACGAAGGGTATTCCTGAACTGGACGTTCCTTCGACTGACCCAGTGCATCTGGATGACATTAACATCGACGGCAACGGGTTGAAACTGACATTCACCAAAGCATTAATGCATGGCTTAAAAGGCAGTCACCTAAAAGAATTTAAGCTTAAATTCGATGGTGACCACG…	736	E_FL_epM-_05P05_F_0 E_FL_epM-_14O09_F_0 E_FL_epM-_09O01_F_0 E_FL_epM-_10D11_F_0	MMLIALFLFA AHVFNTNA	IPR004272|Odorant binding protein, IPR013053|Hormone binding	CG10407	CG10407	3e-22	102
216	4	0	1	GTGTGGGAGTATCGTGCAGAGCGTCTAGAGAGGAAGTTGGTATAAACTACGCAGCTATGGCTTCGAAAAATCTGTTTGTATTGTTTTTCATATTCGCTTTGTTCGCTGCGAATATTGCAGCTCTACAATGTCCGAAAAACAGTGAGGTTCGTAACAGCCCCTGCCCAAGAACTTGCAATGACCCTTATGGCCAGAACAGTTGCATAACGGTAATAAGAGAAACGTGCCACTGTAAAGGCGAACTGGTTTTCGATTCGGACAGTATCTGCGTTCCTATATCCCAATGCTGACCGAGTAGATATCCGAAATAATTATACAGCGGCGGCTTTGGATTAACTTTTTTTTTTATTTACATTATTTTTGCGTGCTTAAAGGCGATTTCCTTTCTTGTTTTATTGA…	450	E_FL_epM-_07L01_F_0 E_FL_epM-_03K08_F_0 E_FL_epM-_05C20_F_0 E_FL_epM-_01H15_F_0	MASKNLFVLF FIFALFAANI AA	undefined	#N/A		#N/A	#N/A
217	4	9	0.307692	AGTTTAACTCTCAAAACATCTTCTACCACTAAAATGGCTTTTAAGGTCGTTGTATTCTCCTGCCTGGTTGCCATGGCTTGTGCCAGTGCTCCGCTCGTTGCCGAGCCTGTAGTGGCGGCCCCAGCCGTAGCGGCCAGACTTGAAGAATTTGACCCACTCCCTCAATATAGATTTGGATACGATGTAGCGGACTCTCTCACTGGTGACTACAAAAGCCAACAAGAAGAACGCAACGGCGACTTAGTGCAGGGTTCCTACTCGCTCGTTGAACCTGACGGTACCCGTCGTACTGTTGATTATTCTGCTGACTCTGTGAATGGGTTCAACGCGGTAGTTCGCAAGGAGCCTCTTGTGGCTGCCGCTCCTGCTGTAGTCGCCGAGCCTGCCGTAGTACCAGCC…	681	E_FL_epM-_08H02_F_0 E_FL_epM-_25M10_F_0 E_FL_epM-_26N23_F_0 E_FL_epM-_17I11_F_0	MAFKVVVFSC LVAMACA	IPR000618|Insect cuticle protein, IPR000437|Prokaryotic membrane lipoprotein lipid attachment site	Ccp84Ag	CG2342	2e-39	159	BmorCPR70
218	4	37	0.097561	TGACATCTGATAGTGCACATCAAGTGATCAGTACAGCGCCGCTTGTGTCTTAACGTCCGCGTTTGAATTTACATAAACTTACAATGAATTTCGCAAAGATCCTATCCTTCGTCTTCGCTCTGGTGCTGGCTTTGAGCATGACCAGCGCTGCTCCCGAACCCAGGTGGAAGATCTTCAAGAAAATTGAAAAAATGGGCAGGAACATCCGTGATGGCATCGTCAAAGCGGGCCCGGCGATCGAGGTCCTCGGTTCGGCTAAAGCTATAGGAAAATGATCTTTAAAACGTACGCCATAAATACTAGTATTATTTAATCTACTCGTTAATTTTAATATGTAATTAAATTACAATTACTCGTATAAGACTGGATTTCCATTATGATATTCAATTTTAAATATAA…	501	E_FL_epM-_09H20_F_0 E_FL_epM-_01C22_F_0 E_FL_epM-_11L05_F_0 E_FL_epM-_14I16_F_0	MNFAKILSFV FALVLALSMT SA	IPR003254|Insect immunity protein and cecropin, IPR000875|Cecropin	#N/A		#N/A	#N/A
219	4	0	1	GGCGTCAACAGGCTCTGTGTGACTGAAGACTTCATTAAGTCAGTTACATTAATCATTATGATGCCGATGATTAAATTAATACTGCTATTGTTCCTGTGGTCTGCGGTTCAAAGTTCACCCTATGATGATGGCAAATATAAACCGAAAAAATATGATTTTTACGATGATGGAAAATATTATAGACCTTTAGATGAAGGAAAATACATTCCAGGAGATGAAGGACGATACACCTATATTTATCAACAGGGCTTATATCCATTCGATGATGGGGACTATCGATACGTGCATCAGGTTGGCCCTAATGGTGGTTTTGGTGGTAATGGAGGCTTTGGAGGTAACGGAGGCTTTGGAGGTAACGGAGGAGAAGGAGGTTTTGGACCTGGTGGTCCAGGAGGGCCA…	796	E_FL_epM-_10A21_F_0 E_FL_epM-_05L10_F_0 E_FL_epM-_10F02_F_0 E_FL_epM-_02M13_F_0	MMPMIKLILL LFLWSAVQS	undefined	CG10625	CG10625	3e-22	102	BmorCPG21
220	4	39	0.0930233	AAGTTGGTCCACCGAATTCATCAGTTTCGTTCCAATATGAAGACCATTATTTTCTGTGCTTTCGCTGTGTTGTTCGTGGCGGTGTCGTGCCGTCCCGACAAGCTGGACCTGAAGCAGGTGAAGGCTGATGCTGAGCGCAAGAAGGCCTGCATGCATGACTGCACCAAAGCTAATCTTGACCCTATCTGCGCTGGAAAGACAGGAGAGAAACCCAAGTCATTCGGAAACGAGTGTGTCATGAACAACTACAATTGCGAACACAAAGATACGTTGCGCAAGATCAGCCAAGGCCAGTGTCCTGGATCAGATGGCATCCGTCTCTCTTGAACACTGAAGAAACAATAATTAATCACGTTGTTTATAGTAGGTACTAACAGCATTGCTTTCGATAAATTATAC…	647	E_FL_epM-_10O10_F_0 E_FL_epM-_05P03_F_0 E_FL_epM-_16K01_F_0 E_FL_epM-_23A05_F_0	MKTIIFCAFA VLFVAVSC	IPR002350|Proteinase inhibitor I1, Kazal, IPR011497|Protease inhibitor, Kazal-type	CG8369	CG8369	2e-07	52.4
221	4	216	0.0181818	AGTTGACGGAACATTGAACCATGGCCACCTCAAAAAAGAAGACTAGGAAGCTGAGAGGTCATGTTAGTCACGGACATGGTCGTATCGGAAAGCACCGTAAGCATCCAGGAGGTCGTGGTAATGCTGGTGGTGAGCACCATCACAGAATCAACATGGACAAGTACCATCCTGGATACTTTGGCAAACTTGGTATGAGAAATTTCCACTTTAGAAAGAACAAGAATTTCTGTCCAGTTTTGAACTTAGATAAGCTTTGGACATTAGTCTCTGAACAGACGAGGCTGAAGTATGCATCTGCTCCAGATGGCAAGGTCCCCGTCATCAATATTGTCAAAGCTGGATACTACAAGTTGCTAGGCAAAGGCAAACTCCCCAAACAACCTGTCATAGTAAAAGCAA…	501	E_FL_epM-_12F08_F_0 E_FL_epM-_13G04_F_0 E_FL_epM-_02P02_F_0 E_FL_epM-_07N13_F_0	NA	IPR001196|Ribosomal protein L15	Ribosomal protein L27A	CG15442	8e-59	222
222	4	185	0.021164	TTTCTTTCAAAATTTTGATACAACAAAATGTCTAAGAGAGGACGTGGTGGTTCCGCGGGAGCGAAATTCCGTATCTCCCTGGGTCTCCCAGTGGGAGCAGTAATCAACTGCGCCGACAACACAGGGGCAAAGAATCTGTATGTGATCGCTGTCCAAGGTATCAAAGGTCGCCTGAACAGACTGCCGGCGGCCGGTTCCGGGGACATGATTGTGGCCACAGTCAAAAAGGGTAAACCTGAACTCCGGAAAAAGGTAATGCCGGCAGTGGTCATCAGGCAGCGGAAACCATTCAGAAGGCGTGATGGAGTATTTATATACTTTGAGGACAATGCGGGTGTCATAGTCAATAACAAGGGCGAAATGAAGGGCTCGGCCATCACAGGGCCTGTAGCCAAAGAA…	481	E_FL_epM-_12K12_F_0 E_FL_epM-_08D06_F_0 E_FL_epM-_01L17_F_0 E_FL_epM-_11N23_F_0	NA	IPR000218|Ribosomal protein L14b/L23e	Ribosomal protein L23	CG3661	3e-72	267
223	4	125	0.0310078	GTACGTAATGCAATTGTTATTATTTTTTAAATTCGAAAATATCAAATGAATCCGCTGCCTTGAAATAGAATAGTGAAAACAAAAAGCGCTGTTATAAAAGTAGTGTGCATTGTGAGAAGTTATTTTGAAATTTACATTCGGTGTTTTGTTATTTCAGCATGGCTCCTCGTTTTGAAATCGCAGTAGGCCTGCGAAAAGGCCACAAAACAACTAAAATATCCGCTGGCCGCAAGGGTATCACAGACAAAGCCATCAGAATTAGGCCAGCTAGACTAAAGGGTCTTCAAACGAAACACTCCAAGTTTGTCCGTGATTTAGTACGCGAAGTTGTCGGACACGCTCAATATGAGAAGAGGGCTATGGAGTTACTTAAGGTGTCAAAAGACAAGCGTGCTCTGA…	558	E_FL_epM-_12L01_F_0 E_FL_epM-_22C23_F_0 E_FL_epM-_02L01_F_0 E_FL_epM-_24H19_F_0	NA	IPR000509|Ribosomal protein L36E	Ribosomal protein L36	CG7622	5e-39	157
224	4	127	0.0305344	TTTTCGAAACACGCCAGCTTTGGTGCACGTGTGTTAATTGTATTAAGCTCGATATTACAAGCCAAAATGGATAAACCCAACGTTCTTGCTCGTGTCGTGAAAGTACTCGGCCGTACTGGTTCTCAGGGCCAGTGTACTCAAGTGAAGGTCGAGTTCATTGGGGAGACCAGCCGTCAGATCATCAGGAACGTGAAAGGACCGGTCCGTGACGGAGACATCCTCACTCTTCTTGAATCTGAACGTGAAGCTAGGAGGCTGCGATAGATTATTGCAGCATTACTGCATTAGGTTAAGGCATTCACATGTACCATCTACATAAATTTATGTGTTAAACTTACAAAACCGTCAAAGATGACCATCTTATTGTATTCAGCTCGGAATAAATACATAACATAAAAA…	409	E_FL_epM-_12N19_F_0 E_FL_epM-_02B03_F_0 E_FL_epM-_13G21_F_0 E_FL_epM-_02H21_F_0	NA	IPR000289|Ribosomal protein S28e	Ribosomal protein S28b	CG2998	7e-27	115
225	4	0	1	ATGTTCAGCAAAATTGTAACTTTCGGTGCTTTCTTGGCCGCGGCCAATGCCGGACTCTACGGTCATGGACATGCCGTGTCCTCCCAAAGCATCATTCGTCATGATGAGGCTCCCCTGCACTACGCCCACGCTGCCCCAGTGGCACACTATGCTGCTCCCATCGCCCACTACGCCGCCCCTATTGCCCACTACGCCGCCCCAGTTGCCCACTACGCCGGCCCAGTAGCCCACTACGCCGGTCACGATGAATATGCTCATCCCAAATACGACTTCGCGTACTCAGTAGCTGACCCCCACACCGGCGACCACAAGTCCCAGCATGAGTCCCGCGACGGTGACTCCGTGCACGGCTCCTACTCCCTCGTCCAGCCCGATGGTTCTGTCCGCAAGGTCGATTAC…	628	E_FL_epM-_13J02_F_0 E_FL_epM-_01H10_F_0 E_FL_epM-_06P16_F_0 E_FL_epM-_16D24_F_0	MFSKIVTFGA FLAAANA	IPR000618|Insect cuticle protein	Cuticular protein 62Bc	CG1919	3e-29	125	BmorCPR86
226	4	10	0.285714	AAGCCACTACAACCGAACGCAGGGAGCGGTACCAACACCTAAAAAATTAAAAATGAAACTAATACAATGTGTTTTTGTCATTGTTTTGCTAATGGCAGTAACGGTGTGCAGCAGTCCTTTGCTAACACAAACACCATTCAGTGAGGAGGATTGCATCAGACAAGGAGGTATATGCGTGCGCACGGAGGAATGTGATCCAGACAACATATCGACGATTTCGCAATTTCTATGTCCAAACCAAGCGCACCTTGGAGTAGCCTGCTGCTATGTCTGAAGAAACTCGGTGTCTTCTTACCGACGAATGATATAATCAAACTATATGGTTAAACTTAGCTTTAATATTTAAGGAACATGTTGAAATGTAAAATGTTTATATAATGCCCATTTACATTATTTTAC…	476	E_FL_epM-_14C19_F_0 E_FL_epM-_18L17_F_0 E_FL_epM-_11O24_F_0 E_FL_epM-_11A15_F_0	MKLIQCVFVI VLLMAVTVCS	undefined	#N/A		#N/A	#N/A
227	4	228	0.0172414	CTTTCTTAAGTTTGTGTTTGAACATGGCGGTCGGGAAAAATAAAGGCCTGTCGAAGGGCGGTAAAAAAGGTGTTAAGAAGAAGATTGTCGACCCATTCACTCGCAAAGATTGGTACGATGTCAAGGCTCCGTCTATGTTCAGCAAGAGGCAAGTCGGCACCACGCTTGTCAACCGTACCCAGGGAACGAAAATTGCTTCGGAAGGATTGAAGGGAAGAGTTTTCGAAGTTTCCCTGGCTGATCTACAAGCTGACACTGACGCGGAAAGGTCTTTCCGCAAATTCAGATTAATCGCCGAATATGTGCAAGGACGTAATGTGCTCTGCAACTTCCACGGCATGGACCTCACAACCGATAAGCTCAGGTGGATGGTTAAAAAATGGCAGACTCTCATCGAAG…	743	E_FL_epM-_15C08_F_0 E_FL_epM-_02M01_F_0 E_FL_epM-_01K20_F_0 E_FL_epM-_10D10_F_0	NA	IPR001593|Ribosomal protein S3Ae	Ribosomal protein S3A	CG2168	2e-104	375
228	4	396	0.01	GGGGTTAAAGTAATTTTTATTGAAAAAATTTATAAATTTATAGTTTATTTGTATTGTGGGGGAATTTTGAAATAATATGAAATTTAATTATTTTAAAAGTAAATTTTATTTATTGTATCTTGTGTATCAGAGTTTATTAAAAATAATTTTATTTTTAAAGTTTCTCGAATTTAAAAGAGTTAATTAATTAATAATAAGTTATTGTAGTATAAATATTTTAAATAATTAATTTGAAATGAAATGTTATTCGTTTTTAAATATATCTAGTTTTTATAGAAAAAAATTTAATTTTTTATTAATTAGATTTTTTATTAATTAAATTAATAAAAATATATTTTTAATAAAATAATTTAAGGGATAATCTTTAAATTAAAATTTTATAATAATTTTATTAAAAAA…	681	E_FL_epM-_16L07_F_0 E_FL_epM-_21I05_F_0 E_FL_epM-_05E06_F_0 E_FL_epM-_10A18_F_0	NA	undefined	#N/A		#N/A	#N/A
229	4	16	0.2	GAGTCCACGAAAAGAAAATCTCTAACCTGAGTCAGGTTATTAACGTTTAAAACCAATAATAATACTCTTGTTTTGTTTTATCATACCAGTGATCTACGTTGAACATGTCTGACTGGGATACAGTTACAATTCTTCGCAAGAAACCACCAAAAGCTTCTGCTTTAAAAACTGAACAAGCTGTAAATGCAGCGCGGCGACAAGGTATTCCGGTTGATACGCAACAAAAATATGGGGCTGGAACTAATAAACAACATGTTACTACTAAAAATACAGCTAAACTAGACAGAGAAACAGAAGAATTACGCCATGAAAAAATACCACTTGATCTGGGGAAACTTATAATGCAAGGCAGACAAGCTAAAGGAATGAGTCAAAAAGACCTCGCCACTAAAATTTGTG…	734	E_FL_epM-_17D21_F_0 E_FL_epM-_03B18_F_0 E_FL_epM-_09O16_F_0 E_FL_epM-_14C02_F_0	NA	IPR010982|Lambda repressor-like, DNA-binding, IPR013729|Multiprotein bridging factor 1, N-terminal, IPR001387|Helix-turn-helix type 3	multiprotein bridging factor 1	CG4143	8e-68	253
230	4	25	0.137931	ACACATCGTTAAGATGGCCGCCAAACATTACTTCACCATGTTTCTGCTCGTGTCTCTGATGGCTCTCGCAGCCAGTAAGAGCTTGTTCGAGAAATCGTGTCCTGAAAATGCTCACACGACATTGAACCCCTGCGTGCCGACCTGTGCAGACCCGGAATTGAAACACACCAGTTGCGTGACGGCTTTCATCGCAACCTGCCACTGTGATTCTGGATACCTCTTCAACTCGGAGGGAAAATGCGTGCCCGTTGCCGAATGTTGAATATGACGCGGAGGCTATTTCAACTGATTTCGATTTGTATTTTATAAAAAAAGTTTATCTAACTATAACTAAACTATACTTGAGACCTTAGAACTTATATCTCAAGGCGCATTTACGTTGTAAATGGCTATGGGCTC…	554	E_FL_epM-_19A15_F_0 E_FL_epM-_05H04_F_0 E_FL_epM-_16F14_F_0 E_FL_epM-_15C03_F_0	MAAKHYFTMF LLVSLMALAA S	IPR013032|EGF-like region, IPR002919|Protease inhibitor I8, cysteine-rich trypsin inhibitor-like	#N/A		#N/A	#N/A
231	4	14	0.222222	CAAGCATTTCAAATCTTCTAAGGAGTGTACACACCGGCGGAGTGGTGACCGTGAACGAGTTTCCGCATAGTGATCTCGCGTCTTGCAGTGCTTACCAGTGCCCCGGACAACTGTAACAAGGAATTGTTGTTGTTGGAACCGAAACTATAAACAAAGTGCATTAAGGATGAATTCGTTCAAGGTGCAGTATGTGATTGCGCTATGCATCGTAGCCGCGGTGGGTGTACCTGTTGAGGATGGAAAATGGCATCCTTACCATTACGGCGATTCTGGCAAATACATCCCCACAGACGAAGGAAAATATATTCACATTCCCAACCCTTACATTCACATTGATAACCCTTACGATGGTGGCTTTGGACCATATGCACACGACTATGAACCCTATGTTGGCGAGGC…	813	E_FL_epM-_20N01_F_0 E_FL_epM-_20H13_F_0 E_FL_epM-_12L11_F_0 E_FL_epM-_02C13_F_0	MNSFKVQYVI ALCIVAAVG	IPR000618|Insect cuticle protein	Cuticular protein 49Ab	CG30042	4e-21	98.6	BmorCPR1
232	4	72	0.0526316	TGAACAATTGAACGAAAAGTATCGGTGTACTGTTTGAATACGCAAGTGTTTGATAAAAGCATTTTAAAGTGATCTTATCGTGGCTGTGAATATAATTTTATTTAGATTTTTGTTAATTTCGGAGTCTTTTAATCTATAGATTTTGCATGGTCAAGATGCGGTGGAGTTTGTTCGCGCTAGTTTTGGTGGTCGCGGCCGTTTGTGCCGACGACAAGAAGGAGAAAGATAAGGACATCGGCACAGTAATCGGTATCGATTTGGGTACCACTTACTCATGTGTCGGTGTCTACAAAAATGGACGTGTAGAAATCATTGCCAATGATCAGGGAAACCGCATCACACCTTCATACGTGGCCTTCACTCAAGATGGTGAACGTTTAATTGGTGATGCTGCCAAAA…	1007	E_FL_epM-_20P22_F_0 E_FL_epM-_23C09_F_0 E_FL_epM-_05I19_F_0 E_FL_epM-_26F01_F_0	MVKMRWSLFA LVLVVAAVCA	IPR000886|Endoplasmic reticulum targeting sequence, IPR013126|Heat shock protein 70, IPR001023|Heat shock protein Hsp70	Heat shock protein cognate 3	CG4147	1e-144	509
233	4	181	0.0216216	CATGGCTGACGTTCCACGGGATTGACCGCAGTCATGAAGTTAAACGTTTCGTACCCGGCAACGGGATGCCAGAAGTTGTTCGAAGTGGTGGACGAGCACAAGCTTCGTATCTTTTACGAAAAGCGCATGGGCGCCGAAGTAGAGGCTGATCAGTTAGGCGATGAATGGAAGGGCTATGTACTTCGTGTCGCTGGCGGCAACGACAAGCAAGGATTCCCGATGAAACAGGGCGTCCTGACAAACAGCCGTGTTCGTCTTCTGATGTCAAAGGGCCACTCATGTTACAGACCGCGCCGCGATGGAGAGAGAAAACGTAAATCAGTTCGTGGATGTATTGTTGACGCCAATCTCTCGGTCTTGGCTCTTGTTATTGTGCGCAAGGGTGCCCAGGAAATTCCT…	844	E_FL_epM-_21E12_F_0 E_FL_epM-_05M12_F_0 E_FL_epM-_07H12_F_0 E_FL_epM-_06K11_F_0	NA	IPR001377|Ribosomal protein S6e	Ribosomal protein S6	CG10944	7e-107	383
234	4	11	0.266667	TCGCACGCCGCAAACATCCACCCGCCACTCAACACATTCCGGAGTGGGCAGTTTTCCAGATCGGCGTCAGTCAGTTAGCGCATCCACCGCTCGGCCATAGCGCGTGCGCACCTCAAGTGAAACTGTGTCAGTGTCCAAGCACCTAAAACACGCAACATGAATTCATACGTGAAAATCGCTCTTGTATTGTGCGCCTATGTAGCGCTTACCTCAGCCCAGTTCGGCTACGGAGGCTTTGCAGACTTCGGCAGTAGTTTTGGTGGTAACTTCAACTACCTTTCGGCCGCTGCCAGAGATCCGAGGGCGAATCCTGGTCCGGTGCTGTTTCCCCCCTCGCCGGCCGGTGACCCCTCGCAGACAAGCGGAGTGGTGGTCGGTGCTTCCGGATATGGGTTCGTG…	820	E_FL_epM-_21F07_F_0 E_FL_epM-_19C14_F_0 E_FL_epM-_24G01_F_0 E_FL_epM-_24N22_F_0	MNSYVKIALV LCAYVALTSA	undefined	CG13606	CG13606	6e-11	64.7
235	4	164	0.0238095	CTTTTCTATTTCGGTTCTTAGCCGTGTCGTTTTGGCGAAGAGCGACAGAATGAAGTTCAACAAGCAGGTGACTTCCTCAAGAAGGAAAAACAGGAAGAGGCATTTCAGTGCTCCTTCACATATAAGGCGAGTGTTGATGTCCTCTCCCCTGTCTAAGGAACTAAGACAAAAATTCAATGTAAAATCCATGCCTATTCGCAAAGACGATGAAGTTCAGGTTGTACGTGGACACTACAAAGGTCAACAGGTTGGCAAAGTGATGCAGGTGTATCGTAAAAAGTTTGTTGTATACATTGAGAGGATTCAAAGAGAAAAGGCCAATGGTGCAACAGCATATGTCGGCATTCACCCTTCAAAGTGTGTGATTGTCAAGTTGAAGATGAATAAAGACCGCAAAGC…	549	E_FL_epM-_21F08_F_0 E_FL_epM-_19P19_F_0 E_FL_epM-_04B17_F_0 E_FL_epM-_03G06_F_0	NA	IPR008991|Translation protein SH3-like, IPR005756|Ribosomal protein L26, eukaryotic and archaeal form, IPR006646|KOW (Kyrpides, Ouzounis, Woese) motif, IPR005825|Ribosomal protein L24/L26, IPR005824|KOW	Ribosomal protein L26	CG6846	8e-63	236
236	4	1	0.8	TGGATAATACAAGCATGTCTCATTTAAGATTGATACTCCTCTGGATCATCGGGGTGCTCAGCTGGACTGCTGTTCAAGGCGAGCCTTCCGAAGTTCAATCTAAGACAGATTTACTCAGAGAACCCAGAAGCTTCCACACGCAAAAATTATGTCAAAAGCTTGGACTATGTCAAGAATATGGAGGATACCAAGGGCACCAAGGCTATGGGGGCTACCAGGAAGGATATGGGGGACATCAGGGGGGCTATCCCATCAACATAGCCATTAGCCAATCGCAGTCTTCTGCTAACGAAGGCGGTGGTTACAATCGCCATGGATATTACCCAAATAATTATCAGTATAATGGACATCCTAACCGTTTCGGTAACCAAGGGCACGGCTACAGACCAGGATACTTTG…	815	E_FL_epM-_22M17_F_0 E_FL_epM-_18D15_F_0 E_FL_epM-_16K11_F_0 E_FL_epM-_08D07_F_0	MSHLRLILLW IIGVLSWTAV QG	undefined	CG13285	CG13285	3e-09	59.3	BmorCPG29
237	4	253	0.0155642	TGACATCAATCATAAACACGACAGGAAAGTTCGGCGCACCGAAGTTAAATCTCAAGATATTTACTTGAGGTTACTTGTAAAGCTTTACAGATACTTGGCCAGACGTACAAATGCCAAATTCAATCAGATCGTTCTACGCCGGCTCTTTATGAGCCGTATCAACCGGCCACCAATCTCTGTGTCTCGTTTGGCGCGCCACATGAAGAAGCCAACTCGTGAGGGTTTGATTGCCGTGGTAGTGGGGACAGTCACAAATGACGTGAGACTGTACAAGATACCGAAGATGACGGTGGCTGCTCTTCATGTTACCGAAAAAGCTCGTGCACGCATTTTGGCTGCTGGAGGAGAAATTCTTACTTTTGATCAGCTGGCTCTTCGTGCTCCGACTGGCAAGAAGAC…	585	E_FL_epM-_25C15_F_0 E_FL_epM-_23D05_F_0 E_FL_epM-_15M11_F_0 E_FL_epM-_23P14_F_0	NA	IPR000039|Ribosomal protein L18e	Ribosomal protein L18	CG8615	3e-65	244
238	4	170	0.0229885	CCGGCATTGACGAGAGACGCATTGTCATTGTTTGTGGTGGTTTTGTAAATTGCTTACTTTGCTAATACCGGCAAAATGTCTCTACCACGAGTATTCTTCGACGTCACTGTTGACGATGCCCCACTGGCGAAAAATTGTTATTGAGCTGAGAAGTGACGTCACTCCCAAGACATGTGAAAACTTCCGTGCCCTGTGCACTGGCGAGAAAGGCTTCGGTTACAAGGGCTCCATTTTCCATCGTGTCATCCCCAATTTCATGCTGCAAGGAGGGGACTTCACCAACCATAACGGCACTGGGGGAAAGTCCATCTACGGCAATAAGTTTGAGGACGAGAATTTCACCCTTAAGCACACTGGACCTGGCGTTCTCTCCATGGCTAATGCTGGTGCTGATACTAA…	736	E_FL_epM-_25I13_F_0 E_FL_epM-_17B18_F_0 E_FL_epM-_17M21_F_0 E_FL_epM-_07C16_F_0	NA	IPR002130|Peptidyl-prolyl cis-trans isomerase, cyclophilin type	Cyclophilin 1	CG9916	7e-71	254
239	4	139	0.027972	GAGTTCTTCAAACATGAGGGTTCTAGTACTACTGGCCTGCTTGGCCGCGGCGTCAGCCTCAGCGATTAGTGGTGGCTACGGGACGATGGTCTTCACCAAGGAACCAATGGTAAACCTTGACATGAAGATGAAGGAGCTTTGCATCATGAAGCTGCTTGACCATATCCTCCAGCCGACCATGTTTGAGGACATCAAGGAGATCGCCAAGGAGTATAACATCGAGAAAAGTTGCGACAAGTACATGAATGTCGATGTCGTTAAGCAGTTCATGGAGATGTATAAGATGGGCATGCTCCCGCGTGGAGAGACCTTCGTCCACACCAACGAGCTCCAAATGGAAGAAGCCGTCAAAGTCTTCCGAGTCCTCTACTACGCTAAGGACTTCGATGTTTTCATGAG…	783	E_FL_epM-_26H02_F_0 E_FL_epM-_27P23_F_0 E_FL_epM-_06O02_F_0 E_FL_epM-_11K24_F_0	MRVLVLLACL AAASASA	IPR000896|Hemocyanin, copper-containing, IPR013788|Arthropod hemocyanin/insect LSP, IPR005204|Hemocyanin, N-terminal, IPR005203|Hemocyanin, C-terminal, IPR008922|Di-copper centre-containing	Larval serum protein 1 beta	CG4178	1e-25	113
240	4	60	0.0625	ACATCCTCTTTTCGTTTAGAAAGGTCCACTGCCAAATTAAGCAAGATGTTCTCTCTCAAATCTATCGTACTCATCGCTGCTGTCTTTATAATTGGAGCTGAATCGAGTGCAGTCGCAGCTGTTCCAGCAGTAGCCGCTGCTCCTCTGGTTGCTCCAGCCCACGTGGGATACGCTCAGGCTATACCTCAGAACATTCCTCCATACGCTGCACAAGTTAACATCGCTAGCAGGGCATTGAGTCCTTTGATAGCAGCACCGGCCTTCGCTCCTGCCGTAGCCCCTGTTGCAACTCCATTTGCTGCTCCTATAGCTGCACCTTACGCTGCACCTTTTGCTGCTCCCGTAGGTGCGGCGCCTCTTGCTGCTCCAGTAGCGGCATCCTATGCTGCTTCGCCATAC…	652	E_FL_epM-_26M22_F_0 E_FL_epM-_22P20_F_0 E_FL_epM-_15A19_F_0 E_FL_epM-_06B24_F_0	MFSLKSIVLI AAVFIIGAES	undefined	CG14095	CG14095	7e-15	77.4	BmorCPH19
241	4	300	0.0131579	TAAATAAATCTCGCATCCTACATAATTAAAATTCGCCACAATTATTTTTTAAATTATGTTTAACGACCTGAAATGCGTTATAACTGATATTTTAGTAATAAATTGAGAAAAAGTGTCAAAAAATTTGGTAAACATCTGTGAGGTTATGTTTCATACTTGCTCTTGTTTTTAGGCCCAAACATGAAGCAAATTGTAGCAAATCAGAAAGTCAAAATCCCAGACGGGCTTACGGTCCATGTGAAATCGCGTCTGGTGACAGTTAAAGGGCCCCGCGGAGTTCTCAAAAGGAACTTCAAACACTTGGCTGTTGACATTCGCATGGTAAACCCTCGTCTCCTGAAGGTTGAGAAATGGTTCGGATCCAAAAAGGAGCTTGCCGCCGTGAGGACAGTCTGTTCA…	791	E_FL_epM-_27I01_F_0 E_FL_epM-_07E07_F_0 E_FL_epM-_18E12_F_0 E_FL_epM-_18K02_F_0	NA	IPR000702|Ribosomal protein L6, IPR002359|Ribosomal protein L6, signature 2	Ribosomal protein L9	CG6141	1e-79	292
242	4	8	0.333333	CGTCTTTGCGGAGTTTCAACGTCCAAAATGCGAAGCCTTACTTTTGTTTTGTTAGCCGCGATCCTTGGAACCGCTCTCGCAGTGGGGCAATATTACGTGCCGCGTTCCTACTACACGATCGACTCCGATGGGCATGAGTCACAACCGGTACCTCTGCGGAGATTAAGGAGGTCGCTTAACCCTTACCCTTATTCGTACAACCAGGGAGCAGAAGGAAGTGCTGACGTCAGCGGAGTTGCTTTAACACGTACAAAGGCGAAGGCACGTTCCCGTACTATAACAAGAAGCCGGGGCAGCGGTGTTGGCGATTGGGGTGTGCCCGCCGGAGAATTCGGAGATAATCTGAATGTTCTCAGGCACTGAGACCGCAAATATATAGGTAAATTAAATAGCAAAAAC…	624	E_FL_epM-_05N12_F_0 E_FL_epM-_19P06_F_0 E_FL_epM-_05I02_F_0 E_FL_epM-_23G07_F_0	MRSLTFVLLA AILGTALA	undefined	#N/A		#N/A	#N/A
243	4	661	0.00601504	AGAACTGCGATAGAACGTGATCGATCGAATTTCAAAAAAGGCACACACCTACCCTCTGTGCTCCCGTGATTACGAAATTACTCCAAATCTCCTGTTCAAAAATCAGGAGTTAGTGTTTCGTGATCCCCCATCCGCGTGTGCCGCAACTCCCACCTCGACATATTCACCTAGTGAAGATCACATAATCGAACAAAATGTCGAACCTCGCCGATCCGGTCGCGTTCGCTAAGGACTTCCTGGCTGGCGGTATCTCCGCCGCCGTCTCCAAGACCGCCGTAGCACCCATCGAGCGTGTCAAGCTGCTGCTCCAAGTACAGCACGTCAGCAAGCAGATCGCCGCCGACCAGCGTTACAAGGGTATCGTCGACGCCTTCGTCCGCATCCCCAAGGAGCAGGGTC…	1289	E_FL_epM-_12I14_F_0 E_FL_epM-_24M10_F_0 E_FL_epM-_21F05_F_0 E_FL_epM-_08B09_F_0	NA	IPR001993|Mitochondrial substrate carrier, IPR002067|Mitochondrial carrier protein, IPR002113|Adenine nucleotide translocator 1	stress-sensitive B	CG16944	6e-153	537
244	4	19	0.173913	CTTCGCGCAGTCCACTACAGAAGTGCACGATGAGAGTTCTGATCCTAGCCGCCGCCTTCCTCGCCTCCGCCGCAGCCGTTCCCTCGGGAGCCCTGCTGGCCGGACACTACAGCCACGGACTCGTTGCCCACGGCCTCGGAGCCCACGGCCTCGCAGCCCACGGCCTCGGAGCCCACGGCATCGCAGCCCACGGCATCGCAGCCCACGGCATCGCAGCCCACGGCCTGGCCCCCGCCGCCCCCACCATCTCCGCCGGAGACATCCACGGCGCCGCTATCGACGCTCACGTTGAGGCCTCGGACCACGTCCGCGCCGCTGCCGACGCCGCCCGTGAACAACACGACCAGGCCGCCGAGATCCACGGCCAGGCCGTCAACGCCGCCGTAGACCACTCCTGGC…	946	E_FL_epM-_25E10_F_0 E_FL_epM-_03E21_F_0 E_FL_epM-_09H01_F_0 E_FL_epM-_04G02_F_0	MRVLILAAAF LASAAA	undefined	CG13731	CG13731	6e-19	91.7	BmorCPFL1a
245	4	27	0.129032	GCAGCTGATATTTGTTTGAGATAATAGAAATTAGAAGAAATATCTAAATAACATCTCAAAATGGGCTACTCCCTTATCCCGATCTTCGTTTTCTCCATCCTTTGGGGTGTGGTTGGTATTATTTGCCCCATCTTCGCACCTAAAGGACCAAACAGAGGGATTATTCAAGTGGTGTTAATATTAACAGCAGCGACTTGTTGGTTGTTTTGGCTGTGTGCTTACATGGCACAGATGAACCCTCTCATCGGGCCCAGACTCAGCAATGAAACCCTAATCTGGATTTCACGCACTTGGGGAAACAAAATAAACAACACGCAAGCTTAATCGTCGGACCTTAAAAGTCCCTGCAGAGGTTTAGTTGGGTGGTTTAAGAATGTTACGTTGATTGTTAAAAGTTAC…	651	E_FL_epM-_27B06_F_0 E_FL_epM-_13L03_F_0 E_FL_epM-_16N14_F_0 E_FL_epM-_15M17_F_0	MGYSLIPIFV FSILWGVVG	IPR008389|ATPase, V0 complex, subunit H	CG1268	CG1268	9e-25	110
246	4	2	0.666667	GTCGTGCAATCAGTAGGACGTTCGCTCGCTAATTCCAACGCGGAATTTCTTAACTACATATTGAAATCTTTTTAATTAAAGATCCATTAAAAATGTATTCGATTGCAGAGGCTACATTGGCTTTTGTCGTCCTTTACCTCTTCTCATTTTTGTTTGAAGTTGTAACTGGACTTGCTGTTTAATAACAAAGATCTTAAAAAAATCAAAATGTGATATTAGCCTTATTTTATTATTAATTAAGTATTTAGTCAAGTCATCAATGCAATTTCAAAATTAATTTAAACTTATAAAATTAAGATAAACTTACTTATATTTTTTATATTAATTTGCTAAAGACCGTTCCTCAAACCTACACTTCGTTCTTCCTACATTCAAATTTTAATCGGTATTCACACCAGG…	1177	E_FL_epM-_15I10_F_0 E_FL_epM-_04N23_F_0 E_FL_epM-_18L14_F_0 E_FL_epM-_17L02_F_0	NA	IPR004413|Glutamyl-tRNA(Gln) amidotransferase B subunit, IPR006075|GatB N-terminal region, IPR006107|GatB, central region, IPR003789|GatB/Yqey	CG5463	CG5463	3e-30	129
247	3	106	0.0275229	AGTCGGCAGTTGATTTTACGCAAGCAACGTTAGGCATCACTCGCAATCATGGAGAATGAAACTCACAGCCTTGAATCTATAATAAACAACAACTTGACCGGGCGCGACTTGGAAGAGTTCAACAGAATTCATTTTGGGCGGCGGAATAACCTTGAAATCAAACTGAAAGAATCCTCGATCGCTGCAGCTAAGGAGGCTGACTTCGACGTCGCCGCATACGCTTTCCCGGCCAAGGACGAGCAGACCCGACCGCCGAGAATTGTGAAGGTAGGAATAGTTCAGCATTCCATCGCGGTGCCCACCGATCGTCCAGTCAACGAGCAAAAGAAAGCAATTTTCAATAAAGTCAAGAAAATCATCGATGTTGCCGGCCAAGAGGGTGTTAACATCATCTGTTTC…	764	E_FL_epM-_01A06_F_0 E_FL_epM-_05I08_F_0 E_FL_epM-_18P15_F_0	NA	IPR003010|Nitrilase/cyanide hydratase and apolipoprotein N-acyltransferase	pyd3	CG3027	7e-79	290
248	3	78	0.037037	TCTACCGCAACGAGTCGCGAGCGGAGTACTGGCTTTCCGTCTGCCACAATTATAAGTTTGTGAAAAATGTCGCTGATCTCCGCTCGTATTGCTGGCTCTGTAGCCAGGCGCTTGCCTAATGCTGCTACCCAGGTGTCAAAGGTGGCGGTGCCCGCAGTGGCCGTGGCATCTCGCAAACTACATGTCTCAACCACCCACAAAGCTGCCGAGATCTCCACCATCCTCGAAGAGAGGATCCTTGGAGCCGCGCCCAAGGCTGATCTAGAAGAGACTGGTCGTGTCTTGAGCATTGGTGATGGTATCGCTCGTGTTTATGGCTTGAAGAACATCCAGGCTGAGGAGATGGTGGAGTTCTCCTCAGGCCTCAAGGGAATGGCCCTTAACTTGGAACCTGACAAT…	792	E_FL_epM-_01B02_F_0 E_FL_epM-_17L08_F_0 E_FL_epM-_05H07_F_0	NA	IPR005294|ATPase, F1 complex, alpha subunit, IPR000793|ATPase, F1/V1/A1 complex, alpha/beta subunit, C-terminal, IPR004100|ATPase, F1/V1/A1 complex, alpha/beta subunit, N-terminal, IPR000194|ATPase, F1/V1/A1 complex, alpha/beta subunit, nucleotide-binding	bellwether	CG3612	1e-111	399
249	3	3	0.5	CTAAGGCTGTGTCAATCCGCGGATCCAGAATGTGTGAAAAAATGGTACTGAGATCGATACTGGTGGCGGCGGCTGTGGTATGCGTAGCCGCTCGTCCTGAACCACCATCATCATACGGCCCTCCTTCCACATCCTATGGGGCTCCATCGCGGTCTTATGGTCCCCCAGCCCCACAATATGGTCCCCCACAACAGCCAATAGTGCATAAACATGTATACGTGCATGTGCCACCGCCAGATAACGAGATCCCGGCACCTCCCAAGCAGATCTATGTTCCTCCTCCACAGAAACACTATAAGATAGTATTCATTAAAGCACCTACACCTCCAACACCGACCGCACCTGTTATTCCTGTGCAACCTCAGAACGAAGAGAAAACTCTCGTGTATGTGTTAGTTA…	736	E_FL_epM-_01G02_F_0 E_FL_epM-_22E06_F_0 E_FL_epM-_27F20_F_0	MCEKMVLRSI LVAAAVVCVA A	IPR004145|Protein of unknown function DUF243	TweedleE	CG14534	2e-72	268	BmorCPT4
250	3	1	0.75	CGGTTAACGCTTCACCGATCACTAGAATCGTTTGTGTAATATATTTGTAATCATAGTTCTCGAGATCCGGGTCACTCGTTCCCGATCAGTAAAAGACACGACCCGTGCAAGAAAGTAAAAGTGATCGTTTCCACGTTCGTCACGATGAAGCTGAGTTATTTAGGACTGCTCGTGCTGGTGGTTGTCTGTGCGGCGCAACAGAATCGGCCCCAGGTCACAGACACAGCTTTGGATGAAGCACTCAATGACAAGCGATTCATACAGAGACAGCTCAAGTGTGCACTTGGCGAGGCACCCTGCGACCCTATCGGAAAACGTTTGAAAACTCTGGCACCGCTCGTTTTGCGCGGGGCTTGTCCTCAATGCTCACCACAAGAAACGAAACAGATTCAAAAGACA…	738	E_FL_epM-_01G05_F_0 E_FL_epM-_09I05_F_0 E_FL_epM-_11L17_F_0	MKLSYLGLLV LVVVCAA	IPR005055|Insect pheromone-binding protein A10/OS-D	CG30172	CG30172	2e-13	72.8
251	3	113	0.0258621	TTGGCATTCGTTGTTGAAGGTCGCGTGTAGACCATAGTTTTAGTTTAATTCTAATTATTAGGCGTAATTTTAGTCATGGCTAATAACGATAATTTTGCACAAGATATTACCACCGACAACCAGCTTAATGGAAATGCAGAGAACGGTGGCGGTGATTCGCAAGATCATAACAGTGCTGAGGCCCCAGGACGCGATGACGACAGGTGTGAGCCTGCGCCGCCGCCGCCGCAGCCGCCGGAGGACGCCATGAAAACTTTTTGTTGGTGGGCTGAGCTGGGAGACCACAGATAAGGAGCTCCGTGATCATTTTGGAGCATACGGTGAAATAGAGAGTATTAATGTAAAGACAGATCCAAACACAGGCAGATCACGAGGGTTTGCCTTCATTGTGTTTAAGGC…	1134	E_FL_epM-_01L05_F_0 E_FL_epM-_14A15_F_0 E_FL_epM-_23M09_F_0	NA	IPR000504|RNA-binding region RNP-1 (RNA recognition motif)	squid	CG16901	4e-101	365
252	3	73	0.0394737	TCATTCCTCATCTGCACGTAGAGCAGTCAACAGACAAGTAATACGACACAGGTCAAGATGTCCAAGAGTGTAGCGTTGTTGTTGTTGTGCGCGTGCTTGGCGAGCGGTAGACACGTGCCGACACGTGCGCGGAGACAAGCCGGCAGCTTCACAGTGAACTCGGACGGAACCTCCGGGGCCGCCCTGAAGGTCCCTCTCACCGGCAACGACAAGAACGTGCTCAGCGCCATCGGGTCCGCCGACTTCAACGACCGCCACAAGCTCAGCGCCGCCTCCGCAGGGCTCGCTCTGGACAATGTAAACGGGCACGGGCTGAGCCTGACCGGGACCCGCATTCCCGGCTTCGGGGAGCAGCTCGGCGTCGCAGGCAAGGTCAACTTGTTCCACAACAACAACCAC…	827	E_FL_epM-_02G02_F_0 E_FL_epM-_05L08_F_0 E_FL_epM-_05B09_F_0	MSKSVALLLL CACLASG	IPR005520|Attacin, N-terminal region, IPR005521|Attacin, C-terminal region	Attacin-A	CG10146	1e-13	73.6
253	3	37	0.075	ATTGTGATATTGCTGAAGTGAAGTGTTGAGTTTTGCGTTGTGATTATTTGCTAAAATTTCGTAAATTGTGCTTAAATTATCAAGGATTAAAGTTTCTCTAATACAATACAAATCAAAATGGGCAAAGACTACTATAAAATATTGGGAATAACAAAAGGTGCTTCGGACGATGACATCAAGAAAGCCTACAGAAAATTGGCATTAAAGTACCACCCGGACAAGAACAAGGCTGCGGGCGCAGAGGAAAGGTTTAAAGAAGTGGCAGAAGCTTATGAGGTTTTATCGGACAAGAAGAAAAGAGAAATTTATGATGCGCACGGCGAAGAAGGCCTAAAGGGTGGTATGGGCGGGCAGAATGGTCCTGGTGGCGGTCAATCATTTTCCTACACGTTCCACGGC…	748	E_FL_epM-_02H06_F_0 E_FL_epM-_04M16_F_0 E_FL_epM-_15N19_F_0	NA	IPR001623|Heat shock protein DnaJ, N-terminal, IPR008971|HSP40/DnaJ peptide-binding, IPR002939|Chaperone DnaJ, C-terminal, IPR003095|Heat shock protein DnaJ	CG5001	CG5001	1e-71	266
254	3	10	0.230769	ATCAAATCGTAACAATATTACCTACAAAAGTAGGTACTTAATCATAATAAGCTGTACACGAATATAATTAAACGAAAAACGTATTACGTATCAGTAAAATCAGTAAACATAACCTTTAAACATACTATAATAAAATAATATCATTAGTCGAAATGAACACGAAATGTACGGAAAAAACAGCTATAACTCTAAAATTCTCATTCACGTCCAATGATAATGCTTCTCTTGTCTACGATGTACTAAATGTTGACAAGGAATTAAAAGGAAGTGGTGTACATAGAGAATTTCAATTAAAGTCTAATGTTCTCTACATAGAATTTAAAAGCTTAGATTTAAAACGCCTAAGAGTAGCTGTGAATGCGATCCTAAAAAATATACTTCTTATCACAAAAACTGTGG…	853	E_FL_epM-_03H05_F_0 E_FL_epM-_18L13_F_0 E_FL_epM-_06L24_F_0	MPEHTPAPTP SRSLYGFFLY LFSKTTLT	undefined	CG14550	CG14550	2e-15	79.7
255	3	50	0.0566038	CGACTTACCACTATAAATTGAAAATGCCTAAGGTTGTGTACCATTACTTCGCTTGCAAGGCTCTCGGGGAGAGCGGCCGTATGCTGCTCGCCTACGGAGGCCAGGACTTCGAAGACCACCGCGTGCTCTCCGCTGACTGGCCTGACTTCAAGCCAAAGACTCCGTTCGGTCAGATGCCAGTATTAGTGATCGACGGCAAGCAGTACGCTCAGAGCACCGCCATCTGCAGGTACCTCGGCCGCAAGTACGGGCTCGCCGGGGCCAATGACGAGGAGGCCTTCGAGATCGACCAGAACGTGGAGTTCCTGCACGATATTCGCGCCAAAGCGGCCGCTGTATACTACGAAGCTGATGAGAAGTTAAAAGCAAAAAAACACGAGGACTTTTCGAAGAACGTAT…	695	E_FL_epM-_03H11_F_0 E_FL_epM-_03G12_F_0 E_FL_epM-_11D02_F_0	NA	IPR010987|Glutathione S-transferase, C-terminal-like, IPR012336|Thioredoxin-like fold, IPR004045|Glutathione S-transferase, N-terminal, IPR004046|Glutathione S-transferase, C-terminal	Glutathione S transferase S1	CG8938	8e-38	153
256	3	187	0.0157895	ACTCATTCGCTACTTTGAACTCAGCACGAATACTAACCAAGATGCTTAAATACGTGACAGTCGCTTGCGTGCTGGTAGCCCTTTGCTCAGGTGCTCCACAACAAAATCCCCAAGATGTTCAGATCCTACGTTTTGACAGCAACGTGGAACCCGATGGCTACAGCTTTGCGTACGAAACTAGTGACGGTACATCCAGACAAGAGGAAGGTAAACTCGACAACCCACAGTCCGAGAATGCAGCTCTGACAGTTACTGGACAGTATGCTTACGTAGCTCCTGACGGCAAGCACTACACTGTCACTTTCACAGCGGGACCCAACGGCTTCCAACCCAAAACCTCATTGGGCCAGAAGTAAAAACCCCAAAAACCTGTGTACATAAATAATACTCCGTCTCAAC…	768	E_FL_epM-_04N05_F_0 E_FL_epM-_26J11_F_0 E_FL_epM-_01M23_F_0	MLKYVTVACV LVALCSG	IPR000618|Insect cuticle protein	Lcp65Ad	CG6955	2e-20	95.9	BmorCPR23
257	3	54	0.0526316	AAATAACTTATAAAATATACGATAAATAATGTTGTCGCGCGTGGCTTTGCGTTCAGGTGCGAGCAAACAGACCGCGTGCACAGCACTAGTCGCACGGGGGTCCGCCTCCGATGTAGCAACACACGACCAGAAAACCTTTGCTCGCCCTGTAAGGGGTGAGCCAGGCAAAGTTAGACTTGGCTTTATTCCTGAAGAATGGTTCCAATTCTTCCACTCGAAAACTGGTGTGACGGGTCCTTACACTTTTGGTGTGGGTCTGGCAACATACCTGTGCAGCAAGGAAATCTATGTAATGGAGCACGAATATTACTCCGGACTGTCACTGTTGGTCATGGTGTATGTAGCTCACGTGAAATTCGGACCAAAGTTGGCCGCTTGGTTGGACAAGGAAGTTGAAGC…	645	E_FL_epM-_05A02_F_0 E_FL_epM-_04I24_F_0 E_FL_epM-_06F13_F_0	NA	IPR001063|Ribosomal protein L22/L17, IPR013837|ATPase, F0 complex subunit B, mitochondrial, metazoa, IPR008688|ATPase, F0 complex, subunit B, mitochondrial	ATP synthase, subunit b	CG8189	5e-64	240
258	3	114	0.025641	TTGTTTTAGCAGAGACACGTGCGTGTAGACGCCGAATTATTGAAAATAATTCAAAATGAGTGAAGGAACAGCGACTATTCGCACTCGCAAGTTCATGACCAACAGATTGTTGGCGCGCAAGCAGATGGTTTGCGATGTTTTACATCCAGGAAAACCAACCGTCAGCAAGACCGAGATCCGTGAGAAGCTCGCCAAAATGTACAAGGTTACTCCCGATGTAGTGTTCGTATTCGGTTTCAAGACAAACTTCGGAGGTGGCAAGTCAACTGGATTCGCTTTGATCTACGACACACTCGATCTGGCCAAGAAGTTCGAGCCCAAGCACAGGTTAGCCCGCCACGGCCTGTACGAGAAGAAGAGGCCCACGCGCAAACAGCGTAAAGAACGTAAGAACAGAAT…	509	E_FL_epM-_05H16_F_0 E_FL_epM-_09H24_F_0 E_FL_epM-_27G16_F_0	NA	IPR001976|Ribosomal protein S24e	Ribosomal protein S24	CG3751	6e-59	223
259	3	26	0.103448	GCCTTTTAATATGGCCGCTACAGGCAAGAAGTCAAAGAAGGCAAAATGGATCAAAGCCGACATCACAAGCATTATAGCAGAACCGACCACAATCGCAACTACCAACAATTGGGCGAACGCTGCAGAAGATGAAACGGAAAATTTTGGATATGCATCGCATACACGGGCACCAGTTGTACTGCCTTCAGCTTCTCGTGCAGCACGAGGAGGCTTGGCAGTTGATGATGAGTCAATACCACATCGCCCCCCATTTATTGCACACATCTCTAATCTGCCTTATGATGTTGAAGAAAGTGCTATTGCAGAGTTATTTGCTGACCTTAAGGTTACCAACTTAAGACTTCCAAGAGAGGGTGACAGACTCAAAGGCCATGGATATGTTGATTTTGAAGACAGAGA…	789	E_FL_epM-_06A22_F_0 E_FL_epM-_22N07_F_0 E_FL_epM-_13I08_F_0	NA	IPR000504|RNA-binding region RNP-1 (RNA recognition motif)	Eukaryotic initiation factor 4B	CG10837	1e-27	120
260	3	5	0.375	AACGCGTGCATTAACCGCTTCCGCGCCCCCCGCTAACTAAACGTCCTGCGGTGTCGAGTCTAATGTTTTCTGTCGTTATGATTGCGTCGCGCCCGCTAACCGACTAAATACTAACCTGCCCTCGTCCGCGTCCGCGCCCGCCACCGCACCGCAGCCCCAGGCCGGCCGCGCAGTACGACCCCGCCAAGTCCGAGACGTACCGCGCGCTGCAGGAGGACGGCCTGCCCGACGCCGCCACCGAACTCTCCGCGCCCGTCGCCACCAAGGTCTTCACAGCGCCGACCAGCAAGAGGCCAGCGCCTACACCGAAACCGACGAAGCAGTCCGACGCGAAACCGAAAGGAAAACAAACGACCTTCGTAAATTCACTACACGAAGAACACATTCAACAGTCGAATT…	837	E_FL_epM-_06D03_F_0 E_FL_epM-_08J07_F_0 E_FL_epM-_06F19_F_0	NA	IPR006643|ZASP	CG6416	CG6416	3e-12	69.3
261	3	0	1	GTGTCAGTTCTGCTCCTGTCGGTTTAGCTGAAGAGGACGAAAGTGACCAACCAATTCTTGAAAAATGCGTGCCTTCCAAGTCGTGATCTTCGTCGCGGTGTGCGGTGCAGCCAGCGCCGGGTATATCGCTCCCGGGTACAGTGGCTATTCCGGGTACAGCGGAGGACTGGGTGGCTATAACGCTGGCTACAGCGGTGGCTACGGAGGATACGATGGCGGAAATCACGGAGACTATTACGCCTACCCCAAGTATGCCTTTGATTACTCAGTGAATGACCCTCATACTGGCGATCACAAAACACAATGGGAGAGCCGGGATGGTGACGTTGTAAAAGGTGCTTATTCTCTTGCTGAGCCTGATGGCACTACTCGCATTGTTGAATATACTGCTGATAAACA…	747	E_FL_epM-_06M19_F_0 E_FL_epM-_12O02_F_0 E_FL_epM-_26L07_F_0	MRAFQVVIFV AVCGAASA	IPR000618|Insect cuticle protein	Cuticular protein 76Bb	CG9290	1e-33	140	BmorCPR126a
262	3	143	0.0205479	AAGTGCACAAGAGGATGGGAAAGAATAAAATCCACAAGAGGTCCAAGATAAAGCCTTTCGTCAAGGTTGTAAACTATAATCACTTGATGCCAACACGTTATACAGTTGACTTCAGCTTTGAAAAATTCAGCGCAAAAGACCTGAAAGACCCTGCTAAACGTAAGAAGCTGCGTTTCAACACGCGAGTACGTTTTGAAGAGAGGTACAAAAGTGGGAAGAACAAGTGGTTCTTCCAGAAGCTTAGGTTCTAAGTGTAATTTTAAAAGAAAATAAACGTTACGTGAGTAATGAAAAAAAAAAAAAAA	305	E_FL_epM-_06M24_F_0 E_FL_epM-_10O18_F_0 E_FL_epM-_27O21_F_0	NA	IPR006646|KOW (Kyrpides, Ouzounis, Woese) motif, IPR005824|KOW, IPR001141|Ribosomal protein L27e	Ribosomal protein L27	CG4759	6e-31	128
263	3	5	0.375	TTGACCAGTGCTGGAATCGTGCTTAAAAAAAATCAACACAATGAAATTTTTGGTAGTAGCAGTCCTTGTCATCAGCGCGGTGTACGCTGATGAGGAGAAGAAAACTGAGAAACGTGGTCTCTCTGGCCTCGGATACGGCGGTTTGGGATACGGCAGTCATGGCGTTGGCTACGACGGTCTCGGATACAGTGGTCTCGGCGGATACAGCGGAGTCGGCTACAGCGGTGGATACTACCCAGTTAGTAAGGTCGCTTACACGACGGCTCACAACGGCCTCGGATACGGCGGCTACGGCGGATATGGCGGATACGGCGGATACTCCGGCCTTGGCGGATACGGACTCGGATATGGCCATGGTTATGGACCGGCCGTGAGCTACGCCAACCAAGTCGGATATGG…	630	E_FL_epM-_09B01_F_0 E_FL_epM-_08P02_F_0 E_FL_epM-_12H08_F_0	MKFLVVAVLV ISAVYA	undefined	CG14191	CG14191	7e-16	80.5	BmorCPG6
264	3	3	0.5	ACGCCTAACGATGCGACTACACTGGTTTTGCTCCTTGCCGTTTCCGCTTGCCTTGTGCTTGGGGCTCCACAGCGGTCCACCTTGCAGGCTGGAAAGAGCATCAATTCCGACACTCAGCCATTTGTAGAGGAGGTCGTTGTGGAGTCTGTGCTGCAAGTTAGGAGTCCATCAGCTGGAAGGCAAGCGCGGGTCAACACTCAAAACAATCTACACGACGGAGCGAGAGTCGCCGAAGCAAAGAACAAATGATTTTGAACTTTGTTAACTAAGCATAAATGTGAAATTTCTGTGTGAAAATCCACAACGGATTTTAATATGAAAATCACTGTCTCCACAAAAAAAAAAAAAAA	350	E_FL_epM-_09C08_F_0 E_FL_epM-_05E08_F_0 E_FL_epM-_08I17_F_0	MRLHWFCSLP FPLALCLGLH S	undefined	#N/A		#N/A	#N/A
265	3	5	0.375	GACGTTGGTAACGTGTCATAACTATATCCGCGTTTTCCAAGATTTTTGTTATTTATTTGATTGTTTTAACTCATTCGCATTAGCATTATGAAGTTGGTTCTTGTAACAGTGCTCATCGTGGTTTCCGTTCAAGCGGTCCCAAGTTTTCCAATCGGTGATGAGTTGTTTGATGCTGCCTCTTCCGGAGATTGGGAAAAAGTTCACGAATTAATTAACAGTAAACTCAACGAGAACGATAGTTGGAAACCAGTGTCAGCGGGCAGTGTCAAAAGCTTGAAGCCAATACCCGGAGGCCATGTGTACGGTGAATCCGAGTACACATTCCATTCATCGTCAGACATCAACGGACAGAAGACCGACAAAAGCGGAGGTCACAAAATTATCAACGATGACGGAAAA…	672	E_FL_epM-_09L15_F_0 E_FL_epM-_27F17_F_0 E_FL_epM-_15O21_F_0	MKLVLVTVLI VVSVQA	undefined	#N/A		#N/A	#N/A
266	3	3	0.5	ACTAAGATAATAAAAAAGAAATAATGAGAGAATTGAATGGTACGGCAGTATGTGAGATACAACTCGGGAGACGCCATGCGGTCCCTGTTATATACGTAAGAGGCTCCCATTATGAAGTCGGCTTCGATGTGGGTCGCACATTCTCCTCCGTCATCAAGAGCTTCATATCAAATTACGCTAATCTACGTGACTTTGAACGGGAATACAAAACTGATACCGGCCGGGATGCGTATGATAAGACCCTGGCTAACATGGAGAAGCGATTCCCTTACTACGTTAAGGAGATCAGGGGTGTTGCTGATGGAGCTAACGTTCCTTTCTATCAGCTATTCCTCCTGCAAATGGATGACTTGATTGGAACCATCAACGACAACCACGTCCCACGGAACGACACCGGAG…	709	E_FL_epM-_10A17_F_0 E_FL_epM-_16A14_F_0 E_FL_epM-_14P21_F_0	NA	IPR005079|Peptidase C45, acyl-coenzyme A:6-aminopenicillanic acid acyl-transferase	tan	CG12120	1e-57	219
267	3	593	0.00503356	GTGTTGTGCGAGAGTCGCGTAGTGTAGTCATATTATTGCAATTTTAATAAAATAAGTTATACAAAATGAGGGAAATCGTTCATCTACAGGCCGGCCAATGTGGTAACCAGATTGGAGCTAAGTTCTGGGAGATCATCTCCGACGAGCACGGCATCGACCCCACCGGTGCCTACCATGGGGACTCTGACTTGCAGTTGGAGCGCATCAATGTATACTACAATGAAGCCTCCGGCGGCAAGTACGTGCCCCGCGCCATCCTCGTCGACTTGGAGCCCGGCACCATGGACTCTGTCCGCTCGGGACCTTTCGGACAGATCTTCCGTCCGGACAACTTCGTTTTCGGACAGTCCGGCGCCGGCAACAACTGGGCCAAGGGACACTACACAGAGGGTGCTGAGC…	780	E_FL_epM-_10G05_F_0 E_FL_epM-_17N17_F_0 E_FL_epM-_13J01_F_0	NA	IPR002453|Beta tubulin, IPR000217|Tubulin, IPR013838|Beta tubulin, autoregulation binding site, IPR003008|Tubulin/FtsZ, GTPase, IPR008280|Tubulin/FtsZ, C-terminal	beta-Tubulin at 56D	CG9277	9e-137	482
268	3	2	0.6	TGCTCAATAAACATAGTCTGGTTTTCCGTTTTATTTTAAAATAAATTGATGCATAAAAATAAGTCCCGCTATACCTGATATTTTGTTCATATCTGTTTGGGCACACGAGATGTCGTACCTACGTTTTGTAGTAAGCGTTCTTGCAATGAACTATATATTTTTATGTGCCGGACAAAATTTATTAGAGAGAAGGCGTGAAGTAAGCACTACAACAACACCTATTCCCTTTCCGCCATGTCGGGCCGATGACATCGACTGCCTGCGGCGTGGTTTGAGAACATTCTTCAACCTCATGGATTCAGGTCATTACGGAATGACGCCCGTGGACCCGATTTACATAAACAGTGTCGCCATCGCGTTACCCGAGCAGCAACTATCCTTCTTATTGAGGAAAGTCAT…	781	E_FL_epM-_10H05_F_0 E_FL_epM-_04O07_F_0 E_FL_epM-_12K22_F_0	MSYLRFVVSV LAMNYIFLCA G	IPR004272|Odorant binding protein	#N/A		#N/A	#N/A
269	3	69	0.0416667	GTTATAAAAATTATAATAGTTCTTAGATTCTAACAATAAATTTTGAATAAAATGGCAGATAATAAAAGTCCTGATGATTTATCGACCGCGATCCTCCGTCGCAAGGACAGACCCAACCGTCTCATTGTCGAAGAAGCAGTCAGCGATGACAACTCAGTCGTGGCACTTTCACAGGCCAAAATGGAGCAACTTCAACTCTTCCGTGGTGACACAGTCTTGCTCAAAGGCAAACGCCGCAAGGAAACCGTTTGCATCGTGCTCTCAGATGATAATTGCCCTGATGAGAAAATTCGGATGAACCGTGTCGTGAGAAACAACCTTCGTGTGCGTCTTTCTGATGTGGTATCCATAGCTCCGTGTCCTTCAGTGAAATATGGAAAACGAGTCCACATACTGCCA…	753	E_FL_epM-_10H09_F_0 E_FL_epM-_03A04_F_0 E_FL_epM-_03I07_F_0	NA	IPR003960|AAA-protein subdomain, IPR003593|AAA ATPase, IPR005938|AAA ATPase, CDC48, IPR003338|AAA ATPase VAT, N-terminal, IPR003959|AAA ATPase, central region, IPR009010|Aspartate decarboxylase-like fold	TER94	CG2331	1e-110	395
270	3	3	0.5	TCGCATGCCTGAACTGTACGCAGGCCATCATGTGCGTCGCATTGCCGGGAGGCTGGTTGAAGGTTCCTTTATAGAGCTGTACATCGGACACCACTTGCAACGCCCTCCTGGGTGGCTGTTCCAAGGAGTCCGTACCAGAGTGTGACGTCACGAATCAAAGATTCCACCACAGCTGTGAACAGGTCGGCGTGTTCCCTGACGCTCACGACTGCAGGAAGTTCCACCTGTGCTCGCCTCCTGAAGGTTTGCCCGACGGGAGACCAGCAGACCACAGAGCTGCGTTGTGCCCGAGACATTACGGATACGACCCCAGAACCGCACAATGTTCGGTACCTTTAGAGCACGGACAATGTAACCAGAGACCAGTACCCAAATGCTTAACGGTCGGCCAAAACGGAC…	887	E_FL_epM-_10I12_F_0 E_FL_epM-_25N19_F_0 E_FL_epM-_23D19_F_0	NA	undefined	CG13806	CG13806	2e-16	83.6
271	3	0	1	ATGCGGAGCTCGCGTAGTGTCGCCTTAAGCGGTGTAGTGTTAGTAACACTAAGCTTGCTGTCGTGTTCACATGAAGCTGTGGTGTCTGATATCTATTACGGGGTGAGCAATTACTCCTTTCCTGAGGATTTTATGTTCGGTGTCTCGACGGCCGCATTTCAAATAGAAGGAGCGTGGAATGAGGGAGGAAAAGGAGAGAGTATTTGGGACACGTACGTTCACGAGCATCCGGAATATACCCCCGATAAGTCGAATGGAGATATTGCAGCTGATTCATATCACAAATTTAAAGAAGACGTACAGTTGATTAAGGCACTGGGAGTCAAATATTATCGTCTGTCAATATCGTGGCCGCGCTTGCTACCAAATGGAACAAGCAATAACATAAGTACTGATGGA…	756	E_FL_epM-_10L02_F_0 E_FL_epM-_09F15_F_0 E_FL_epM-_03L14_F_0	MRSSRSVALS GVVLVTLSLL SC	IPR001360|Glycoside hydrolase, family 1	CG9701	CG9701	2e-71	265
272	3	41	0.0681818	GTTTTTCCCCTAGATGACAGAATAAGGCAAACAAGTATTTAAATTATCTACGCAAAGGCCAGCTTGTTCAGTGTTACAATAACCGTCGAACGTGACACATTACACATTGTGGTAAACGTTTTAAAAAAAAACAACAACAAAATGAAGTTCGCTCCCGTTTTGATTTTCATATTTTTATCTTTAGTCTGTGTTATACAATGTAAAGATCTTATAGTAGGTACTAGTTTTAATAAGAGGCTTCTGTGGCAAGAAAAAGCCGAATATAACGCCATCCCACTCAAGAAACGAGTCAAAGAAGTATTTTTTTCGGATCCGGGACAACAACTGATTATGGGTATTATAGCCCGCGACCTAGACCACTCGGATGCTGAAGCAAGTATTACTGCAGGAGGCATCGGG…	618	E_FL_epM-_12C13_F_0 E_FL_epM-_22F10_F_0 E_FL_epM-_22J16_F_0	MKFAPVLIFI FLSLVCVIQC	undefined	#N/A		#N/A	#N/A
273	3	65	0.0441176	TTCCGTTGTGCGTAACACGTGTTTTGAATTTTTATTCACTTTTCAAGTTATTTCATTTTTTTAATCTACCTTGCAACAATGGCAGACGCAGCCGTCGACAAGAAGGAAGTTGCACCTGAGGAAGTAACCTCAACTGAGCCAAAAGAATCACCAGTCAAGAAGTCTCCAGCTAAGAAAGTTGAAGCTGCAGAAAGTAATGGCAAAGAGAATGGTACCGATGAAGCCCCAGAAGATTCGCCTGCTGAAAATGGTGATGCCGAAGAAAGCAACGATGCATCTGAGAACGGTGATGCCACAGAAAAGAAAGAGACTGGTGTGAAGAGGAAATCTGTGGCTCTTGATGAAGAAACAGCAGAAAAGACCACTCCCGAGAAGAAGGCAAAAGTAACGGAGGAAGCC…	716	E_FL_epM-_12C17_F_0 E_FL_epM-_13N24_F_0 E_FL_epM-_13O06_F_0	NA	undefined	#N/A		#N/A	#N/A
274	3	21	0.125	ATCCATTTTGCGGGTGTTGTGCAGTAATTACATAATTTTTCAAATCAGGATGGCCGGAGATCTTCTGTCGATGAATCCCAGCTCAAAGGCTTAGCAAAATACTTCAACAGTCAGACAAACAGAGGAAGATTAAATACGGCCAGAGCCACATATGCAGTAATGGGAGCAGTCATCCTTTACTTCACACTGAAACCTAAATCCAAGAAATGAATTACAAGCAAAATTTATTAGCATGTTTCTGTAAGGGATTGTTAAGTTATATAGTACATAATTAAAATCATGTGAACAAAAAAAAAAAAAAA	302	E_FL_epM-_12G19_F_0 E_FL_epM-_18I22_F_0 E_FL_epM-_16N21_F_0	NA	undefined	Neb-cGP	CG15304	1e-07	51.6
275	3	7	0.3	CATTGGTCTGTTTGCAATCCAAAGTTTAGTTAGCTATAGTAATACGACAGCTCGAGTCGCAGACAGACAGGCACAAGCCCGTGGTCGAGACCAAAAGCTCTCGCAGACATAAACTAGCTAAACGCGCAGTGAACCTCACGTTCAGGCCCTTCAGATCCCAGTGGTGTGTCCTTAGAAGAAGATAAAGAGTACAATGGCAGTCGCAGCAGCCCAGAAGAACCGCGAAATGTTCGCCATCAAGAAATCCTACAGTATCGAGAACGGTTACCCATCTCGCCGTCGTTCCTTGGTTGATGACGCCCGCTTCGAAACACTGGTAGTCAAACAAACCAAGCAGAGCGTACTTGAAGAGGCTCGCGCCCGAGCCAATGACTCTGGCTTGGAATCTGATTTCATCCA…	776	E_FL_epM-_13B05_F_0 E_FL_epM-_02F08_F_0 E_FL_epM-_05F16_F_0	NA	IPR005962|Tyrosine 3-monooxygenase, IPR001273|Aromatic amino acid hydroxylase	pale	CG10118	2e-52	202
276	3	7	0.3	GAGGACGTGAAGATCCAAACTCAAACGAACAGCCATGGACTCCAAGATTGTAGTATTCATCTGTTTAGTAGGCGTGGCAAGTGCAAGTGTTATCGCACCTGTACCTGTCGCCCGTGTAGATCCCCTCCCGCAGTACTCCTACGGATATGACGTTCAGGATACTCTCACTGGAGATTTCAAAGGACATCAAGAAAACAGGAATGGCGATCTCGTGACTGGATCTTATTCGGTTGTCGACCCTGATGGCACTAGGAGGATCGTGGATTATACAGCTGACCCCTTAAATGGGTTCAACGCGGTAGTCCGCCGCGAGCCCTTGGTGGTAGCCGCTCCTGCTAGGGTGGTCGCTCCCGCTCCAATTGTGGCCCCTGCCCCTGTGGTCGCCCCGGCGCGCGTGTT…	598	E_FL_epM-_13B16_F_0 E_FL_epM-_27P06_F_0 E_FL_epM-_11J17_F_0	MDSKIVVFIC LVGVASA	IPR000618|Insect cuticle protein	Ccp84Ae	CG1330	2e-36	148	BmorCPR69
277	3	50	0.0566038	ACTAAACCAGTGCCATTTTGTGCCAGGTCGGATACAGGTGTGTAATACTGTATTACCACAATTTATTGAGCCCTTTCTAATAATGGGCTACAGTGCCAAAGAATCTTCAGTTGTTGACTTTTGTGAAAGTAAAACAGAATCTCTATCGAACTGGGTTCGACAAGTTAAAAATAAGTCTCTCACAGCCAAGACAAAGAGAAAGCGCGATTTGAGAGTAATCGCCATCTTGAGTCACTCTCTAGTGCGAGCAGAGACTGAGCTCGTTATGAAACAAAGAGAACGTGCCAGGAAGTGGGCTCAGATGCAAGTTGACCTCGGATTGTCCAACAAAGAGGAGGAAATCGCCAGGCGTCACCGGGAAAAAATCGATTATTTGTGGAAGAATGATCTCAGTGGACT…	789	E_FL_epM-_13C20_F_0 E_FL_epM-_25J18_F_0 E_FL_epM-_03E04_F_0	NA	undefined	CG33229	CG33229	4e-07	52
278	3	5	0.375	GAGCTTGCGCTTGGCTGACGCGAAAACGTAAAAATAGTTGTAAACAGTACGTGACATAGATACGAGTAATATTCGAAGACATTAAAATTTGAAATGAAGATCAAACAAGAACTTTTAGAACAGCCCACGGGTGAACTCTGGCAAGCCATACGAGTGGAGTTGAAGGAGGATGCTAAAACCAAGGATCAGGACTTGGCTGCTATTAGAGAATGGTTGAAGAAACAACCGCATCTACCCGACGATTGGGAAACGGGGCCGCTGATGACATTCCTACGCGGCAGCAGCTTTTCCTTGGAGAAGTGTAAACGGAAGCTGGACATGTATTTCACTATGAGGGCAGCGTGCCCAGAATTTTTCACCAAACGTGACGCAACCAGGCCGGAATTGACGGAGATCTTA…	756	E_FL_epM-_14B04_F_0 E_FL_epM-_04G03_F_0 E_FL_epM-_25A08_F_0	NA	IPR001251|Cellular retinaldehyde-binding/triple function, C-terminal, IPR001071|Cellular retinaldehyde binding/alpha-tocopherol transport, IPR011074|Phosphatidylinositol transfer protein-like, N-terminal	CG2663	CG2663	2e-62	235
279	3	21	0.125	GTGAATTAAAATGGCGAGCCGTGCTGGTTCAGCTAGACGCGCTCCTGAAAATGAAGCGACGATCCAATATGTTCAGTGCGATGGACTGGCAGTGATGAAAATAGTGAAACACTGTCATGAAGAATCATGCAGCAACATGGAGGTGGCTCAGGGAGCTCTCCTTGGTTTGGTCGTTGAGAACCGTCTGGAGATTACCAACTGCTTCCCATTTCCAAAGCATGACGACACCATGGATGAGGAGGAATACCAGTTGGACATGATGAGGAGGCTTCGAAGAGTCAATGTTGATCATTTTCATGTTGGATGGTACCAGAGTGCAGATGTAGGCAATTTTCTAAGCCTTTCGTTATTAGAGTCACAATATCACTATCAGACCTCTATTGAGGAGAGTGTTGTTGT…	731	E_FL_epM-_14D02_F_0 E_FL_epM-_05D08_F_0 E_FL_epM-_27E20_F_0	NA	IPR003639|Mov34-1, IPR000555|Mov34/MPN/PAD-1	Eukaryotic initiation factor 3 p40 subunit	CG9124	1e-102	369
280	3	19	0.136364	TATAAATTAAAAAAAATTAAAAATAGTTCCAGTCAAATATTCTGTAAAGCCGTGCGTTACTTAAAATATAATGTCTAGCGAAATTTCAGTTCCACCGCCAGTATTATGGGCACAACGAAAGGAAGATGTTTTTCTTACATTTAGTGTGGAAACTAAAGATCCGACGATCAAAATAGAAAAGGATTCAGTGTATTTTAGAGGTGAAGGTGCGCCGGATAATAGACTACATGAGGTAACGATAGCACTGTACGACACTGTTCTTCCGGAAAAGAGTGTTTTTGTAAATAAGGGCAGATGTGTGGAGATGATATTACGGAAGGAAAAAACAGATGGTCCATTCTGGCCGACGCTAACAAAAGACAAGAAAAAGCCGCATTACCTGAAAATTGATTTCAACAA…	639	E_FL_epM-_14E04_F_0 E_FL_epM-_19I11_F_0 E_FL_epM-_23C15_F_0	NA	IPR007052|CS, IPR008978|HSP20-like chaperone	CG16817	CG16817	2e-24	109
281	3	21	0.125	TTCAACTCTGAACTAGTCCACTGACAATCAACAAAATGTTCAAACTGTTCATCTTCGCTTGCTTCCTGGCCTTCGCGGCGGCTAAGCCCAGCGTCCTTCTCAGCTCGTACACGGCTCCCGTCGCATACACCGCGCCCGTCGCGGCTGCCTACACCGCTCCGCTGGCCTACTCAGCCTACACCGCGCCAGTAGCAGCCTACTCCGCCTACACATACGCCTCACCCTACGCCGCTTACTACCTCCGACGTTAAATAATTTTATGTAGAACTATGTATCCACTCTATCTGCCGAAATAAATAAACCGATATACTTGCTACCTGAAAAAAAAAAAAAAA	335	E_FL_epM-_14G19_F_0 E_FL_epM-_18G02_F_0 E_FL_epM-_05I04_F_0	MFKLFIFACF LAFAAA	undefined	CG13674	CG13674	4e-11	62.8
282	3	31	0.0882353	CACACCTGCAATCGATATCGATATCGACAGCAATATTCAGTTTGTGGACAGTTTTTTCTAATTTACAACGCAATTAAGTAATTCAAAATGCAAGGACTGAGCCTCTCAAGTTTGAAGAAGCATAAGGCTTTGATCCCTCTGTATGTATGTGTGGGGATAGGATGTGGTGGAGCTGTGTTCTATACTCTGCGTCTGGCTTTGCGTAATCCTGATGTATCTTGGAACAAGAAGACCAACCCTGAACCATGGGAGGCTTACAGGAACAAGCAGTACAAGTTCTATTCTCCCATCAGAGACTACTCTAAGGAGGAATCTCCTGCCCCCAAATACTAAACTGTTTTTCTAATATTGATCAGTTGTATTACGAGAATTTTAGTTGTATTAAGTTAAATAAATAGC…	425	E_FL_epM-_15H14_F_0 E_FL_epM-_04J04_F_0 E_FL_epM-_21D06_F_0	NA	undefined	CG32230	CG32230	4e-30	126
283	3	48	0.0588235	GTTCGGTGGTGATCAGTCACGACCACTGCAATCATGAAGCTATTTATCGCTCTAGTCGGGCTCTTGGCCCTCGCTAAGGCCCTACCTGCGGTAACCCACAGCAAAGTACTTTGTTACTACGACAGCAGGAGCTATGTCAGAGAATCTCAAGCCCGCATGCTGCCGTTGGACCTCGATCCCGCTCTGTCGTTCTGCACCCACTTGCTGTACGGCTATGCCGGTATCCAGCCTGACACCTATAAGCTGGTGTCCTTAAACGAGAACCTGGACATAGACCGAACACACGACAACTACCGTGCGATCACCAGCTTGAAAGCCAAGTACCCTGGTCTCACTGTATTATTATCTGTTGGTGGCGACGCTGATACCGAAGAACCAGAAAAATATAACCTTCTGCTG…	806	E_FL_epM-_17E06_F_0 E_FL_epM-_18H03_F_0 E_FL_epM-_03P15_F_0	MKLFIALVGL LALAKALP	IPR001223|Glycoside hydrolase, family 18, catalytic domain, IPR011583|Chitinase II	Imaginal disc growth factor 4	CG1780	4e-74	274
284	3	46	0.0612245	CAGAACGAACAACACAAACTTACAAAAATGTACAAAATCGTATTTTTCCTCGCCACCGTCGCATTGGCGTCAGCCAAACCCAGCGCCATCGTGGCAGCTCCAGCACCTCTGGTGGCAGCTTCAGCGCCTCTGTTAGCGGCCCCAGCACCCCTTGTAGCAGCCCCCGCTCCGGTCGTCACTGCCACAAGCTCCCAGTACGTTTCTAGAAACTTCAACGGTCTAGTTGCTGCCGCTGCTCCTTTGGTAGCTGCCCCTGCTTCATACAGCTTCGCTCCAGCTGCCAGACTAGTAGCCCCAGCGGCAGCACCGTACGTAGCTGCAGCTGCTCCGGTTGTTCCTACATACGCTCGCTACGCAGCTCCTTATGCAGCATCGCCGTATATTGCGGCTTCTGCTCCT…	548	E_FL_epM-_17G06_F_0 E_FL_epM-_05E16_F_0 E_FL_epM-_24C02_F_0	MYKIVFFLAT VALASA	undefined	CG18294	CG18294	5e-20	94	BmorCPH21
285	3	158	0.0186335	AGGGCCAACGGTTTCTGCTTACGTTTGGGATTTCTTTGAATTCTCGCCTTCACAGCTATTATCACTGCTGGAGTCCTAACAGACCGAGGGCAACCACTTCTTGACCTGTCATCTACACTAGAGTCTTCATTGTATCGTTTGATGGTACGATAAACGAATCTTTTGGTTATATTCAAATTTTTCAGTATGTTAAAAATTTGAATTGGCGCGTAACCGCAACGATGCAACGCAATAACTGCAACACGGTCTTCTTTAAGCGTCCACTCCATATTTAAAAATGAGTAAAATTCTAAAAGTATACATTTTTATTTTCAGGAACAATTCGAAATTCGAATTCAATAAACTTTTTTGTGGCCAGCATTCTAAAAGAAAAGTTTTTACTGTGTGACAATACTTATG…	1204	E_FL_epM-_18I16_F_0 E_FL_epM-_05B04_F_0 E_FL_epM-_09F04_F_0	NA	IPR005817|Wnt superfamily, IPR005816|Secreted growth factor Wnt protein, IPR009057|Homeodomain-like, IPR006120|Resolvase helix-turn-helix region	#N/A		#N/A	#N/A
286	3	176	0.0167598	CGCAAGACAGTCAAATAGTCAACAACCATGGCTGATGTTGAAGTCGAGGTCCCCACCAACCCCATCTTGTCGGGTAACAACATGGACGTGAATGTAGCACTGCAAGAGGTGCTAAAGACAGCTTTAATCCATGGTGGTCTTGTGCACGGTCTTCACGAAGCCGCTAAAGCTCTTGACAAGAGGCAAGCAGTACTATGTGTTTTGGCTGAGAACTGTGATGAAGCCGCATACAAGAAACTTGTTCAGGCTCTGTGCAACGAACATCAGATTCCACTGGTCAAGGTTGACAACAACAAAAAGCTTGGAGAATGGGCTGGTCTCTGCAAGATTGACAAGGATGGCAAGGCAAGGAAAATTGTCGGCTGCTCCTGTGTTGTCATCAAAGATTTCGGCGAGGAA…	515	E_FL_epM-_20B07_F_0 E_FL_epM-_13B08_F_0 E_FL_epM-_27H14_F_0	NA	IPR000530|Ribosomal protein S12E, IPR004038|Ribosomal protein L7Ae/L30e/S12e/Gadd45	CG17672	CG11271	6e-54	206
287	3	36	0.0769231	GTGTCAGTGGAATTGGACGCGTTGCAAGTTAGTCGGCCAACACTTTAACACTTTCTAAGTTGTTTGTTCACTTAAATTGTAGATGCTAAACGTGCTAAGTGAATATCTGACTTAAAGTAAAGTTTTACAACGTTTGAATAAAAATGCCTCAATCTCCGAGTGCTACCTCTGTAGGATCTGGGAGTAGATCACCCACAAAAGCTTCTGCTGGCCCACGAACAGCCAGTGGTAGTACAGTCCGTCAACGAAAATCAACTACTACTACAACTGCAGCCAGAAACCGAAGCACTGGTGCTGGTTCTGGAGGAATGTGGAGGTTCTATACCGATGATTCTCCTGGAGTCAAAGTGGGGCCAGTTCCTGTTTTAGTGATGTCTCTCCTGTTTATTGCATCGGTAT…	611	E_FL_epM-_20E05_F_0 E_FL_epM-_09D11_F_0 E_FL_epM-_03D22_F_0	NA	IPR005609|Sec61beta	Sec61beta	CG10130	2e-36	149
288	3	0	1	AAGAAACTCATTGGGGTGGACGGGGTTGGGGCCACTCTGGTTGGGGCCACGGAGGACACGGGGGCTACGGTCGCGGTTATGGAGGATACGGTGGATACGGCGGACACGGCGGATACGGCGGCTATGGCGGATACGGCGGTTATGGCGGATATAGCGGATATGGTGGACTAGGTGGATGGGGATACGGAAGCGGCTTTGGCGGCGGTTACGGCTACGGCTGGAAACGCTAATTCCAAACACCAAAATCTAATTTAATTTTTTACATTAACACCCGGTATTACCATCTGTGATGATGAATTTTCATTTCGAGTAAACTTTTTTTTTCAACACTAAAAAAAAAAAAAAA	346	E_FL_epM-_20I22_F_0 E_FL_epM-_24F08_F_0 E_FL_epM-_10M17_F_0	(MKTIICVALL ACVCMAYA)	undefined	CG9269	CG9269	9e-19	88.2	BmorCPG19
289	3	178	0.0165746	AGGACGTACTTCAGAAATGTGTAAAGTGCTCTGTTGGGAACATTGAGTTATATTTTTTTCAAATGTTTCTCCTACCGGAATTATAAGTACAAAGCTTAGGATAGGTTCCACGTCGAGTCGTCGCTATCATGGCGTCGGACGAACAATTTTCACTATGCTGGAACAATTTCCACGCAAATATGTCAGCAGGCTTTCATGGCCTGCTGTCGCGTGGAGATCTCGTAGACGTAACGTTGGCTGCCGAAGGCAGGTTATTGCAAGCACATAAATTAGTTCTATCAGTATGTTCTCCCTATTTTCAAGAAATGTTCAAAATGAATCCAACACAACATCCGATAGTATTTTTAAAAGATGTTAGTCATTCTGCACTAAGAGACTTATTACAGTTTATGTATCAAG…	716	E_FL_epM-_20O06_F_0 E_FL_epM-_14M06_F_0 E_FL_epM-_22O10_F_0	NA	IPR013069|BTB/POZ, IPR000210|BTB	modifier of mdg4	CG32491	2e-46	182
290	3	36	0.0769231	TGCTTCAAAATAATTTGTTGTTGTGGCAAGTGATATTAATCTAATTTAGCAAGATGGATTTCTTTACATCTATACCAACCCACATAGATTACGTCGGACAAGCAAAAGCAGAGAAATTATACAGAGCAATAATTACATTGTTCAGTATAGTTGGTTTTGTATGGGGTTATATAGTTCAGCAATTCTCGCAGTCAGTGTATATTCTTGGTGCCGGATTTCTGCTTGCTGCCATTCTTACTGTTCCTCCATGGCCAATGTACCGACGCAATCCTCTGAACTGGCAGGTTCCTAAGAATGGTGATGACAAACCAGCAGCCAAGAAAGGAAAGAAGTGAAATCCATTATCTCAAAATTTGTCTGTACAACTTTTACTTCTCAAATATATCCAATAGTTAATAA…	418	E_FL_epM-_21L18_F_0 E_FL_epM-_20H14_F_0 E_FL_epM-_14B11_F_0	NA	IPR009542|Microsomal signal peptidase 12 kDa subunit	Spase 12-subunit	CG11500	4e-25	110
291	3	2	0.6	GCTCTTAGATATCAAGATGTTTATTCTCATTGTCTTAGTTGTTGTTTGTGTCGTGCTACTGTTATATTCGATCAAGAAGAGCAACAGCAATGTTCCTTTGTGTGATAATTATCTGCCTGTAATCGGACATACACACATGCTAATTGGGGACGGTAAAAAATTACTGCGATCTGTGAAATATATATGTGGAGAGACAAACAAGAAGGGAGGTGTCGCGAGATGTAAATTAGGACTTGACTATTACTATGTTATAACAGACCCAGAAGACAATTTGACAGTAGCCAACGGCGCACTTCAGAAACATTTTTTCTATCAGTTCGCGAGCAACTGGTTGGGGGATGGTCTCGTCACGTCATCAGGGGAGACATGGAAGCGTCACCGCAAACTACTGAGCCCAGC…	806	E_FL_epM-_22A14_F_0 E_FL_epM-_27D03_F_0 E_FL_epM-_19G19_F_0	MFILIVLVVV CVVLLLYSIK KSNS	IPR001128|Cytochrome P450	Cyp312a1	CG5137	2e-21	99.8
292	3	13	0.1875	CGATAGGTAAACGTGATTAGATAAAAATGTCTCTGCTACCTTACATCTTTGACTACGACGCGCCTCGATGGCCGAGAAGACTTCTCGACCAAAATTTCGGGCTCACGATCACACCGGAAGACCTTTTGAACGCAGCTACCAGCCCCGTGGTGCCGCGCCTCAGACCGTGGTGGCCGAAAGACGCCGGTTCTTCAATCAAAGCTGACAAGGACAAGTGGCAGATCAACGTGGACGTGCAGCACTTCGCTCCCGACGAGGTCACGGTCAAAATCGCCGATGGGTACATCGTCATCGAGGGTAAACACGAGGAGAAGCAGGATGAGCACGGTTACATTTCGCGGCAGTTCGTGAGAAGGTTCAAGCTGCCTGATGACAGCAATCCTGACGCGGTCGCATCGA…	814	E_FL_epM-_22B10_F_0 E_FL_epM-_04P15_F_0 E_FL_epM-_15N12_F_0	NA	IPR001436|Alpha crystallin, IPR008978|HSP20-like chaperone, IPR002068|Heat shock protein Hsp20	lethal (2) essential for life	CG4533	2e-38	156
293	3	31	0.0882353	GTAAAGCGATTGTGTGGCTGCCATTTTCTATTGAAATAAATCCAAGAAACGGCTAAATAATAATAAGCAATATGCCTGAGATGATCAAATCGCCCGCCGACCTCAAAACAGCACCTTTCGACCCACGGTTCCCTAACCAAAATCAGACGAGGCACTGCTACCAAAGTTACGTGGACTTCCACCGTTGCCAGAAAGTTCGCGGCGAAAAATACGAGCCATGCTACTATTTCAAGAGAGTGTACAGGTCTCTCTGCCCCAATGAGTGGGTCGACAAGTGGGACAACCAGCGCGCCGAAGGCACCTTCGCCGGTAGGATTTAGATCCTAAACGTTCCCGATGCTTTAATTTATTTCGATTTGTTTTAATTAGGTCGAATGATGTGATTTAGTAAAATAAAAT…	427	E_FL_epM-_22C11_F_0 E_FL_epM-_03L05_F_0 E_FL_epM-_08J14_F_0	NA	undefined	CG14235	CG14235	2e-31	131
294	3	83	0.0348837	TGGACGACTAATGATCAGTACTGTCTTGTCAGCCGTCGAGTGCGTATTATTCCAGTGAAACGTGTTTACGCGAGAACGTTTCAGTGTTTGTTTAGTTTCTACAATTTCCACGCGGCAAATAACGTGAAAAATGGCTGACAGTGGTCTCAAGAGAAATATCCCCATCAAGCTTGGCGATTTTTCGGTTATCGATACAGAATTCTCAAGCATCAGAGAGCGCTTCGATGCCGAAATGAGGAAGATGGAAGAAGAAATGAGCAAATTCAGATCAGAACTCATGAACAGAGAAAGCAACAATTTCTTCAAGAGCACAACTAGCACGACGACATCTTCACAGCATAGTGACAGCAGACAGCTTGCCGAGCCCAGTCACTGGGATAGCTTAAACTCGCCGCTCAT…	723	E_FL_epM-_22L16_F_0 E_FL_epM-_05O19_F_0 E_FL_epM-_07A16_F_0	NA	IPR001436|Alpha crystallin, IPR002068|Heat shock protein Hsp20, IPR008978|HSP20-like chaperone	CG14207	CG14207	7e-70	260
295	3	9	0.25	TGAGAACAATTTACTTATTATTGTCCAAAATAATAAATAATTTAAGATGGTAAAGGCTAAAGTTCCACTACGCGACATTTCACCTGCATTGCAGGCTTTCAGGAATTTCCTCCTTGGTAGGAAGCATACAAACGCCCTTCGTTTTGAGCCATTGGTTTCGCCTAGAACCCAGCCTCCTCCAGAAATCCCAGACGGACCCTCGCACAAGCATGCCCACAACTACTATTACACAAGAGACGCTAGACGCGAAGTTGCTCCTCCAATTGATGTTACCAAGGAACTGCTTAGTGCTAGCTCAGACAAAGGGGCTCCTAAACAAGCTGCTAATGTGAGACCTACACCTGGACACCTTTATGCTTGGGATAAACATTATGAATAAACATGTGATCCTCACTTAAT…	510	E_FL_epM-_22M18_F_0 E_FL_epM-_17D08_F_0 E_FL_epM-_06F10_F_0	NA	IPR009947|NADH:ubiquinone oxidoreductase subunit B14.5a	CG3621	CG3621	2e-25	112
296	3	146	0.0201342	TCGTCATATGGCGTAGTAGTTGTTCGAATCGGTCCGCCATATTAAATGAAATCAATAAAATAAGACAAAATGTCGCCTTACTAGTGCGCGGAAAGTAATCCAATAACATCTAAATATTGTGTGATTAAATCATCAAGAGGATCACAATGGAGAATTCCTACGGTGTGGGAGTAGTGAACAGATACGCTCTTTTCTTGGACGATGAGACCGATCCTCTTGATGCGTTAAAAGCGCGAGAGCAGGCGAAGGAGCTCAAAAAGAAGACCAAAGAAGCCGAAAAAGAGAACAAAGGCAAGCCTGAACCCAAGCCCGCTAAAGGCGTAACCGTTCCCACCCGGAAGGGCATTAAGGAAACTCAAAATGTGAAGTCTCAAGACATCAAAAGTGGAGAACAACAGA…	763	E_FL_epM-_22P07_F_0 E_FL_epM-_13J15_F_0 E_FL_epM-_03E18_F_0	NA	IPR006861|Hyaluronan/mRNA binding protein	CG11844	CG11844	5e-17	84.7
297	3	25	0.107143	GCCGTGTTGCAAATTCAATGCTTTCTTAAATAAAAAATAAAAAAATATCTATGAGTAGAAATTAGCGTCGAACTCGAAGCGAAGCCGATACATTTTGAGGTTATATTTTGTATTTCTTGTTAGCCGATATTAAAAACCTGCAAAAATGGCGGCTGCTATGCCAATAAATCCCAAACCATTTCTTAATAGTCTAACGGGTAAATCCGTGCTAGTTAAATTAAAATGGGGTCATGAATACAAAGGTTTGTTAGTATCAACAGATGGCTACATGAATTTGCAACTTGCTAATACTGAAGAACTTGTCGATGGAACTTGTACAGGTAATTTAGGTGAAGTTTTAATAAGATGCAATAATGTCTTGTATGTAAGAGGAGCTGATGAAGAAGATGAAGAAGGAGA…	709	E_FL_epM-_23I12_F_0 E_FL_epM-_22H06_F_0 E_FL_epM-_16A16_F_0	NA	IPR001163|Like-Sm ribonucleoprotein, core, IPR010920|Like-Sm ribonucleoprotein-related, core, IPR006649|Like-Sm ribonucleoprotein, eukaryotic and archaea-type, core	Developmental embryonic B	CG16792	7e-37	150
298	3	22	0.12	CTGCGCTAGATCATACGCATTAATCAAATATGAAAATTACATTGATTTTCTTTGTTTTTCTGGGGGTATGTCACGCTGATGACATAGCCCAGGCTGCGGGCCAGATCTTCAACAACATCCTTCCCAACTTGATCAGCAATCATGTGACTGGTCAGCAAGGGAACACAGCTCAAAACACTTTCCAGCAAATAGGCACAGTTGTCGGTGGTGTCGTTGACTATGCGAAGAAGAAGAGCTACGAAGATTTGTTGCGCCAAGCACAAGATTCGACGACCGACGATGACCTCCTCAGAGTTAGCGAGGAAATGTTTAATGCAGATATAAATAATGCCTTCAACTACATTCAAGTGAATTTACAAGGCAAGACCACTCCTATGTCTAGGAATGATGAAGCACAAT…	908	E_FL_epM-_23L06_F_0 E_FL_epM-_25K01_F_0 E_FL_epM-_06P22_F_0	MKITLIFFVF LGVCHA	undefined	CG2145	CG2145	4e-30	128
299	3	1	0.75	GAGTTGTAAGAACCCCTCAACACATCATGAAATTCATAGTGCTTCTCCTTTGCTTCGTCGCGTTCCTAGCTGTGGTCCAGACGGAGCCGCTGCCCATCGTCAGCAGCATAGCCACCGCGGGCGGAGCCGGCGAGGATGTTGCTGCATCCGCCCTGTCTCAACACCAGGGTGGTAGAACTTACGCAAGCGGCCGCTCGCACGTGTCAAGGGGAGTGGCTTCAGCATCAGCCGCCAGTGGCTAGATTATGAAAATGTTGAATGTAGAAGTGATAATAAAAGGAATTGACATATACCAAAAAAAAAAAAAAA	309	E_FL_epM-_23L11_F_0 E_FL_epM-_23B03_F_0 E_FL_epM-_12B17_F_0	MKFIVLLLCF VAFLAVVQT	undefined	#N/A		#N/A	#N/A
300	3	125	0.0234375	CGAGCCCAAACCTCCCTTGTATAAAATGAGAATTTTCTCTCCGGATCCAATTGTCGCCAAATCTCGTTTCTGGTATTTCCTGAGACAACTTAAGAAGTTCAAGAAGACCACTGGTGAAATTGTCTCTATTAAGGAAATTCCAGAGAAAAGCCCCATCAAGATTAAGAATTTTGGTATCTGGCTACGCTATGAGTCTCGTTCAGGTGTACACAACATGTACCGTGAATACCGTGACCTGAGTGTAGGTGGAGCTGTCACTCAGTGCTACAGAGATATGGGAGCTAGACACAGAGCCCGAGCTCATTCAATACAGATTATCAAAGTGGAAGTAATCAAGGCTGCTGCGTGTCGCCGTCCACAGGTCAAACAGTTCCACAACAGCACCATCAGATTCCCATT…	530	E_FL_epM-_24N18_F_0 E_FL_epM-_14H04_F_0 E_FL_epM-_17L07_F_0	NA	IPR002670|Ribosomal L18ae protein	Ribosomal protein L18A	CG6510	8e-68	252
301	3	21	0.125	TCGCATCCGGATTCAGTTCTTGTTACAGCCGCCAATCCTTGACGTGCAACATGGATTCCGATGATGAACAAAAGATGGCCATGCTGCGTAAAGCATTCCAGATGTTTGACACCACGAAGTCTGGTTACATCGACGTGCTGAAGATCTCCACCATTCTCAACACAATGGGACAGCTGTTCGATGACTCAGAACTTCAAGCACTCATCGATGAAAACGATCCGGAAAACAGTGGGAAGATCAACTTCGATGGCTTCTGTAATATTGCTTCCCATTTCCTTGAAGAGGAAGACGCTGAAGCCATGCAACAAGAACTGAAAGAAGCTTTCAGATTATACGACCGTGAAGGTAACGGTTACATCACCACTTCAACACTGAAAGAGATCCTGGCCGCTCTTGACG…	724	E_FL_epM-_25A07_F_0 E_FL_epM-_18I13_F_0 E_FL_epM-_07N12_F_0	NA	IPR003299|Flagellar calcium-binding protein (calflagin), IPR011992|EF-Hand type, IPR002048|Calcium-binding EF-hand	TpnC25D	CG6514	2e-68	255
302	3	93	0.03125	GTTAGAAGTTCACCACTATGGGCAAACACTTTGGAGAACTAGCTAAAATTCGGGGTCTTGTCACCTACAAGATATCTGCCCATGAACAACGAGCATATGCTGGAGCTATTTCAAATGGTATTCCTAATATCTTCAGAAGATTTCGTGAGAGCGTTTTTAAAGTAGCCCCGCCCTTCATCATTGGATACTTGATATATGAAGGAGTTGAAAGGGAGCATCACAGACTATCACGGAAGAACCCTGCTGATTTTGAAAATGATCAATAAACATAGTTTGCAAATTAAAATTGTTTAATGTAGAAATTAATTTAAATTAAATTAAATCTAAAATGTAATTTCATTTATTGTAATATAATATGTTATTGTGACAAAAAAAAAAAAAAA	383	E_FL_epM-_26D08_F_0 E_FL_epM-_05A01_F_0 E_FL_epM-_12C09_F_0	NA	IPR004205|UcrQ	CG7580	CG7580	1e-27	117
303	3	1	0.75	TGAATTACTTGAAGATCAGCAATGGCAGCTAAGTTCATCGTAGTTCTTGCTATGGTCGCCGTAGCCCACGGCTGGGTGGTACCAGTAGTCAAAGTAGACGCTGAACACAGCAGCTTCTCGTACAACGTGGCCGACCCCAGCACTGGGGACTTCAAGAGTCAGGTTGAAACTCGCGTGGGTGGTACCGTCTCCGGGCAGTACTCTCTCATCGAACCCGACGGTACCAAGCGCACTGTGGACTACGCCGCCGATGACGTGAACGGATTCAACGCTGTTGTGCGCAAGGACCCTGTTGTCGCTCCCGCTGTGGTTTCTGCCGCTCCTGCTCCATTAGCCGTCCGTGCCGTCCCCATCCCTGCTGTCGTTCCTGCCTATCCACCTTTATCTGATGTATACTCG…	539	E_FL_epM-_26I03_F_0 E_FL_epM-_01M17_F_0 E_FL_epM-_05B11_F_0	MAAKFIVVLA MVAVAHG	IPR000618|Insect cuticle protein	Cuticular protein 31A	CG33302	5e-23	103	BmorCPR58
304	3	23	0.115385	CGCGGGAGTTTCAAAAAAATCATATAATCGTTTTTTTTCCTGATATAAAACAACAAGATGAAGACTCTCCGGCTGGTTTGCTTTCTGATGCTGCTCTGGTATGTCGTGGCGAAGAAGAAAACCGAAGACCATAAGGTCAAAATAGCGGTCTATTACGAATCCCTTTGTCCTGACAGCAAGAAGTTTATAACGACGCAACTGGCTCCCGTCTGGAGGGACTTCAGAGGACTTGTCAAAGTCAAAATGGTCCCGTATGGGAAGAGCACGCACGACAAGGTGGATGGGAAATGGTCATTCATCTGCCACCACGGCGCTGACGAGTGCTACGGCAACAAGGTGCAAGCTTGCGTCCTGAAGGACCGCAACCTCCAGGACACGGAGAAGATGGAGATTGTAATA…	755	E_FL_epM-_26N11_F_0 E_FL_epM-_24P06_F_0 E_FL_epM-_06M11_F_0	NA	IPR004911|Gamma interferon inducible lysosomal thiol reductase GILT	CG9796	CG9796	1e-32	136
305	3	0	1	GCTCTTTTCAGTCCGCTTATGGCACTAATAGTGGAGATTATGATTATACCACTGATAAAGAAGAAAACCAACCTGAGGAATATGATATGGATGACGGGTTTGCACCTGAAGGTACAGACACAAGTGATAACGATCAAGGAGAATTTGCAAATTATAATGAATTTTCTAGAGACTCAGAAACGCACCAATCTCTTCATTCGCCGAAGCGAAAAGGCCTGGAAGTAAGGCAAACAACAGGCGGCAACACGCAACATATTGTCTTGGGGGCACTTCGAGACCAAAATGCAGAGATTACACAGAGAAACTCTGAACGTCCTGATGAGAGTAAAATATATCAGCCTGGTGAGCGTGTACCAGGTACTGGCGGTTATACAATACCAGTTGGATTCACAGGCAGCG…	936	E_FL_epM-_27F01_F_0 E_FL_epM-_21F13_F_0 E_FL_epM-_02F22_F_0	NA	undefined	pericardin	CG5700	7e-17	84.7
306	3	15	0.166667	CTTCATTGTACACTCTTTCATAAACGATGAAACTACTGGCGTTTGCCATTGCTTTAGTAGTGGCATCATGTGAAGCTGCTACTCCACAGCTACGATTTGCTTGGAAAGAAGTAGATTACGAATGGAACACACCGGCTGAACGTGAGAATGCCATCAAAAGTGGTGACTTTGTACCAGCGAATAATTTGCCTTTGGGCTTAGGGCGATGGAAAAACAAATTGTTTGTAACGGTGCCCAAGTGGAAGAATGGTGTCGCTTCTTCGTTGAATTATGTTGATTTGAATGGTACCTCAGATCAACTTCTAAAGCCGTATCCATCGCTAAAAGACAACTTCATTCCGGATTCAGCAAAGGATTTGCCATCAAATAAAACTATTATTTCAGTGTTTAGAATTTACA…	1451	E_FL_epM-_03M09_F_0 E_FL_epM-_08D21_F_0 E_FL_epM-_27F23_F_0	MKLLAFAIAL VVASCEA	IPR003534|Major royal jelly protein, IPR000437|Prokaryotic membrane lipoprotein lipid attachment site	yellow-c	CG4182	7e-113	404
307	3	37	0.075	ACAGTGGAACGTTCGGCTACAGTGAGAGCCAACGTTTAGTTATCCTTAAATAAATTATCTCCAACTTCAACAAGTTTCATAAGTGTTTTGTGTCATCGATTACATAAAAATCGTAAAATGCCGTGTCCGTTTTTGGGATCGTTGAACCAAGCGTTCGTGAAAAATTATGGTGCGACCCTGATGAAGCAGTACGGAAATTATTGCCCGATTATATCTCGTGGATTTCGTTCTTTGGGAAATGACGAAACCAAATGCCCCTTCATTCAGCAAAACTCTATCATTTCGGAAGCTCCTAAGGAAATGACCGAGGACATCGCGGAACCTGCGACTCCGTACCACTACGAGAACTTTTTCCACGACCAGATCAACGCTAAAAAAAGGGACTACTCCTATCGCGTT…	1325	E_FL_epM-_03M12_F_0 E_FL_epM-_10J02_F_0 E_FL_epM-_25H04_F_0	NA	IPR004839|Aminotransferase, class I and II, IPR010961|5-aminolevulinic acid synthase	Aminolevulinate synthase	CG3017	2e-39	160
308	3	527	0.00566038	TTTATTTGACGTTGACCTGCGACATCCGGCCCTCGCAAGGGTCCTTTTTCAAAGCGTACGCCATTGCTGGCGTATGGTAGTTGGTTTAATAGAACAAAAATCATAAACCATCTAAAATGGTGAATGTCACGGTAGACGAGATCCGTGGGATGATGGACAAGAAGCGGAATATCCGCAACATGTCTGTGATCGCCCACGTCGATCACGGCAAGTCAACCCTCACGGACTCGTTGGTTTCCAAGGCCGGTATCATTGCTGGTGCGAGAGCCGGAGAGACCCGTTTCACTGACACGCGTAAGGACGAACAAGACCGTTGCATCACCATTAAATCTACGGCCATCTCTATGTTCTTCGAGCTCGAAGAGAAAGATTTAGTATTCATCACAAACCCCGACCAGC…	1569	E_FL_epM-_03P22_F_0 E_FL_epM-_08D11_F_0 E_FL_epM-_01O02_F_0	NA	IPR000795|Protein synthesis factor, GTP-binding, IPR004161|Elongation factor Tu, domain 2, IPR005517|Elongation factor G, domain IV, IPR000640|Elongation factor G, C-terminal, IPR009000|Translation factor, IPR009022|Elongation factor G, III and V	Elongation factor 2b	CG2238	3e-138	489
309	3	2	0.6	CCGCACACTCCGCATCCTCTGGACCCTCCCGCCAGGACGACCCGCAGACATGGCAGAAGCAGTAGAAGTTCCACTAGCTCATGAAGAATTGTCTCGCGCTGGACCCAGCTCGGAGGCCCTAGAGCTGGAGGCAGATGAAAGGAGACAGGAGGAACAACGCAAGAGGGAGAGAGAGCCGCCGATTGTGTTTAGAGATATAGACCCGATAGCGGAGTTCGAGAAGTTGGCGGACGCTCTGGAAGGCGTGGAGATGTCAGCCGAGGAGCGGCAGAGCCTGGACGAGCTGCAGCAGTACCTGGTGCAGGGGGAGGGGAGCTGGGTGCTGGGGGACGATTTCTTGGAGTTCATGGGCGGGCTGCTGGGGGCGGAGCGCGAGGCGGTGCGCGCGGCGGCGGGCGG…	1184	E_FL_epM-_06C10_F_0 E_FL_epM-_15B01_F_0 E_FL_epM-_17I07_F_0	NA	undefined	CG6972	CG6972	7e-60	228
310	3	3	0.5	TCGCATCCGTTCCTAAAATGAAGATCACAATTGCCTGTTTGATTTTGATTGTGACAGCATGTTACGGTTACCCGTATGGATACGGCCATGAAAGCTCTGGTGGGCAAAGCGGTCGTGGTGGTTATGGCCAGGGAGGCGGCCAAGGCGGATATGGTGGCGGTCAAGGCGGATATGGTGGTAATCAAGGCGGATATGGTGGCAGTCAAGGCGGATATGGTGGTAGTCAGGGCGGATATGGTGGTAACCAAGGCGGATTTGGTGGCAACCAAGGCGGATATGGTGGCGGCGGTTTCCCTCAAGGACGAGTAGACCAAGGAGGTTACCGCGAACATGGATATTAATTGAAAATATAAGGATACCGTATTATTGAATTGTGGAAATAATGACCACTAGTATTGT…	442	E_FL_epM-_15M06_F_0 E_FL_epM-_25A14_F_0 E_FL_epM-_07K02_F_0	MKITIACLIL IVTACYG	undefined	CG8160	CG8160	5e-24	106	BmorCPG18
311	3	84	0.0344828	TGACGTGACATTGTGGACGTGTCATTTGCGGACAGCTCGTTGGCGGCGTTGCGCAGACTCTTTTCGGTGAAAAAGTCCTATTGGAGTGTTATTAATGAACAAAAGTTGAATGGTTATTAACGGATTGATCAGTTAATATTTTAGTTAGGATAGTTAAATCGCAATAAATCAAAATGGGAATAAAATTTTTGGAAGTAATTAAGCCGTTCTGCAGTATATTGCCAGAAATAGCGAAACCAGAACGTAAGATTCAATTCCGAGAGAAAGTATTATGGACAGCAATCACATTATTTATTTTCTTAGTATGCTGCCAGATTCCCTTATTTGGTATAATGTCATCAGACAGTGCCGATCCCTTCTATTGGATCCGTGTAATTCTTGCATCAAATAGAGGGACAT…	1369	E_FL_epM-_10D13_F_0 E_FL_epM-_13L17_F_0 E_FL_epM-_23I17_F_0	NA	IPR002208|SecY protein, IPR002086|Aldehyde dehydrogenase	Sec61alpha	CG9539	7e-140	494
312	3	123	0.0238095	TGAGGATTCATTAGCATTTACGCTTCCAAAATGGTTGCAGCAAAGAAACAGAAAAAGACCATCGAGTCAATTAACTCCCGCCTTGCCTTGGTGATGAAATCGGGAAAATATTGCTTAGGATACAAGCAAACTTTGAAAACTCTTCGACAAGGCAAAGCAAAGCTGGTTATCATCGCTAAAAATGCTCCTCCGCTAAGGAAATCTGAGATTGAATACTACGCCCTCCTAGCTAAGACAGGTGTTCACCACTACAGCGGGAACAACATTGAATTAGGAACAGCATGCGGAAAATACTACAGAGTGTGCACACTCGCCATCACAGACCCTGGTGACTCGGACATTATCACCACTTTGCCTGAAGCATCAGCCTAGATTAAATAAAAAGTTATAAAAGCAAAA…	410	E_FL_epM-_11B02_F_0 E_FL_epM-_22K03_F_0 E_FL_epM-_05D23_F_0	NA	IPR004038|Ribosomal protein L7Ae/L30e/S12e/Gadd45, IPR000231|Ribosomal protein L30e	Ribosomal protein L30	CG10652	2e-48	187
313	3	2	0.6	TTTAATGGCGAGGAAACTTAAATATTAATTATTAATCTTGAATACTGATTTTTAAATCGAATTTACCTATTATTATTTTATTTTCATTTACTGTTTATCGGATCATTTGCTTTTTTGACTGCTTATGCTGGATAATTAGAGAATACAGCTGAAAGCAAGTTAGTAATGAAAAGTTTTATTTTAACCAAGATTTATGTTTTCCAGTTCATCTTCGCTTGCTTCCTGGCCTTCGCGGCGGCTAAGCCCAGCGTCCTTCTCAGCTCGTACACGGCTCCCGTCGCATACACCGCGCCCGTCGCGGCTGCCTACACCGCTCCGCTGGCCTACTCAGCCTACACCGCACCAGTAGCAGCCTACTCCGCCTACACATACGCCTCACCCTACGCCGCTTACTACCTC…	501	E_FL_epM-_11N19_F_0 E_FL_epM-_07A13_F_0 E_FL_epM-_20J22_F_0	MKSFILTKIY VFQFIFACFL AFAAA	undefined	CG13674	CG13674	1e-10	62.8
314	3	15	0.166667	CTGAGAGGAGGGGCGAGAAGTCAACATTTAATAAAATTTAAACAACGATATCTCAATTTTAATATGGTACAAGACGGAAATCCTCCTGATGATAATGTGTTTAGAGCATTCTGCAATGCTCTTTACAATACAGTCGATGCTCCGGTAACATGGTTCCGAGAAACTGTTGTCGAACCAAACCAGAAGAAGTACCCTTGGTATCATCAAAACTACCGTCGTGTACCGACTATTGACCAGTGCTACGACGACGACGTCGTTTGCGACTTTGAGGCTAATGCTCAATTTAAACGAGACAGGGCAGTGGACTCTGAGATATTAAGCATTCTCAGGCAACGCTATGAAGATTGCATGATGTATGAGCAACCAGACCATGCAACTAAATGCAGGTCTCTTTGGGAC…	628	E_FL_epM-_12F13_F_0 E_FL_epM-_18L18_F_0 E_FL_epM-_01C03_F_0	NA	undefined	Pdsw	CG8844	2e-57	218
315	3	185	0.0159574	TTTGTCACTTGTTACGACGAAAAGCGGTGAACATCGAGGAGAGGTCGTGGAGTATTTTACCATCTTTGCCACCATCGCCGTTCGCCAATTACACCATGGCTGATACCGAAAAGGCGCCGCAGCCGCAGCCCCAACAACAACTAGAACAACAACCTCAAGCTCAACAAGCTAAAACAGTTAAACAAAAGCAGGTCATCGCTGAGAAAGTATCGGGCACTGTGAAATGGTTCAACGTCAAGAGTGGATATGGTTTCATCAACAGGAATGACACCAAGGAAGATGTGTTTGTGCATCAGACTGCCATCGCCCGTAACAACCCACGTAAGGCTGTGCGCTCGGTCGGCGACGGAGAGGCGGTGGAGTTTGCCGTGGTTGCCGGGGAGAAAGGCTTTGAAGCAG…	1414	E_FL_epM-_12L19_F_0 E_FL_epM-_26N17_F_0 E_FL_epM-_19B10_F_0	NA	IPR002059|Cold-shock protein, DNA-binding, IPR008994|Nucleic acid-binding, OB-fold, IPR011129|Cold shock protein	ypsilon schachtel	CG5654	2e-46	183
316	3	58	0.0491803	GAAAATTTCAATTTATTTTTGAGAATAAAAGTAAACAAGAACAATAACAAAATGAGCGCTTGGAGGCAAGCTGGTTTAACTTACATAAACTACTCAAACATCGCAGCCAAGGTGCTTCGCAGGTCACTAAAGCAAGAATTTCGAGCAGAGGCGTTGAAACGTGACGAATCTCACGTCAGAGTCACACCTTGGGCCAACGGACGACCTGCACATGAAAAGGACTAAGTCAGAGGTACCTCCAGAAAGCTGTTCCAAAGTGAAGAAGGAATAGTTAACCAACATGCATGAAAATCATCAACTATTAATTTATGTAGAATTGTACAATAAATAACGCTGTTTAAAAAAAAAAAAAAA	354	E_FL_epM-_21F03_F_0 E_FL_epM-_26N21_F_0 E_FL_epM-_03D07_F_0	NA	undefined	stunted	CG9032	6e-19	89
317	3	2	0.6	CATCGAGTCACAGAAAGACGAACTGATATGGCTGAGAAGTTCTTACTTTTAGCGCCGGTGCTGCTTCTCGCTTTGCAAGTCAGCGTTGATGCTCAACGTTACTATCATCCTCGAAGCTACCTCGGTCGTGATCTGTATGAGCATGGGCGTTCGATATCCGATAACTTGGTCACGTGTGGACCTCACACCTGTGGAGTAGGAGCACACTGCATCCACGGAAGTGTTCGACCTGTGTGCGCTTGTTTGGCTGGTTACTCTGGCGATCCGCTGTCTCAGTGTATTAAAATCGAGTGCCTTGATAACAGCGAGTGTCGCAGTCACCAGACCTGCGTTAATCAGCACTGCGTGAACCCCTGCGAGGGCACTTGCGGCATCAACGCCAATTGTGACGTCCGTAAC…	1393	E_FL_epM-_23F01_F_0 E_FL_epM-_04M20_F_0 E_FL_epM-_17O03_F_0	MAEKFLLLAP VLLLALQVSV DA	IPR006210|EGF, IPR013032|EGF-like region, IPR000742|EGF-like, type 3, IPR008197|Whey acidic protein, core region	CG9572	CG9572	1e-143	506
318	3	91	0.0319149	AATTGTGATTAAAATTTATAATCTTTAACAACAATCATGGCTAATGTCATGGATGTGGCAACAGATGACAACCTTCAATACCAATTCTTCCCCGTTTCAAGTGGATCAGTTCAGTTCAAAGTCAGAGCAGCGAATGATGCCCACATCGCGCTCACGACAGGCCCGCAAGAATCGGATCCTATGTATGAGGTGATGATTGGAGGCTGGGGAAACGCTAAGAGCGTCATCAGGAAAAATAGAACCAAGCCCGATAAGGTTGAAATTGAAAGCCCCGGAATTCTTAACGGAGGGGAATATCGTGGTTTTTGGGTTCGTTGGGATAGCGGCATTATCTCCGCTGGACGCGAGGGTGAAGCTATTCCATTCATATCTTGGTCTGATCCCGAACCTTTCCCAGTT…	703	E_FL_epM-_25F07_F_0 E_FL_epM-_03K24_F_0 E_FL_epM-_13H20_F_0	NA	IPR006616|Protein of unknown function DM9	CG10527	CG10527	2e-44	176
319	3	19	0.136364	CGTCAGACGTTGGCGCGTTTCGGTCATTTCGCGCGCTTTTTGACGTTTACAGAAATCAGTGTTGTAATTTTTACACGGATAATTTTTCGGTGCGTGACAATGGAAATGAGGTGGAGTTTTCTCTTAGCACTTTTGCTGGTCGGAGTGGCGATGGCTTCGGATGAAGAAGACAGTATACCTGACGTGGGAGTGGAGGAAGACAGCGATGAACTGGCTCTGGATCAGGAGGAAACAAGGAATCTTCGTCCGCGTGCTTACACGCCGACTGCATACAACGCTCTGCCCAGCGGCTTCCGTCCAACACCTTCCCTGGCTGAACTGGCTGGGTACCAACAACGGCCACAACAGCAGGAGCAGCAAGAATACGTCGTACCTACCAGGCAGCAACAGCAAGTTTAC…	759	E_FL_epM-_25H17_F_0 E_FL_epM-_19H22_F_0 E_FL_epM-_17E09_F_0	MEMRWSFLLA LLLVGVAMA	IPR002557|Chitin binding Peritrophin-A	CG8192	CG8192	2e-43	172
320	3	6	0.333333	TCAGTAGCCTTCGCGCAGTCCACTACAGAAGTGCACGATGAGAGTTCTGATCCTAGCCGCCGCCTTCCTCGCCTCCGCCGCAGCCGTTCCCTCGGGAGCGCTGCTGGCCGGACACTACAGCCACGGACTCGTAGCCCACGGCCTCGCAGCCCACGGCCTCGGAGCCCATGGTATCGCAGCCCACGGCATCGCAGCCCACGGCCTGGCCCCCGCCGCCCCCACCATCTCCGCCGGAGACATCCACGGCGCCGCCATCGACGCTCACGTTGAGGCCTCGGACCACGTCCGCGCCGCTGCCGACGCCGCCCGTGAACAACACGACCAGGCCGCCGAGATCCACGGCCAGGCCGTCAACGCCGCCGTAGACCACTCCTGGCAGGCGGTCGACGCCGTCAAGAC…	952	E_FL_epM-_25K17_F_0 E_FL_epM-_05G13_F_0 E_FL_epM-_12N20_F_0	MRVLILAAAF LASAAA	undefined	CG13731	CG13731	2e-19	93.6	BmorCPFL1b
321	2	4	0.333333	TTAGAATTGCTTGTTTTTAAACTTGCAAAATTGTTTAATTTGTTTCATTCAAAATGTTCCGTTTGACAAAAAACGTGATTTCGGTGGTTTGTAAATCCGCAATAAAACAGAAAACCCAATTAAATGGAAACGGCGTTGTTATATTTGAGCAAAGCAATTTTTTTTCCGATTCTGCAAATGAAAAATTTTCATTAAAACATGAGGAAGTTGGCCGGCCTTTGTATTTCGATGCTCAAGCCACTACACCAATGGATCCTAGAGTTCTTGATGTAATGCTACCATACTTAGTAAGTTATCATGGCAATCCACATTCAAGAACTCATGCGTATGGATGGGAAAGTGAAGCTGCTGTTGAGAAAGCCAGAGAACAAGTGGCAAATTTAATAAATGCTGAACCAA…	723	E_FL_epM-_01D12_F_0 E_FL_epM-_02G08_F_0	NA	IPR000192|Aminotransferase, class V	CG12264	CG12264	4e-78	287
322	2	2	0.5	CCAGTAATAAGGATTACGCGAAACCGTTACAGCGTTCCACGTCTTCGTGTAAAACGAATGGCTAAATGAAATAAACAACAGAACACGTAATTCACAAACCGAGGTTGAATGATTTATCATTACGAATGTAAATCATTATACAACAAATGTCGTTAAAGCCTCAATGTTTCGAACCTGAACGTGGCGTATGCACGTCTTGGCGGGAAAAGTGGCCATTTTGAAACAATCGAATTTCGAATGCAATTTTGTTGCGTTGGTGTTTTCTTTTTTTATGTGCTGTGATTGAAAGTGCAAAGGTACTATAGAGTGTAAAGTGCCAATGAAGAACAAACCTCAAGAAAATATCAAGATATTTGGAATTTCAAATTCATTTAATCTCTTATTGGACATAGAAGATGG…	740	E_FL_epM-_01E06_F_0 E_FL_epM-_05C14_F_0	NA	IPR013057|Amino acid transporter, transmembrane	CG13384	CG13384	6e-21	97.8
323	2	15	0.117647	ACGACATTGCGCGCGTTCTTCTCGCATCATGAACCAGCAAGCCAACAATACATAAACCTTCCAAAATGAAGCCTCATCGGTTATAACGTTTCGTTTATAAACCTCTATTTAATTTAAGATCGAATACATTATTTTGTGATATTTAGTTAATTCTCCTATATTGTTATAATTTATAACTATTACGATGATTTCAAATTTTATTGTTTAAAATATAACATCTTTATTAAAAATTCAGTGCTCAAATAATTTCATTCCAAATCGCGCAATAATAAATATAAAGTAACGTAAATATATTTATATTAATACAACAAAATGGCAGTAAAAACTCGTTCACATTGGAAGGAATATGGAATAGCATTATGTGCGACCCTCATTACTGCAACAGCCGGTACTTGCTAC…	734	E_FL_epM-_01G03_F_0 E_FL_epM-_05C01_F_0	MAVKTRSHWK EYGIALCATL ITATAGTCYG	IPR007114|Major facilitator superfamily, IPR005829|Sugar transporter superfamily, IPR005828|General substrate transporter	CG10960	CG10960	3e-21	99
324	2	20	0.0909091	AATCACGATGTCGGATGAAATCGCAGAAAATGGTACAGCTAATGGAGACGTTCCGGAAATCGAGCTTATAATAAAGGCATCGACGATCGATGGAAGACGAAAGGGCGCCTGTCTGTTCTGTCAGGAATACTTCATGGACCTATATCTGTTGGCTGAGCTTAAGACAATCAGTTTAAAGGTGACAACAGTGGACATGCAGAAGCCGCCCCCAGATTTCCGCACCAACTTCGAAGCGACACACCCGCCCATACTGATCGATAATGGGCTGGCGATACTTGAGAACGAGAAAATCGAACGGCACATCATGAAGTCCGTGCCAGGGGGACACAACCTATTCGTGCAGGACAAGGAGGTCGCGTCTCTAATCGAGAACCTGTATTCAAAACTGAAGCTGGTGCT…	697	E_FL_epM-_01H06_F_0 E_FL_epM-_06L21_F_0	NA	IPR010987|Glutathione S-transferase, C-terminal-like, IPR012336|Thioredoxin-like fold	Chloride intracellular channel	CG10997	4e-113	404
325	2	28	0.0666667	ACTAGGTGCATTGACCAACCTGCTGCTCGTGTGGAACCAAGCTGGTGTTGATCACGTCAGTTGAATGGAAGTTATGTTCCGCGTTTGTCTTTAAAGTTATTAGTGCTATGCAGTTGGAGTTATTTTAATTTACATGGAACTAAAATGGCGTCGGTGTTTATCAATTAACTTTAGTAAATGTAACTCAGTGATCGCATCCGAGTGAGTCATAAACCAACATAGCAATGACATTTTATAGCGCACAGTGTGAATACGTTTCTATAACATTGTGTGGAAGACTCGCAATTGTGATTTACGGAGCACAATAATGCGCGAATTTAAAGTGGTCGTGTTGGGTTCGGGTGGGGTCGGAAAGAGTGCGTTGACTGTGCAATTTGTATCAGGATGTTTTATGGAAAA…	770	E_FL_epM-_01I04_F_0 E_FL_epM-_05D19_F_0	NA	IPR005225|Small GTP-binding protein domain, IPR001806|Ras GTPase, IPR013753|Ras, IPR003577|Ras small GTPase, Ras type	Ras-associated protein 2-like	CG3204	5e-71	264
326	2	11	0.153846	TCTGTGTCAAATGGCGATTGTATTACCTCGTTCTCTTGGTTTTGCTGAAACAATATTATTTAGATATGGAAATAAGATATTGACAGCATCTTCAGCCAACAAATTTCCAAGCTAAACAACAAGTCCGCCACTTGAATGTACATGAATACATAAGTTATACTCTACTACGGGACCATGGAATTCCTGTACCCAAATTTAATGTGGCCAAAACCAAGGATGAGGCAATTAAGTTTGCCACAGAACTCAATACCAAAGACATAGTTCTAAAAGCACAGGTTCTTGCTGGTGGTCGAGGGAAAGGTACCTTTAAGAATGGACTTAAAGGTGGAGTTCGAATGGTCAACACACCTGAAGTTGCTGGTGATATAGCAGGAAAGATGCTTAAACAACTCCTAGTAA…	663	E_FL_epM-_01I18_F_0 E_FL_epM-_09F22_F_0	NA	IPR005809|Succinyl-CoA synthetase, beta subunit, IPR013650|ATP-grasp fold, succinyl-CoA synthetase-type, IPR005811|ATP-citrate lyase/succinyl-CoA ligase	CG11963	CG11963	4e-65	244
327	2	20	0.0909091	GGTGTACTTTATATAACAAAATGGCAGCTAAGTTGGTAGTACTTCTGTGCGCTTTGGCGACCGCTCGCGCCGGCGGACTTTACGGAGCATCATATGCTGCACCTATTGCATCATACGCGGCAGCCCCAGTCATCAAAAGCTACGCCGCCCCAGCGTATGCTGCATACTCTGCGCCAGCCTACTCAGCATACTCTGCACCAGCCTACTCAGCATACTCTGCACCAGCCTACTCAGCATATGCCGCACCAGCTTACTCGGCATATGCTCCAGCTTCTTATTCAACCTACGCTGCGTCTCCCGTCTACAAGAGCTACTCCGCCCCTGCCGTCGCCGTCTCAGCACCCATCGTTAAGGCCGTTGCACCCGCAGTATCCTCCGTTTCATCCTACTCTACCCAGA…	766	E_FL_epM-_01K13_F_0 E_FL_epM-_15J04_F_0	MAAKLVVLLC ALATARA	undefined	CG34333	CG34333	5e-28	121	BmorCPFL3
328	2	5	0.285714	AGGAAATTTAAAACAACTAATATCTAACTCAATTTAAAATCAGTGTAAATTGAAAATAATCATAACCATGGGTTTAGATATTATAGGATTCGCATACGCAGCAACCGTAGCCGCTGGTGGGGTAATGGGCTATGCTAAAGCAGGCTCCATACCATCACTTGGAGCAGGCATCATCTTTGGATCAATCTTAGGTGTTGGAGCTTATCAGTTGAGCCAGGATCCTTCTAACTACACTTTAACATTAGGAACAACAACAGCTTTAGGTGGCCTTATGGGATACAGATACTACAATAGCAGAAAGTTCATGCCAGCAGGTCTAATGTTCTGTCTCTCAGTCGGAATGTTCACTAAACTCTTGCTCAAGAACGTTGGTGCCAGCAGAATGCCTATAAAGAGTGG…	758	E_FL_epM-_01M16_F_0 E_FL_epM-_02B24_F_0	MGLDIIGFAY AATVAAGGVM G	IPR005349|Protein of unknown function UPF0136, Transmembrane	CG5532	CG5532	3e-24	108
329	2	142	0.0138889	CACAGTGTTCCATTTTAATAAATCAATAAATAACAACAGTCAATTTCTCTTATGCAAGTCGCCTAGTTGCGGCTTCTAAAGACAACAATGGGAAAGATATCTTTATTTTTTTTGGCGCTGATCGCCAGCTCCGTAATGGCACTATATAGGGTGCCATTACATCGTATGAAAACTGCGAGAACCCACTTTCATGAGGTTGGCACTGAACTGGAGCTGTTGAGATTAAAATACGATGTGACTGGCCCTTCACCCGAACCATTGTCAAATTATCTTGATGCTCAGTACTATGGAGTGATCAGTATCGGCACGCCGCCGCAGTCGTTCAAGGTGGTATTCGACACCGGATCCTCCAACCTCTGGGTGCCTTCCAAAAAGTGCCACTACACCAACATCGCTTGT…	743	E_FL_epM-_01N13_F_0 E_FL_epM-_06E10_F_0	MGKISLFFLA LIASSVMA	IPR001969|Peptidase aspartic, active site, IPR001461|Peptidase A1, pepsin, IPR009007|Peptidase aspartic, catalytic	cathD	CG1548	4e-80	294
330	2	9	0.181818	TATAACAAAGTGAACAAAGAAACAATGGCGCATCAACGGAAAAGTTTGGTTATTTTTATATTTCTCACGGTGCTCGTGTTTGTGTTTGCGTTGCCGAGAGACGCAACCGTCTTTGACAACCAACACTCTGAGGTGGCAATCGAAAAGTCTACTCCGAAAATAGATTCCTCAGATGTTAAGATTCCTGGGCGGATATGGTGCGAGTTCGAAGAAGCAACAGAGACTGCGATTTGTGAGGAACATTGTCTTCCCAAAGGCTATTCTTATGGAATATGTGTTAGTAACACTTGCAGTTGCATTTAAAAAGGATACATTTTAGTTAATTCCAAATAAAATATGTATAAACAAAAAAAAAAAAAAA	361	E_FL_epM-_02C03_F_0 E_FL_epM-_02G19_F_0	MAHQRKSLVI FIFLTVLVFV FA	undefined	#N/A		#N/A	#N/A
331	2	3	0.4	TGCCCAAAATGAAATTATTGACTTGTTTTTTGTTTGTTTTTATATGCAGCGTCTGCTGTAAAGTAGCGGTCAAAGATAAATCAACGAAATCGCTAAACAGCTTAGAAGATTCTAAAGTGAAAGAATTAAAAAATGATGACAATCAGGACGAGGAGACGCCCGCGACCGATACCCCTAAGGTCGATAATGGCGTGGCACTGATTCTAACGCCGTATATTGAAGAAGGGAGGCTGAATGAGGCCCGCGAGGACAGCCGAGTGGACAGGTCATTATTCTTTGGATACGAGAGTTACTCAGGCTACTTCACGGTGAACAAAACATACAATTCGAATTCGTTTTTCTGGTACTTCCCTGTTGTGAAGAAACCAGTGAAAAAGACACCGTGGGTGATCTGGCTGC…	673	E_FL_epM-_02E18_F_0 E_FL_epM-_06E03_F_0	MKLLTCFLFV FICSVCC	IPR001563|Peptidase S10, serine carboxypeptidase	CG4572	CG4572	8e-35	143
332	2	12	0.142857	CGGTCAGCTACCAAGAGTGAAATAGTTACCACTACCAATATAAAGAAAAATGAAGGCTTTCATTGCAGTTCTTTTCGTGGTTGCCTCGGTTCTGGGCGACCCTGAACCCAGTAAAACCATTCAGAAGCGCAGCGGACACCTGGGTCACTATGCTGATCTTTACGGCCACGGGTTGAGCTCGGGCATCGCTGTCCATGCTGGCCCAGCTTTCGGCGCCCACGGATTAGCCGGCCCAGCCATTGCTGGTCATGCCATTGCTGGTCATGCTATTGCTGGTCCTGCTATCGCCGGTCCTGCTATCGCTGGTCCTGCTATCGCTGGTCCTTATGGCGCCGGTGTGATCGCCGCCGAGGGTGCCGGAGGAGCTATTATTGGAGCTAATGTGCACACCACTATAAC…	775	E_FL_epM-_02G04_F_0 E_FL_epM-_27A09_F_0	MKAFIAVLFV VASVLG	undefined	CG16884	CG16884	1e-19	93.6
333	2	20	0.0909091	TTTGTCGAGTTTTATTGGTTTTGTTTTTTATAGTGTTTCGTTCTAAAATAGCCATAAAAATGAGTCTCGAAATTGAATCAATGATCCGGTACACGTCGCCAATAAACCCGGCAGTTTTTCCACATCTAACCTTTTTGTTGCTCGGAATAGGAATATTCTTCACGGCCTGGTTCTTCGTTTACGAAGTTACAAGTACTAAAGCCTCAAGAGATATGTTCAAAGAGTTACTTTTATCATTGGTGGCCGCCTTATTTTCTGGTTTCGGAATTTTATTCTTGTTGCTATGGGTAGGGATTTATGTGTGATATCAATGTAAGGTATAATTTAAGTTATGAATAATGTAACAACACACCATTCCTCTATTGATGATTGATACTGTATGTTTGGTCAGATGAATAA…	429	E_FL_epM-_02G10_F_0 E_FL_epM-_26I14_F_0	NA	undefined	CG9669	CG9669	6e-21	96.3
334	2	9	0.181818	AAGACTTCCAAGTACACCTACCGCAGCAGCGGCGGGGGCACCACCGACGTTAACATCGAGTACTCCGCCGACCTGAGTGCTCTCTCCAGGCTGGAGGACAAGATTCGTCTCATCCAAGATGATCTGGAATCCGAAAGAGAGCTGCGTCAGAGGATTGAAAGAGAGAAGGCAGATTTGAGCGTGCAAGTGATTCAACTGTCTGAGAGGCTTGAGGAAGCTGAAGGCGGAGCCGAGAGCCAGTTCGAGATCAACAGAAAGCGTGACACCGAACTCCTCAAGCTACGCAAACTACTGGAAGATGTCCATTTGGAGTCAGAAGAGACCGCCCATCTGCTCAAGAAGAAGAACCAAGAGATCGTAATCGACTTCCAGGAACAAATCGACCAGCTTACCAAAACT…	697	E_FL_epM-_02H09_F_0 E_FL_epM-_22J21_F_0	NA	IPR002928|Myosin tail, IPR009053|Prefoldin	Paramyosin	CG5939	8e-92	333
335	2	3	0.4	GAGAATTTGAGTGTGTTTTGGAGTAAGCTATACAATGAACACATGCCTAAATCAGAACTATGATGAAGATATATGAATTTTCGCAAAAGAGACTAAGAAAATGAGTTCGATATTCAAGGTTTCTCCGCCTCAAGAGGGCATCAAGAGAAGGCTTCTTCTCGCACTCTCTTTAGGAGCATTCCTTTTAATTTCATCCATTGCGCTGATCCTCACAGATCCCATGTGGGCCATCGCCAAATACAAATTTCGTCTTGCCAATGGAAGTATACTCCATGAGCTCTTGTCATCGGAGATGGAAGGTGGAAGGTTCGCGGTGTACCTGTTCAACATAACTAACCCTGACCGGTTCCTATCGGGCGAAGACCCATACCTTAAACTTGACGAAGTGGGTCCGTTTAC…	750	E_FL_epM-_02H17_F_0 E_FL_epM-_02J09_F_0	MSSIFKVSPP QEGIKRRLLL ALSLGAFLLI SSIALILT	undefined	CG10345	CG10345	4e-20	95.1
336	2	1	0.666667	GCCGCTTCGCAACGAACGCGGTCGCTCGCATCGCTCGATATCCGCTCGCGTTTCAAATTTCGAACGTCCATTCGAATTTTTAGTCGAAAACAAATTTGTGACGTGAAAATCGGTGCTGATTTAATACAGTTTCGCTGTATTCTTGATTTTTCGTGACAAATCCGTTGGAACGATAACCGAACGTATTCAACTTCGCGTGACAATTCAACGAGACATGCCAACGAGCTGACAACAGCGGAAAAACAGCGCCAAGAAATAACCACAGAAAAATTGTCGAATTAAATTTTGTAATATTGCAAAACAAAAACAAAAAACTATGTGCATAAGTGTTCGCGGAAGATAATCTATTGGTTAATTTTTTTTTAAATTTGTTTATTATTTTATCTGTGATACAAAATG…	770	E_FL_epM-_02J13_F_0 E_FL_epM-_15H22_F_0	MASWKFIAVS TVCLLVFLSG NISG	IPR002241|Glycoside hydrolase, family 27, IPR000111|Glycoside hydrolase, clan GH-D	CG5731	CG5731	2e-43	172
337	2	1	0.666667	GTCCACCAGTCGGTCAGACGGACGCACGTTGCATTCACTTCAGTTGATTAAATTAATAGAATCACCATGATAGTGTGGTGTTTGATGGCTGTCGTTGCCGCGACCGAGGTTTCAGCGGGGAATTTACCTTCCTTCATCAGTCCATGCTCAGCGTCAGATCCAAACCTCAACGAATGCATACAAAAAGTGATAGAAGTGGTGGCTCCAAAGTTCGCTGATGGCATTGCTGAGCTGGGAATAGCACCCCTAGACCCGGTCCAACTTGGCACCGTGGAGGTCAACAATCCGGCGCTGAAGATCACGTTTACAGACACCGTGGTCACCGGCCTGAGGGGATCTAAAATTAATAGTTACAAAATAAATTTAGATAAAGGCAAAGCAACGATAGACTTCACGGCC…	811	E_FL_epM-_02K16_F_0 E_FL_epM-_05O12_F_0	MIVWCLMAVV AATEVSA	IPR004272|Odorant binding protein, IPR013053|Hormone binding	CG10407	CG10407	4e-20	95.1
338	2	0	1	TCAGGCAGGTCCGTTAACATTGTCCTTCTAAAGTTATTTTGTTTAAAATTTCCTAGCAACGGAATCCTGCATTAAATTCTTGAACATATTGTTTGGGCACTTCGATACTTTCGGAAATTAAAGTTTTTACCTTGCTTTCAGAACCACCTACACATATTCCGCCTTTTGTATGTACATTTAAATACCATTTTTAACCATTAATATTGATTTCACCCCAAATCGATATTTTTACAACTGTGAAAACTAAAAACTTAAATATAGTGAAGAATGTAAATGTTTTAAGAGTGAATGTTTCAGTCGTATTATGTAAATAAAGATGATTAATGAAAATAAAAAAAAAAAAAAA	346	E_FL_epM-_02K19_F_0 E_FL_epM-_02E17_F_0	NA	undefined	#N/A		#N/A	#N/A
339	2	3	0.4	TGCATTTGTGATCTGAGTGCATCCGCATGTACATAAGTACCGTACTGTTTAATTAAGTGCATTATTTATGTTATATATGTACCAGACAGAAAACAGTTGCTGTTTTTTTCCAATTTAACAGTGTGAACATAATTTTTTTTTTACTTAAATTTATGTTTCAATAATTGCCAAGTATGTTAGGCTGTACTATACTTGTTTAAATGTACTTTTATGGGTACCTATTATTTTTCACTGAATTGTACACATTATATATATACTTAACAATAGAGAATACTAAGACCAAAAGTTAACAAGGATGTCGTCATTTCACGAAAGACAGAAAAATTTATTCAATCTGCTCAAAGACGCTGAAGAACAGTACAGTTTTTCGAAATCTAATAAAGTCACAACAACCCAAGA…	746	E_FL_epM-_02L04_F_0 E_FL_epM-_11N22_F_0	NA	undefined	CG6674	CG6674	1e-13	73.6
340	2	80	0.0243902	TTTCTTTCGCATCTGTCAATTCCGTGTACCGTGTGGACGTGTACGTTTTTCATATTTTATTGACATAATAACAACATTTCGACGAGTTTTAATCGTGAAATCACTTAAAAACTTTCCATTGCAGACATATAAAATGCAGAACGACGCCGGTGAATTCGTTGACTTGTACTGCCCGAGGAAATGCTCGGCCAGCAACCGCCTCATCCACGCTAAGGACCATGCTTCAGTACAGCTAGTGATTGCTGACGTAGACCCCGCCACAGGTCGTGCCGCTGACACATCTAAAATGTATGTTGTCTGTGGGGCTATCCGAAGGATGGGAGAGTCTGATGATTGCATCGTGAGGTTAACAAAGAAAGATGGTATACTGGCTAAAAACTATTAACATCTCGTTCGTCA…	454	E_FL_epM-_02O14_F_0 E_FL_epM-_16J16_F_0	NA	IPR001931|Ribosomal protein S21e	overgrown hematopoietic organs at 23B	CG2986	2e-33	138
341	2	28	0.0666667	ATTGTTTAGTTTGTCGAACTTCTTTGGTTTCGAAATTCAAACAGAAATTTCATTTTGATAACGTTCAATACTTACTACCTATCTTGAAACAAAATAATGGAAGTCAAAGAATGCAACGATTTGGACGAAGAAAACCAATTCATTGTCGACGACGTGAGTAAAATAATTAAAGAAGCTATAGAAAATTCAATTGGAGGCACTGCTTATCAACACAACAATGTCAACCAATGGACTTCAGCAGTTGTTGAGTCATGTCTGGGGCAGTTGACTAAGTTACAAAAACCATACAAATATGTAGTGACCTGCACAATACTGCAGAAGAATGGTGCAGGACTGCATACAAGTTCTTCTTGTTATTGGGATAACACTACTGATGGCTCGTGCACGGTCCGTTGGGAG…	618	E_FL_epM-_02P03_F_0 E_FL_epM-_05M04_F_0	NA	IPR005334|Tctex-1	Dynein light chain 90F	CG12363	2e-46	182
342	2	22	0.0833333	CGATTCCATTTATAGAGTGTAATGGAGAAGGTGGAACTTGTCATCATTTTGCAAATAAACTTAGTTTCTGGCTAACTACTGTCGAAGATAGTCAACAGTTTAATGTACCGGAGCGCCAAACTCTAAAATCTGGTCAACTTCTTGAACGAGTCTCTCGATGTGCGGTTTGCATTAAGAATACGACATAGTCTCATAATTTTTTATAATTTGCGGCTACTGTATTTTTCTGTATAGGATATTGCTGTTTCTTCCTGATAAGAGAAAAAATACCATCCTTATTCAAATATTGTTATGGGAAACAATTAAAATACGGTAGTCAATTTTTAATTACAAATTTTGATTTTGTCGAAAATAATATAGTTTCAGAATTATGATTAGTGAGGCCAAAGCATTAAACAT…	897	E_FL_epM-_03D09_F_0 E_FL_epM-_01E22_F_0	NA	IPR008160|Collagen triple helix repeat, IPR001442|Type 4 procollagen, C-terminal repeat, IPR008161|Collagen helix repeat	Collagen type IV	CG4145	3e-14	75.9
343	2	30	0.0625	TCGATAAGTCGCAGCCTTTAAATATACCTATTTCATTACCTTCAATTTCATTTGTAGATTCATAATATGGCTGGATATTCAGAGGATCAATTGGCAGAATTTCAAGAAGCCTTCCAGCTCTTCGATTCGCGTGGAGATGGAAAGATACATGTCGCTCAGATCGGAGATGCGTTAAGAGCTTTAGGACAAAATCCTACAGAGTCAGATGTGAAAAAATGTACTCTTCATCTTAAACCTGATGAAAGGATATCTTTTGAGGTGTTTCTGCCAATTTACCAGGCCATATCGAAAGCACGCAGTGGCGACACTGCTAATGACTTTATTGAGGGTCTGCGCCATTTTGACAAAGATGGCAATGGGTTCATCTCTTCTGCGGAACTGCGACACCTGCTCTCTACT…	748	E_FL_epM-_03G17_F_0 E_FL_epM-_03D19_F_0	NA	IPR002048|Calcium-binding EF-hand	Myosin light chain cytoplasmic	CG3201	8e-66	246
344	2	1	0.666667	CGTTTCTGATCGCCTGGTACTCGGTACGCGAAATTGAAGTTTATATTTTTTTTCAAGTTTAAATTAAAAGTTCAATTAATTGTGCGTTTTAATAAAGGTGGACGGACATTAAAAAAATCGAAACCCAAAGGAATAAAAAATGTTGTTTGTCAGTTTGTGTTTTGTATTATTGATTACCGGATTGAAAGCCAGAACGTATTTCGAGGATGAAACTGATTCAAGAGAGGATTATTACCCTTTCAATTTTCTCGATTTAGAAGATTTAAATGAGGTAATAGATCTTTCAAGTCTGGGGCCAGCTGCCTATGGTGAACCGCGCAAGGAAAGTGGCGATGCTGTGGCGCTGTGGTCGGAGTCGTCGCTTATGAACCCAGAGGAAGTGGGGGGTTACGTCGAAGG…	691	E_FL_epM-_03M06_F_0 E_FL_epM-_01O12_F_0	MLFVSLCFVL LITGLKA	IPR001506|Peptidase M12A, astacin, IPR006026|Peptidase, metallopeptidases	CG6763	CG6763	6e-36	147
345	2	20	0.0909091	CAGTTGTGTCTTGACTCCGTTGGGAGGTGGACCTCTCGCGTGCTAAACAGTGTTGTGATTGAGGATTGAGTGAAATGAGGTGTTTGATTGCAATCTGTTTTATCGTTTTGGCGCGACACTGCGAAAGTGGAGCCCTAAAATGCAGTCCTGGCACAGAAGGCCCATGTGCAGCAGAGCAAGAATCAAAAGACAAACCGAGTCAGATAACAACAGATGACGCGTCTGCCGTCCAAGAAATGCAGTCGGAAGTGGAATGCCTGGCGGGAACCGAGTGGGAGAGCAACTGCCACTTCTGCAGGTGCTCTGATTCCGGAGTCGCCGAGTGCTTGAGGCAGGACAGCTGTGATCAAATTATATTTACTGAACCTGTGCGTTGTCAGCCAGGCACCTCCTTCCAGA…	1187	E_FL_epM-_03M24_F_0 E_FL_epM-_09K17_F_0	MRCLIAICFI VLARHCES	undefined	Laminin A	CG10236	2e-09	60.5
346	2	161	0.0122699	CGCACGTCCGTACTCACGACCGCGACCGACGCGCCGCGCGCCCGCCATGTTTGACGTTTTCGGCTCCGTAAAGGGGCTTCTCAAGCTCGACTCTGTGTGCATCGACAACAATGTGTTCCGCTTACATTACAAAGCCACCGTGATTATCTTGATCGCGTTCTCGCTTCTCGTCACGTCGCGACAGTACATCGGTGACCCGATTGACTGCATCGTTGATGAAATCCCGCTCGCCGTTATGGACACGTACTGCTGGATATACTCTACTTTCACCATCCCGAACAGACTTATCGGCCGCGTCGGAAAGGATTACGTGCAACCCGGCGTCGGCCCACATGTCGAAGGACAAGACGAAGTTAAATATCACAAATATTATCAGTGGGTTTGTTTTGTGTTATTCTT…	969	E_FL_epM-_04C23_F_0 E_FL_epM-_18J20_F_0	NA	IPR000990|Innexin	innexin 2	CG4590	8e-160	559
347	2	211	0.00938967	GGATTTCGGAATCTCTCCGGTCTTGTGTGGTTGGGTGTGTCGCTGTTAAACAAAAGAATCTCAACATGAGCGGACAACAATACTACCCTTACAAGTGCACCCCCACGGTGTACCCCGCGGAGCCGTTCGACCCGGCCGCGGATGCCGAGACCCTTCGCAAGGCTATGAAGGGCTTCGGCACCGATGAGAAGGCTATCATCGACGTGCTCTGCCGCCGCGGCATCGTGCAACGCCTCGAGATCGCGGAGACCTTCAAGACTAACTATGGCAAGGACTTGATTAGCGAACTCAAGAGTGAACTCACCGGCAACTTGGAAAATGTCATCGTCGCATTGATGACTCCCCTGCCCCACTTCTACGCTAAGGAGCTCCACGATGCTGTCTCAGGAATTGGAACCG…	730	E_FL_epM-_04G23_F_0 E_FL_epM-_22B13_F_0	NA	IPR001464|Annexin, IPR009115|Annexin, type VIII	Annexin IX	CG5730	1e-101	365
348	2	3	0.4	AAATGCTCAAGGAACTGCGAAGAAGGCACCCACAGCTACACGACCGGCTGCCGCCCGAAGATGCCTGAGGCTACATGTGACGTGCCAGTTCCAGTTCAAGAGACACACCCCATCTGCGACTTCTCCGCGTGCTACTGTGACCCTGGTACAGTCAGGGACACGAAAACGAAGAAATGCGTCAAACTCGAAGACTGCTCGAAGTGATGGAACCAAGCTGTTCTCGTATAACATCGCTTAACTAACAATATTGCGTAAATTGAATTAGCTTAGTACTTAGATTAAACAAAAAACAGTTCTTATTTGAACTAGTGGTCCCGCAGTAGTCGAAATTCGACTATAATTAATTGAAATTTTATGTTTAAACATTACTTTGGTTCTATTGTCATATTATAATTCTTT…	575	E_FL_epM-_04J23_F_0 E_FL_epM-_14A08_F_0	NA	IPR002919|Protease inhibitor I8, cysteine-rich trypsin inhibitor-like	#N/A		#N/A	#N/A
349	2	18	0.1	CAGTAGCTCAGTGTACGACTCCAGTCAAAATGTTCAAATTGTTCATCTTCGCTTGCTTCCTGGCCTTCGCCGCGGCTAAGCCCAGCGTCCTTCTCAGCTCGTACACGGCTCCCGTCGCATACACCGCGCCCGTCGCGGCTGCCTACACCGCTCCGCTGGCCTACTCAGCCTACACCGCACCAGTAGCAGCCTACTCCGCCTACACATACGCATCACCCTACGCCGCTTACTACCTTCGACGTTAACGCTATCTGTAAATTTTTTTCGATTCAGAACTATGTTCGGCTGACCAAATAAATGGATTTTGTTGCTACCTGATCAAAAAAAAAAAAAAA	335	E_FL_epM-_04M12_F_0 E_FL_epM-_03M02_F_0	MFKLFIFACF LAFAAA	undefined	CG13674	CG13674	4e-11	62.8
350	2	3	0.4	TTAAATGTTCAAAGTACACTTATGTAATTTTATTGTGACTTTACTTATTTTTTAATAAAAATGAGCCAGTTCGGTAAATTTGGGCCTTTGGTAGGGGCAATTGATGAAGGCACATCTAGTGCGCGGTTTATTATATTCAAAGCTAATTCTTCCGATGTGGTTGCATACCATCAAAAAGAGTTAGAACAGCATTTTCCTCAAGAAGGATGGGTGGAGCAAGATCCGTATGCAATATTGGCCGTAGTTAAAACGTGCATAGAAAAAGCAGTGGAGAATTTGGTGGCATTGGGGGGAAATCCAGAGGATATAATAGCAGTTGGAGTCACAAACCAAAGAGAAACAACTATAGTTTGGGAGCAAGGCACAGGGAAACCTTTGTACAACGCAATTGTTTGGCTG…	722	E_FL_epM-_04M24_F_0 E_FL_epM-_05A04_F_0	NA	IPR000577|Carbohydrate kinase, FGGY, IPR005999|Glycerol kinase	Glycerol kinase	CG18374	7e-80	293
351	2	96	0.0204082	GTGACAGTACGGTGTGGTTGTTCCTAATCAGTAAAATAGTAAATTGGCTTGGTTTTTAAATCAAATTTCTTATTTTATATCGTAAATTTTGAAAAAATAAACATTCGAAACGAATTTTGTAAAAATAGCAAGGAAACGAACTAAACTCGTTTTAATCATGGGTACCCTTACAATGGCTTTAGGAATTTTGTTGTTCATCGCTAGTGCCAAATCTGATGAAATTCCCAAAGGACCTAAAGTTACTCATAAGGTGAGCTTTGACATGAAGATTGGTGATGACAATATTGGTACTATTGTGATTGGATTATTTGGAAAGACTGTACCTAAGACAACTGAGAACTTCTTTCAACTAGCTCAGAAACCTGAGGGGGAGGGGTACAAAGGGAGCAAGTTCCACAG…	730	E_FL_epM-_05A13_F_0 E_FL_epM-_27O09_F_0	MGTLTMALGI LLFIASAKS	IPR002130|Peptidyl-prolyl cis-trans isomerase, cyclophilin type	CG2852	CG2852	8e-76	280
352	2	15	0.117647	GAACTTGAACCAAAATCATAGATTAAACGACTAATAAAATGGCATGTGATAATACAAAAAATGGTGGTGAAAATGAAAATGGATCTAATAAAAACATAGAACCTCCAGAAGATGATAACAATGAAGATATAACAGAAGAGTATGAATTATTAGAATCTACATTAGATGAACTTAATTCTGCATTGGATTTCTTGGAGCGTAAAAATGATGATATTCACCAACAATTGAAAGAGCTTTTGCAATCCAATATTGCAATTAGACAAGAAATGCGTGAAGAAAATAAGGAAGTCAACAACAGTAATTGAAGAAATGCAAATACAGCACTATTTTAAATTTAATTGTGCAAATATACATGTTACCTAGTGTAATTTGTTTGTCTCAAAAGTGTAAAATAGAAAT…	651	E_FL_epM-_05C19_F_0 E_FL_epM-_19P11_F_0	NA	IPR005374|Protein of unknown function UPF0184, IPR009053|Prefoldin	CG14818	CG14818	2e-06	49.3
353	2	0	1	GTGAGTCGAAGCACGTCAGCGCACGCGTCCGAAGAAAGTCCTCGACCGGAACACTCATGGCTTTCTATCGACCGAGACAGCGAATTCCGTAACGAGTTATAAAAAAAAAAACAAGTCACTGATAGAAAAGTGACCGGTGCTTTTGATACGAAAAAAAAAAAACAAATTTGGCGTTTCGCGTGTCTAAACGTCAAAAGTTTGAATTTGGAACCGTGTGAACATTTCGTGATCGTGTTCTTACTCGCATTTATTGTGGTTATAGTGTTTTGATAGATTCGATCTTCGCTATCTGGATTATCACGATGGATCCAAGGAACCAAAAGCCGAGAGCGCGATCGCACGTCGCAAAATGGGACAAGAGCAATCTTACGTACACGCCAACGGTCCAGTGAGACGTTA…	784	E_FL_epM-_05D13_F_0 E_FL_epM-_02L22_F_0	NA	undefined	#N/A		#N/A	#N/A
354	2	6	0.25	GCGAATAATAAAATATTGGCGAATAATTAGTTCAATATTATAGTGTAATGTCGTGACAGTGTTATAAAAATGCAGTTCTACAAAGAAAGAATACTCAATGCTGCGCAGTTGAAAAGACTAAGTGAACACAAATACTCTTGCACCAGTGCCAGCGTTCTTGACGCATGGCTCCAGCCGTGGTGGTGTTGGCTGGTATCAAAGACGCCTTTATGGCTAGCTCCGAATCTCATCACAATTTTAGGTCTAATTGTAAATATAGTAACCACGCTTATATTAGTATGGTACAGTCCTGATGCCAGACAAGACCCACCAAGATGGGCATGTGCTCTGTGCGCCTTAGGTGTCTTTGTTTATCAGAGCCTGGATGCCATTGATGGTAAACAAGCAAGACGGACAGGC…	730	E_FL_epM-_05F23_F_0 E_FL_epM-_01H09_F_0	NA	IPR000462|CDP-alcohol phosphatidyltransferase	CG6016	CG6016	2e-92	335
355	2	4	0.333333	GGTGTCATGGCGGTTTGACTTGTTGAAGGTTTTTTTTGCAATAATTACCAAGTTAATGTGCTTATTACCGATTTGATCTTTAATTTCTATAAACAAATTCAAGTGACACAATATAGGGAATAATGCGCGAGTACAAAATAGTTGTGTTAGGCAGCGGAGGCGTGGGAAAGTCCGCCCTGACAGTGCAATTTGTACAAGGCATCTTTGTCGAGAAATACGACCCAACCATCGAAGACAGCTACAGGAAACAAGTGGAAGTTGATGGACAGCAATGTATGCTCGAGATCCTGGATACCGCAGGTACAGAGCAGTTTACCGCGATGCGGGATCTCTACATGAAGAACGGGCAAGGGTTCGTGTTGGTGTACTCTATCACAGCACAGTCTACGTTCAATGACC…	703	E_FL_epM-_05J03_F_0 E_FL_epM-_05M19_F_0	NA	IPR005225|Small GTP-binding protein domain, IPR001806|Ras GTPase, IPR013753|Ras, IPR003577|Ras small GTPase, Ras type	Roughened	CG1956	4e-90	327
356	2	18	0.1	TCATAAAATCCCTTAAAAAAAACATATGGTACTTAGGTACTTATTTATTTCCATTTATTCTCTAATGCAATATAGATAAAATTGAAAAATAATTGTTTCTAGCAAATTAGTTAATCGCAAAAATGTTCAGATTGCCCTTTGGAGAAAGAGTAGATCCGATGGAAGAAAAACGTCAAGCACGCGAGAACACTATCAATAGCGTAATAACGTTTGGAATAATGTGTGCAATTATAAGAATCGCTCCCTTGGTACTGGAACATGGTAGTTTTCAGTAGGCAGATAGTGCAGTGTGCAGTGACATGATCAATATTCCACAAGAATGAGTTCCTACAAAGAAGCAACAATAGTAGTAGAAACAGTTTAAATGTTATTATTTGAAGAAAAAATATTTTTTACATA…	413	E_FL_epM-_05J18_F_0 E_FL_epM-_05C11_F_0	NA	undefined	#N/A		#N/A	#N/A
357	2	5	0.285714	CCCAGGAAAATACATATAAACAAATGATTTCGGTAAATAATTAAACATAAGTGCTCAATCATGCGTGTGTTAATATGTTTTGTCGTAACTTTCGCCAGCCTTCAGACGTTGGATTGTCTTGATACACGAGCACTGTACTCCCGATTGAACTTCTTCGATATTGATTTGCTGAAGTACTCGGCTGAGAATAAACATGGCAATGTGATGGTATCGCCGGCAAGTATAAAATCTACGCTGGCCATGTTGCTGGAAGGAGCTACGGGGGAGACGGCAGACGAAATAAGAAGTGCTTTGAGACTTTCGTCAGCGAAAGACGATTTAAGGGAGCAATTGAATCTCTATTTGAAGGCTCTACATTCAAATTCAACAGAAACCGTTTTAGAAAACGCCAATGCAATA…	665	E_FL_epM-_05K15_F_0 E_FL_epM-_11E08_F_0	MRVLICFVVT FASLQTLDC	IPR000215|Proteinase inhibitor I4, serpin	Serine protease inhibitor 6	CG10913	1e-22	103
358	2	22	0.0833333	TGAGACTAAAAAAAATATAGAAACGTCAACCACCGTCAACGCTAAATTTATCCTAGTTTACATCATTTTATATTTAATAACAATTTTAAATCTCTTCAATACCTCAATATTCTTAGTTTGTTCAAATCAGATCACTAAATAAAATCATAAAATGCCACGCGGTAAATTTACTAACCACAAGGGTCGTAACCGCAAGTTTACTAGCCCTGAAGAATTAGAAGAACAAAGGAAACACGATGAACAGAAGAAGAAATGGAGAAAAGAACAAGGGAAAGAGAGCAGCAGCGAAGAGGAATCTGAAGAGGAAAAGTCTGGATCTGGTAGTGAAGGGAGTGATTCAGATGAAGATCATCCAACCAAAGCGAAAGGTGTATCTGGTTTAATAGAAGTAGAAAATCC…	713	E_FL_epM-_05O05_F_0 E_FL_epM-_09C12_F_0	NA	undefined	CG11444	CG11444	2e-39	159
359	2	143	0.0137931	CTCATTTATGGCTCGCAGTTAACAGACGTATTTTTGTTTTTTCGTGTAATTTTGCGATCACGATGGGTTTCTAGTATCTAATCGTTTGCACACCAGCGTGTGCCTTCACGCACAATATAAAAATGCTTGCCAAAATGGCGCCCTCACAGGACAAGTTAGTCCATCTTCACAAAACACCAACATCATTAGACATCAATCCCTCTGGACTTTTATTCGCATTCGTGGAACTAAATCATTACAACAATGAGTGCGAGTCAGAAGGAGTCATGGGCTGCGGCCATCGATTTGCTCACTAACGATGAGTGCCGTTTGCTGCTCGAAGTTGAGGATTTCTTCAATGATGATTGTGATCTGCTTAAAAACTTTCCGAGCGCTGCAACGAAGATCGAAATCAATAAC…	695	E_FL_epM-_05O17_F_0 E_FL_epM-_26I04_F_0	NA	undefined	#N/A		#N/A	#N/A
360	2	19	0.0952381	TCAATCGCTGTAGGGGCGCACTGCTCTCCTATTAGAAAAGTGGTCGAAAATAAAAAAGTAATTGGTATATAATTTTATACTTAGTCGTTCGAATTTATCTCCTTGCTACATAACGATCAATAATTATAACTCTTTTAAAATGTTGATTAAAGTCAAGACGCTTACTGGTAAAGAAATTGAAATAGATATAGAACCCACCGACAAAGTGGAAAGAATCAAAGAAAGAGTAGAAGAAAAGGAAGGCATTCCGCCGCAGCAACAGCGTCTCATATTTTCAGGAAAACAAATGAATGATGAGAAGACAGCTCAAGATTACAAAGTTCAGGGAGGTTCAGTACTTCATCTTGTTTTGGCTTTAAGGGGAGGCGAATGATCTGGCTTGTGATAATTTTCCTTTGT…	461	E_FL_epM-_06J09_F_0 E_FL_epM-_03E08_F_0	NA	IPR000626|Ubiquitin	Nedd8	CG10679	4e-36	147
361	2	7	0.222222	TCGTTGACTGTTTATTTTAGAAGTTTTCTTAAAATATATAAGAATTTAAGAATGAACATAGCAGTATAGTGTTCTGTGATGAGCTTTCGATCAATTATTTTAGAATAGATAAGAACCAAAGAATTAAATACCTAATATAAGCGAAATAAAAAATAATTACACAAACAACAAATACATGGGTAAACTTAAATTTCGCCCTGTGCATTGTCTACCAACGAACCCTGATAAAATAAGTAAATACTAAAACACTATGTGTCGTTATAATAATTCCGTAGTCTAATAATTTTACATTACTATTCTTCGTCAATCAATTTCACAACAAAACTATTTCGAATTAGTTTTAGTGTAAGTCTGACACTTAAATGAAATGATAAATATAGCTCTGTGAAACTATGGCAA…	792	E_FL_epM-_06O06_F_0 E_FL_epM-_26H10_F_0	NA	undefined	Stem-loop binding protein	CG11886	4e-23	105
362	2	9	0.181818	TCAGGTCATTTCAGGTTGTGTAGTCTTCATTTATATCAATACCAAACTTTAACACAACTTAAAATATTGTAGTACAAAATGTCTGGCGATGCTTTAGAAGCTCAATTGCAAGTTAGATTTATAACTAAACAAGAACAATATGCAGTTCCGGATAGTCCTTACGCTATCCAGTGTAACGTACACCCTGCGGACCTTAATACCTTAATCAACGCAATTTTGAAGGAGACCTCACCATCGTTCGAGAAGGCGGTAATATTTGATTTCTTAGTATGTGGAGAGTTACTTTGTGCCTCCCTCGCAGAGCACTTACAAGAAAAAGGGGTATCGACAGAGGACACGCTTGAGGTCGAATACTTGGAAAGGTTCCCTGCACCAACTCCACAGGACTGTTTAATGCAC…	742	E_FL_epM-_07A15_F_0 E_FL_epM-_01M02_F_0	NA	IPR011046|WD40-like, IPR012972|NLE, IPR001680|WD-40 repeat	CG6724	CG6724	4e-69	257
363	2	40	0.047619	AGTTTCGTTGTCTAGTTGAAAGTCAGTATAACTCAACATAAAATAGTCAAATGGCGTTAAAAAGAATTAATAGGGAATTACAAGATCTGGGCAGGGATCCACCAGCACAATGTTCGGCAGGCCCACACGGTGAAGATCTGTTCCATTGGCAAGCCACAATTATGGGCCCAGTTGACAGTCCTTATCAAGGAGGAGTTTTCTTCCTTACCATACATTTCCCTACAGACTACCCTTTCAAACCACCAAAAGTTGCATTCACAACACGTATTTATCATCCTAACATAAACAGTAATGGTTCCATCTGTCTTGACATTCTGCGTGCACAGTGGTCACCAGCGCTCACCATATCCAAAGTGTTGCTCTCAATCTGCTCACTTCTATGCGATCCCAACCCAGACG…	695	E_FL_epM-_07B04_F_0 E_FL_epM-_26M03_F_0	NA	IPR000608|Ubiquitin-conjugating enzyme, E2	effete	CG7425	4e-83	304
364	2	1	0.666667	TGAGCTTGGCTGCACGCTTACTGAGACGTTCTAAAAAGCGATCGAAATATGTTTTTCACGTTGTTAATAGTTCTCCTAGTTGTAATCGGTTTGTTGGCTGTGTTGTCGATTGCTCTGGACTCGCTGTGGAGTCCTTTAGAGTTGGTTTCGTCTTATTTGATGCCGTACTTCCTGCCCGCCGAGGATCAGCCGCTGACCAAAAAGTTCGGATCGTGGGCCGTTGTGACCGGCGGCACGGATGGTATCGGTAAACACTACGCCAAGGAGCTGGCACGACGCGGCCTCAACGTGGTCATCATCAGCAGAAACCCTGAAAAATTGAAAGCTACGGTCACTGAAATCGAAAAAGAACACAACGTGAAAACCAAGATGGTGGTTGCTGACTTCAGTAAAGGCCTT…	710	E_FL_epM-_07D21_F_0 E_FL_epM-_10N13_F_0	MFFTLLIVLL VVIGLLAVLS IA	IPR002198|Short-chain dehydrogenase/reductase SDR, IPR002347|Glucose/ribitol dehydrogenase	CG13284	CG13284	2e-55	212
365	2	120	0.0163934	GTCGGTCCGTGCGGTCGCTTTTGCGGCGTAGTCTGTGATTTTTTAGTGTAGCTCCAGATAATCCAAGTTAATCTACAATGGCGGATCAGCTGACGGAAGAACAGATCGCCGAGTTTAAGGAGGCATTCTCACTGTTCGACAAAGACGGCGATGGCACCATCACGACCAAAGAGCTGGGCACCGTGATGAGGTCGCTAGGACAGAACCCCACAGAAGCCGAACTTCAAGACATGATCAATGAAGTAGACGCGGACGGAAACGGCACGATAGACTTTCCCGAGTTCTTGACAATGATGGCGCGCAAGATGAAGGACACGGATAGCGAGGAAGAAATCCGCGAGGCCTTCCGCGTCTTCGACAAGGACGGCAACGGCTTCATCTCCGCGGCCGAGCTGCGCC…	615	E_FL_epM-_07H01_F_0 E_FL_epM-_10F19_F_0	NA	IPR002048|Calcium-binding EF-hand	Calmodulin	CG8472	6e-81	296
366	2	26	0.0714286	ATCGAAAACAATGAAGACTTCAATCGTTCTACTTTTCCTCCTCGTCGCCTGCTGCACTTTGGGGGCTGAAAGTACCTGTATTTGCACTGCCGATTATAGGCCTGTTTGTGGTACCAACGGTAGGACTTACAGCAACAGGTGCCAACTGAAATGTGCGAGAGCCACATTTGCCTACGACGGGGCATGCGGGAGTAACATGTGAATTTAGGGTTGCCAGACGTCCCGTATTTCCCGGGACGTCCCGTATTTTATAGGCTTAGTTTAAAATGTCTCGGCGGGACTGACTCTGTCCCGTATTCGAACCGTAAGATTATAATTGTATTGGTTTTTATAAATATGTTAAAACATATAAAAATATGTTAAAAATAAATAAATAATGTCACTATATAAAAAAAAAAA…	403	E_FL_epM-_07H03_F_0 E_FL_epM-_03O23_F_0	MKTSIVLLFL LVACCTLGAE S	undefined	#N/A		#N/A	#N/A
367	2	10	0.166667	ATTCGAATTCGGGTCGCGATCGCGTCCGGTGTTATCGTATCCTAGCTTATTGAAAAAAAAAAAAACAAATCGCACCATGGCCGACGTTGACGTTCAAGTCCAGTACACCACCACGGAACGCAAAACTAGGAGGGTCAAGAAGACCTCCAAGCGTAGGGAGTCCAAGGACGGCGAGGTGACCGTCACCGAAGTAGAACAGACCAACACCACCAATAACGACGATGGCGGTGAATACACCAAGGCCATGAACAAGGACTGGCATAGCGGTCACTTCTGCTGCTGGCAGTGCGACGAGTCGCTAACTGGCCAGCGCTATGTTCTTAGGGATGAACACCCCTACTGCATCAAGTGCTATGAAAGCGTCTTCGCCAATGGCTGCGAAGAGTGCAACAAGATCAT…	746	E_FL_epM-_07J15_F_0 E_FL_epM-_03N18_F_0	NA	IPR001781|LIM, zinc-binding	Limpet	CG32171	1e-111	399
368	2	23	0.08	TTTGCAGTCGCAGCGAAATTGGACTTTGACGGTCGTTCTGTCGACATTCTAAGATATTTATTATTATCTCGAGATATTAAGTTTATCTGCCGTATCAGTAACTCAAGGAGTAGACTATACCACCAGCGGATCAATTCGGATTCAGAGTTCCGGCTCGCCTGTCGTCTACCGTGAGGTGCCACGCGCCCGGATAGCGCTGCAACATAACTTGGGTCTCGGGGGTGCTGTCGTCATCACAATGTACCGTAAAGGATTCTCAAACGTGACGCCGAACAATGTGGCCGCCGTCGCCGACAACCCGGAAGGCTTTAAGGTCTTCAAATACATGAAGATCCTTGAAGAGGCCATGCAAACCGACCAGGACAACTTGATCGAGAAAGTCCGCGGGATCTACGGTTT…	904	E_FL_epM-_07K05_F_0 E_FL_epM-_10G18_F_0	NA	IPR002155|Thiolase, IPR003033|Sterol-binding, IPR002347|Glucose/ribitol dehydrogenase	Sterol carrier protein X-related thiolase	CG17320	4e-60	228
369	2	7	0.222222	AAATTAAAATTTACAACAAACTAATCATGCAGTCTTTGGTTATCCTCGCAGCCACCCTCTGCCTCGCCCAGGCGTCCTACTACCTAGGCGCCCCGGTCCCCATCCAACTCAGCCCGGATGGTAAATACGTCCTCGACACCCCGGAAGTAGCCCACGCTAAGGCCGCCCATCTGGCCGCACACGCACAAGCCTCTACTTCTCATGGCGCATGGAGTCCCGGATACGGCGGATACGCATCTGACGCACACTACGGCGCTCCTGCTGCCGGTCTTTACAAGTACGGTCCCGCTCCCCTTGCTCATGACGGTCGTGTGATCGACACCCCCGAGGTAGCCCACCTGAAGGCGGCCCACAACGCTGCCCACGCGGCCGCCCACGCTAACGCTGCCCACGGCGCGC…	594	E_FL_epM-_07N04_F_0 E_FL_epM-_10P22_F_0	MQSLVILAAT LCLAQA	undefined	Cuticular protein 92F	CG5494	2e-20	95.5	BmorCPH30
370	2	23	0.08	GATATAACGACTCAACTGGCGTCAGTCGTCTGCACACAACACGCATGCGTAGTAGCGTTATTTGAAAAATAAATAAAAAAAATATATTCATCTTTAGCCTCTCGTATTGTGTAGTGGAGAGTTTTGATCGATCAAGATGGTCACAGTCGGTCCAGATCCAGCACAGGTAACCTGTCCATCGTGCCACGCGTCGGTCATGACCAAAATCACGACCAAAGCCAGCACGAAGACTCACATCATCGCACTGATCCTGTGTTTGTGCATGTGTTTGCCTTGCGTATGTCTGCCATACTGCATGGACTCGTGCATGAATTCGGACCATTACTGTCCAAACTGCAACGCCTACATTGGAACCTATACAAGATAATTTCATAATTGTGAACGTATTGCGTATTCCTG…	766	E_FL_epM-_07P04_F_0 E_FL_epM-_15I06_F_0	NA	undefined	CG13510	CG13510	2e-26	116
371	2	8	0.2	TGTCAAGATGTCTTCGTTACTGAAAAGAGCTCTGTTCAACAACTCTCAATCCATAAGAAAAACGGCAGCTCTGTTTTGCAATGCCACTAGGAATCATTGGAATTACCAGTACCAACCTGGTCCTTATCCTAAAACACCAGAAGAACGGGCTGCAGCAGCTAAAAAATATGGAATGACTGTAGAGGAGTATACTCCCTATCCTGAAGATATGGGCTATGGTGATTATCCGAAGCTACCTGATATTGGTGAGGACTCCAAGGATCCTCATTATCCTTATGATAACCCGGAATTGAAGAGGAATTTCAATGAACCGTTGCACGCTACTGCAGAAATATTTGGTGGAGATCGCTGTGACATTAGCATAAGGCGAAGATTTTCACTGCTGCATCAATGGACTTG…	620	E_FL_epM-_07P06_F_0 E_FL_epM-_12H19_F_0	NA	IPR008699|NADH-ubiquinone oxidoreductase ASHI subunit	CG3192	CG3192	4e-32	134
372	2	55	0.0350877	TGATGAGCAAAGACGATTAAAAAAAGTGTCGATAAAGCCAATATTCCGCAGAAATTAGCCAGAATCTTCAGGACCGATGGCTGCGATACGCAAAAAGTTAGTAATCGTCGGTGACGGTGCATGCGGTAAAACATGTCTGCTGATAGTGTTCAGCAAGGATCAATTCCCGGAAGTATACGTGCCGACAGTGTTTGAGAATTACGTTGCCGACATCGAAGTGGATGGAAAACAAGTGGAACTGGCTCTGTGGGATACCGCTGGCCAAGAAGATTACGATCGGCTGCGGCCGCTCTCGTATCCAGATACGGATGTGATCCTCATGTGCTTCTCGGTGGACTCGCCGGATTCGCTCGAGAACATCCCAGAGAAGTGGACCCCTGAGGTAAAGCACTTCTGCCC…	586	E_FL_epM-_08C01_F_0 E_FL_epM-_07P19_F_0	NA	IPR002086|Aldehyde dehydrogenase, IPR012394|Aldehyde dehydrogenase NAD(P)-dependent, IPR005225|Small GTP-binding protein domain, IPR009078|Ferritin/ribonucleotide reductase-like, IPR003577|Ras small GTPase, Ras type, IPR003579|Ras small GTPase, Rab type, IPR003578|Ras small GTPase, Rho type, IPR002041|GTP-binding nuclear protein Ran, IPR001806|Ras GTPase, IPR013753|Ras	Rho1	CG8416	5e-93	336
373	2	2	0.5	AACCAAGCGGCAGTCAGCCGACGCCGAAGGAGACTACGCCGCTCATTACAAAGGGTGGCGAAAATGGCAACGGTGGTGGTAAGAACGGCGGACTCAGCGTTGGGCAGACGAGTATGTTGATCGCCGGAGAGATGGCAGGCAGCGGAGTCTTGGCTCTCCCTAGAGCCCTTGTCAGGACTGGATGGATTGGTGTTCCCATTATCATTCTGATGTGCTTGGTGGCGGCCTTCAGTGGCAAGCGACTCGGTGACTGCTGGACCATTCTGGAGGAACGCAATCCTCAACTGAGGAGCAGGAAGAGGAACCCATACGCTATTATTGCTGATCAAACTCTCGGCAAGACCTGGAGCGTGGTCGTGTCCATGGCGATCATTGTAACCCTCTTTGGAGCTTCGGTCG…	624	E_FL_epM-_08E16_F_0 E_FL_epM-_09H13_F_0	MLIAGEMAGS GVLALPRALV RTGWIGVPII ILMCLVAAFS GKRLG	IPR013057|Amino acid transporter, transmembrane	CG13646	CG13646	6e-16	80.9
374	2	118	0.0166667	TGATGGAGTAGTTTAGGAAAAGAAAGACAGAGGACTAGTACATTGACTACATTGGTATTTGGTACCTTGCACAGCAATTTGCAAGTCGTGATTTGAAGTGAAAGGGCTACTTTCTCGAAGTGAAAAACTGGTTTTAAGAGTGTAGTACCCAATTAACGATGTCGGAGCCACGGAAAAACCGTCTCTCGATTGATGGAGGGCAAGTGAAAGAGGATGAACACGTTGCAACCTACAAGGCTATACCAGAATCTGATACAGAATTCCGGTCGTCCAAAACGAACCTCGGCAAATCGAAGGAGAAGATATCTGCCGACGGCGCCGAAGAGAAACTATTGAAGAAGGAAGACGAGGCCAAAATCATAACCCGGGTGGACATGTCCGATGCGAAATATGTCGTCG…	516	E_FL_epM-_08O01_F_0 E_FL_epM-_08O03_F_0	NA	IPR006047|Glycosyl hydrolase, family 13, catalytic region, IPR006589|Glycosyl hydrolase, family 13, subfamily, catalytic region	CG2791	CG2791	5e-13	70.5
375	2	23	0.08	TTAAAAAAATCGCGGCTGTTGCGTCATCGTAAAGGACAAAATGTCTGACAAATTCGTTCCCGTGGTTAAGGCAGAGGAAGCAGAGGAGGAGGAGTTGGTGGATCCGCAGCAGTCTCTTAGGGAAGAGTGTTCCCAAAAGCCTGATGCCCAAAACATGTGGGCTAAATATCAAGAGTGCAATGATCGTGTAAACTCCAGATCTAAAACTGCAGAAACCTGTGAAGAAGAACTCATTGACTATGTCCATGTTCTTGACAAATGCGTCACCAAGGACTTGTTTAAGAGGCTAAAGTAATGAATTGAAAATTTAAATCCTAATTTCAAGATCATAGAAGCCGCATCCGTAATTTTAATGGGCCTGTAGTTTTAGTAAATTTATTTATGTACAAAATGTGAGAA…	462	E_FL_epM-_09F19_F_0 E_FL_epM-_12K16_F_0	NA	IPR003422|Ubiquinol-cytochrome C reductase hinge protein	CG30354	CG30354	7e-21	96.3
376	2	44	0.0434783	GGTATTATCTTACACACCATCAATATGAATTCCCTCATCGCATTCTGCCTGTTTGCCGTTTTGGCCGTGGCTCTCGCCAGACCTGACGACAAGTACACCGATCGCTACGACAACGTTAATTTAGATGAGGTCCTCAGCAATTCTCGACTTCTTCAGCCTTACATCAAATGTATCCTCGACAAGGACAGGTGTGCCCCTGACGCTAAGGAGTTGAAGGAACACATCAGGGAGGCACTCGAGACCGAATGCGCGAAATGTACCGAAGCCCAGAAGAAGGGTACTCGACGTGTTATCGGCCATCTAATTAATAACGAAAGCAAATCCTGGAATGAGCTGACCGCTAAATACGACCCCGAAAATAAATTTACAGCCAAATACGAAAAGGAGCTTCGTGAAATC…	511	E_FL_epM-_09G13_F_0 E_FL_epM-_15K14_F_0	MNSLIAFCLF AVLAVALA	IPR005055|Insect pheromone-binding protein A10/OS-D	Ejaculatory bulb protein III	CG11390	1e-26	115
377	2	13	0.133333	CATGTAATGGTCGATATTCTTGATGCTTATCAGCGCTTCTAATTTCAAATTTACATTAAATAAAGTTGAAGTGAACGTGATTATTTTAAAATAATTGTCTACATATTAATACGAATTAGTTCGTGCAAGATTGAGGTTTTCAGTGATCTGCTGAGTGATTAGTGTTTGTAATTCGTTTGGGATAGTGGTTCGTCGAAGTGAGCTTTCATGATTGGATTACCGCGTAGCGATAGAGATAGAGATCGAATTACGGTGAAAATTCGCAATATGAAGCGAAGTTCGTCGCGTGATAGTATGCCGCGATCAAAACGGACACGCAGCAGTATTGGTAGGTATGACGATAGCTCTGACGAGCGTGGAAGCCCGGAACGAGTACGACGTCGAGTACGCTCCCCTAGC…	862	E_FL_epM-_09G22_F_0 E_FL_epM-_13M10_F_0	NA	IPR010912|SPOC, metazoa, IPR000504|RNA-binding region RNP-1 (RNA recognition motif), IPR012921|SPOC	spenito	CG2910	4e-56	214
378	2	3	0.4	GACTACTCGCACGCCGCAACATCCACCCGCCACTCAACACATTCCGGAGTGGGCAGTTTTCCAGATCGGCGTCAGTCAGTTAGCGCATCCACCGCTCGGCCATAGCGCGTGCGCACCTCAAGTGAAACTGTGTCAGTGTCCAAGCACCTAAAACACGCAACATGAATTCATACCTGAAAATCGCTCTTGTATTGTGCGCTTATGTAGCGCTTACCTCAGCCCAGTTCGGCTACGGAGGCTTTGCAGACTTCGGCAGTAGTTTTGGTGGTAACTTCAACTACCTTTCGGCCGCTGCTAGAGATCCGAGGGCGAACCCTGGTCCGGTGCTGTTTCCTCCCTCGCCGGCCGGTGACCCCTCGCAGACAAGCGGAGTGGTGGTCGGTGCTTCCGGATATGGGT…	697	E_FL_epM-_09L12_F_0 E_FL_epM-_03K22_F_0	MNSYLKIALV LCAYVALTSA	undefined	CG13606	CG13606	4e-11	65.1
379	2	14	0.125	CCGTTGACGTCAACAAGTTTTATTTTTGTTAAAGTAACAAGTGAGGATTTGTACCAAAAGCAGTGAAATGGAAGGGCTATTTGCAATACCGTTTACAGTTTTGGAAATTCCAAACATAAAAATTAAGAAACCAACATGGCTTCAAGCTCCGTCTGCCATGACAACCTTTTCACTGGTGTTACTCTCTTACTTTTTGGTTACTGGAGGTATTATTTACGATGTGATAGTCGAGCCACCGAGCGTGGGTTCAACGACCGATGAACATGGACACAGCAGACCTGTAGCCTTCATGCCGAATCGTGTTAATGGTCAGTACATCATGGAAGGTCTTGCGTCGAGCTTCCTCTTCTCACTCGGAGGGCTTGGCTTCATAATACTAGACCGCACACACAACCCGAC…	610	E_FL_epM-_10C08_F_0 E_FL_epM-_18O02_F_0	NA	undefined	CG9662	CG9662	2e-55	212
380	2	79	0.0246914	AAAATAGAGAAATACATTGTAAATAATGGGTGTTACTGTTGAAACTATCAGTCCAGGAGACGAGTCGACCTACCCCAAATCAGGACAGACTGTAGTTGTTCATTACACTGGAACACTCACGAACGGTAAAAAGTTTGACTCATCGCGTGACCGTGGCAAGCCCTTCAAGTTCAGGATCGGAAAATCTGAAGTAATCCGTGGCTGGGATGAGGGTGTGGCAAAGATGTCTGTAGGTGAGCGTGCCAAATTAACCTGCTCTCCTGACTATGCTTACGGTCAGCAAGGCCACCCTGGAGTCATACCTCCCAACTCTACACTTATTTTCGATGTAGAACTTCTACGTCTCGAATAAATACAATTTGTAACCAAAAATTATTACAACATCATTGTTATGTCAAT…	720	E_FL_epM-_10E24_F_0 E_FL_epM-_04P13_F_0	NA	IPR001179|Peptidylprolyl isomerase, FKBP-type	FK506-binding protein 2	CG11001	4e-46	181
381	2	11	0.153846	TGAGTAGTAATTCCAAAATACAAATTAAAAGTTGTTTTTAAGTACTATGCTTTATGAAATTAAATAATCTACAAGTTGATTGTCATTACAGTAAATAAATTCCACGAAATCTTCGTACGCAGAAAAAAAATGACGCAAAGTTCATTACCGAATCCAAACACGTTACTGCCTCTGGAACTTGTTGACAAATGCATTGGTTCCCGCATTCATATCATAATGAAAAACGACAAAGAAATGGTTGGAACTCTACAAGGATTCGATGATTTTGTAAACATGTTACTAGACGATGTTACCGAATACGAATCGACACCAGAAGGACGAAAAATAACTAAGTTGGATCAAATTCTATTAAATGGCAATAACATAGCGATGTTGGTGCCCGGTGGTGAAATGCCTGGA…	478	E_FL_epM-_10K11_F_0 E_FL_epM-_18J03_F_0	NA	IPR006649|Like-Sm ribonucleoprotein, eukaryotic and archaea-type, core, IPR001163|Like-Sm ribonucleoprotein, core, IPR010920|Like-Sm ribonucleoprotein-related, core	CG6610	CG6610	4e-37	150
382	2	34	0.0555556	AAAAGCGCGTGGCGTTGCTTCAAAATATTTTTGTTTTTAAAACGCAATGGCGAAATCGATTAGGAGCAGATGGAAGCGAAAATGCAGGGCGATCAAACGAGAACGGTATGCAGTAAAAGAATTAGCGCGATTGAAAAAAATGCTCGGCGTCAAAGATGAAGAGAAACCAGCTGGAAGTGAGGTTATGGAATCTGAGCAAGTTATATTCCTGGACGCGGGCGATTTAAAGAAAAGCAAAAAAGTATTAGAAGACATCGAAAAGGACAATGAAGACGTCGAAATGAGTTCGGATGATGAAAACGTTGTGGTCGATAGTGAAGGCGGCAAGAAAAGAGTTTTTAATACGAAAACCTTGAAAGATCAGAACGGACAGTACCCGGTTTGGTTGCACAAACGTAA…	501	E_FL_epM-_10L23_F_0 E_FL_epM-_16N11_F_0	NA	undefined	CG15019	CG15019	2e-17	85.5
383	2	4	0.333333	ACGTGGTTGCCCAGAAAACTACGAAATCATAAATATGTAATTAAATTGTGAAAAAAAATTACATTTTGAGGTTATTTTTCAACAAAAGTAAAGCAAGGAAAATATTAGCTCAAGTCAAATAAGCTTGTTAATTCTAATGTGTAAAAAGGAAGTGTTCTGATAACAATGGATATTGTAAATGAGATATTAGAAAGGGAACAAAAGAAAGCAGATAAATATAAACCAATAACGGTCGAAAAACATTTGGAATTAGAATTCGACCTAGGTTCACTATTGGCCTCTGACACAAACGATTTGGACATAAAAACGCTGAAGACAAACAAAGATTCATATTTACTTGCATTGACCCGTGACAATGCTCAGCTACTACTGAATAAAGTATGGGAGCTTCCCACTGAA…	740	E_FL_epM-_11F06_F_0 E_FL_epM-_05K20_F_0	NA	IPR007023|Ribosomal biogenesis regulatory protein	CG32409	CG32409	6e-71	263
384	2	58	0.0333333	TTGGTGCTGGTGTGAATCATATTATTCCCTAGTAATACAATTTGGCGGTAATATTTAATTGAATAACAATGGCCCTCGAAGGTGGAATGTCCTGTGTAAAGTACCTCATGTTTTGCTTCAATCTTCTGTTTGCCATTACGGGATTGATCATCCTGATAGTTGGCATCAGGGCTGAAATAAACTCGTATCCTTACATGAACTTCACCGATGAGAACTTCTACAAGTTCGCTCCGATCGTTCTCATCATTGTCGGCATTATTGTTTTCATTGTCGCGTTCTTCGGCTGCTGTGGCGCTGTCAAAGAGAACCACTGCATGATAATAACGTTTTCAGTATTCCTCTTGATCATATTCGTGGCTGAACTGGCTGTGGGCATCGCTGGTTACATGAAGCATACGG…	783	E_FL_epM-_11I05_F_0 E_FL_epM-_14F03_F_0	MALEGGMSCV KYLMFCFNLL FAITGLIILI VGIRA	undefined	Tetraspanin 39D	CG8666	1e-50	196
385	2	0	1	ACACTTCAACTTTGATAACCGACTAATCAAGTCGCAAAAAATAAATCACAATGACTGTACTAAGACTAATCGTTTCCACCATCCTCATCATAGAGGGTTGTAAAGCAAGCGGCATAGGACACATAGTGCCGGCAGTCAGATCGTACCCTATTGTACGATATGCACCATTCTACAATTTTCCTGGAGCGCGTTCTATTCATGCAGTAGCACCTGCTGTAGCTCCGGCGCCATTTGTTCCAGCACCATTGCCAGCTCCGCTATTTCCAGCGCCATTGCCGGCTCCTGTATTACCAGCCCCATTACCGGCCCGCCTGTTACCTGCTCCTGTATTCCCCGCACCAACCTTACCTGTAGGAATTCCAGCGCCAATTTTCCCTGCTCCTGCACCAGCTTTGGCTC…	775	E_FL_epM-_11M14_F_0 E_FL_epM-_01I20_F_0	MTVLRLIVST ILIIEGCKA	undefined	CG10953	CG10953	5e-24	108	BmorCPH20
386	2	192	0.0103093	CCGCCTGCGTTGAAGAAAGATAAAAAGGAGAAGAAGGTTCCGAAGGATAATTCTAAAAATGTAATGCGGAATCTTCATATCAGAAAGCTTTGCTTGAACATCTGTGTTGGTGAATCCGGTGACAGGCTGACTCGTGCCGCCAAGGTGTTGGAGCAACTCACAGGACAACAGCCTGTATTTTCCAAGGCTAGGTATACAGTGCGGTCTTTTGGTATCCGTCGTAATGAAAAGATTGCTGTCCATTGTACAGTCCGAGGAGCTAAAGCAGAAGAAATCCTTGAGAGGGGTTTGAAAGTCAGAGAATATGAATTGCGGCGTGACAACTTCTCCGCCACGGGTAATTTTGGCTTCGGTATTCAAGAACACATTGACTTGGGTATCAAGTACGATCCCTCAATT…	599	E_FL_epM-_11P22_F_0 E_FL_epM-_24M11_F_0	NA	IPR002132|Ribosomal protein L5, IPR003236|Mitochondrial ribosomal protein L5	Ribosomal protein L11	CG7726	1e-92	335
387	2	156	0.0126582	GGTTGCTTTTTTGACTTTATTGGAACGAAAAGTTTTAGGTTATATTCAGATTCGAAAAGGTCCTAATAAGGTGGGTTTTATAGGTTTATTACAGCCTTTTTCTGATGCTATTAAGTTATTTACTAAAGAAAGAACTTATCCTAATTTTTCTAATTATTTTTGTTATTATTTTTCTCCTGTTTTTAGATTTATTTTATCATTATTACTTTGAAGTTTAATTCCTTATATATTTAATTTAATTTGTTTTAATTTAGGTATTTTATTTTTTTTATGTTTAACTAGTTTAGGTGTTTATATAGTTATAATTGCTGGTTGGTCTTCTAATTCTAATTATGCTTTATTGGGTGGTTTACGTTCTGTAGCTCAGACTATTTCTTATGAAGTAAGAATAGCTTTAAT…	792	E_FL_epM-_12A02_F_0 E_FL_epM-_25G10_F_0	NA	undefined	mitochondrial NADH-ubiquinone oxidoreductase chain 1	CG34092	2e-91	332
388	2	18	0.1	TCATTGCGGGATTTAAATATAATTTTTCAATTATTATTTTTCTTTCATTTATTATTATGATTGTTAATTATTTCGTGTTTCCGTCGTCGTGTAAAATGTCACCCCAACCGGGTTAGAGCAAAAAAAAAAAAAAATAAATAAAAAAAAAACAAAAAAAATATGACTTAATTTTTTCTTTTACTTTTAATTACAAGTATTAACTGAATGTAGCGTTAGCAAAAAAAAAAACAACAATTCACTTTTATTACCTACAAATTATGAAATTCTTGTAATTATTAAGTTAAATATCCTTGTAGTTTAGATATTTACTGTGCGAATGGAAATATCTAAATTTTAATTCTTAGATTATTATTATTATTATTAGAATTAAGACTACTTCTTTTAATTGATTTCCACTAG…	806	E_FL_epM-_12B08_F_0 E_FL_epM-_13C01_F_0	NA	undefined	#N/A		#N/A	#N/A
389	2	17	0.105263	AAGTCTATGAAAATAGGTCCATTCCAGATAGTTTTCATTACGAATTGCCGATTAAATTCGGTAATTGACTGTAAATATGGCAAATAACTACGGCTTATCTGATGCAGAACTCAACCTTATTAAAACCCAAGCCTCAAGGCGTGCTGAAATGAGACGGGAGTTCTTGAAACAAAGAACAAACCCCTGGAAAAACGCTTCGGAGGCTGGTTATGTTTTCGACACAGCATTGCAAAGGTTTCTGTCCATGAAAGTAACACAGTTTGAATATTTTACCGTAAACAAGCGAACTAGTTTGTTTGGATTTTTTGTTATTGTTGTACCCATGTTTACATTTGGTACCTTGATATGGAACGAGAGAACGCAGCGTGAACAGAAGATTCGCAGTGGAGAGCTCCGTTA…	491	E_FL_epM-_12G06_F_0 E_FL_epM-_19L07_F_0	NA	undefined	CG12859	CG12859	2e-17	85.1
390	2	50	0.0384615	AATCGGAAAGAAAATTGCCGAAAGTAAATTTCCATTTGTAATAATTTGAATAAGAAAAGAAAGATAATCAGAATGGCACTGGCATTCCGTGGTGTAATCAGAAATGTAGCTCGTCGGCTTCAAGTACGTAACTATGCAGATGCTCCCAAAGGTGACGAAATGGCATTGACCTTCGCTGCGGGTAATAAGGTCTTTTATGACAAACAAGTTGTCAAACAAATTGATGTACCATCATTTAGTGGTGCTTTTGGTATCTTACCTAAACACGTACCTACCCTGGCTGTTCTTAGACCTGGTGTTGTTACAATTCTTGAAAATGATGGGAAACAGAATAAAATCTTCGTATCGTCTGGCACAATTACAGTAAATGATGACTCCTCAGTTCAGGTTTTAGCCGAA…	669	E_FL_epM-_12J05_F_0 E_FL_epM-_27L09_F_0	NA	IPR001469|ATPase, F1 complex, delta/epsilon subunit	lethal (1) G0230	CG2968	5e-48	187
391	2	23	0.08	CGCGTTCGTTCTTTTTTTCGTCGGCGCGTGTTATTGTGATGTCGATTTCAGCGAGAGACCAAGGAATTTTAGCATTGAACTTTTATACCACACGCAGACTCAGACTGATGGGCACGTTGTGATCTCGCCGTTTGGGATATGGACTTTGATGACGGGAATCGCTTTAGGAGCGTCCGGTAATAGCTATAGGCAGCTGAGCAGAGCGTTTATTTTGCCCAAAAATCCGGCAACGCTTATCGAAGGGTACAAATCCCTGACGGACGTGGTGCTCGATCAGACCGCGAACGGAGTATCCCTGGTCAGCCGGAACTTTGTCTTCTTGGACAACGATTTCACCTTGTTGCCGGCCTTCAGGACGACGCTCCAGAAGGATTTCGGTGCTTCGATTAAAGTGCTCGA…	735	E_FL_epM-_12K02_F_0 E_FL_epM-_14J20_F_0	NA	IPR000215|Proteinase inhibitor I4, serpin	CG6680	CG6680	2e-23	105
392	2	5	0.285714	ATTATTTTTGTTTTTAAAATGGTACAAGCATGGTACATGGATAGTGAAACAACGGACCAGCGGCTGCAACACCATAAAAATCCTCCAGAATATATTTCTCTGGATGATTTATTCTCTAAAACGGGGGTTGAATATTTTAAAATAAACATAGACACATATAAAACTGATGGAGTACTAGAAAAACTTAAGAATGAACGAGGTTACACATATGAAGATGAGATGGTCTGTTCCAAGGAATGTCTTCCGAATTACGAGGAGAAGATAAAATCTTTTTACACTGAGCACTTGCATACCGATGAGGAAATTAGATTTATCCTAGACGGCTCTGGTTACTTTGACGTGAGAGATGGTGAGGATCAATGGATCCGTATTGCCGTGTCCAAGGGAGACATGCTGGTC…	776	E_FL_epM-_13A14_F_0 E_FL_epM-_15A05_F_0	NA	IPR004313|Acireductone dioxygenase, ARD, IPR011051|Cupin, RmlC-type	CG32068	CG32068	2e-77	285
393	2	2	0.5	GTGTTCAGAAACACTCATAGCGGGCCTGTTTTACAATGGCTGATATAGGCTACAAAAGTTAAAAACATTTCCCCGCCAATTTTTGACACAACGCGTTAAAATAAAACATGGCGGTCAAAACCATAAACAATAAAGGTAGTTGTATATTTTAAAATGTATGTAAGCGTATAGTTTTATATCTTGATGTATTGACTCCGAAGAGTGCTTTAATGTTATAAGAATATGGTTTTTTATTAAGGAAAAATGTAAAGGAATCTTAATTTTATAGATAAGTTTAAAAAGTCTTCCAATTATCTTAAATATCCGAGCTTTAATATAGTCTTAAATAGAGTGCAGTGGTGCTATTCTTAATACATATTAGACCAAGAATAATATTATTGTATGTTTAAATAAATTACG…	668	E_FL_epM-_13D01_F_0 E_FL_epM-_06M07_F_0	NA	undefined	#N/A		#N/A	#N/A
394	2	31	0.0606061	TCGTTCGCAATTTCGTGCAAACGATAGACGTCTCTCGTGTTTTCAGATAACCTAGTGAGTTTATTGTGCATCATAATGGCAAAACTATCGTTTCTTGTGCCCGTTTTGCTTCTTGCGCTATTCGTGAAGGACAGTGAACCAGTGAATTGTTGGGCGTGTTCGTCTAACGTGAATCCGCTGTGCAACGATCCTTTTAATATCCGTATCGACACCGGGAATTCTTATTTGTTCCGCCTCGAAAACTGCGACAAGAATGCTGGAGCTACCTTTCCTTATTTGACAGCTTCGAAGTCTGTATGCAAGAAAGAAAAGAAATACATTGATGGTGAATTAGTTGTGAGTCGTGGTTGCACCTGGAAACGCCAGGATGACTTCGAAGTCGGTTGCCCTACTTCCAGA…	778	E_FL_epM-_13M01_F_0 E_FL_epM-_25J16_F_0	MAKLSFLVPV LLLALFVKDS	undefined	CG31676	CG31676	5e-15	78.2
395	2	8	0.2	GAGAATTACCGAATTTATACGATGTCAAGAAAAGGGATGTCCAATATGCGTGTTTGAGTATGTTGTTTAATCGATTTTTTTTCAAATTGATTAAAATTTATATAAAAATATATATTTATATTCCATTTTATAGGAGGTTTAAAATATTCACGAACAGTCCCTATTGTAGTAGTTGTTGATAAATAACTGATATTCAACTAAATCATGTCTTTCAACCAAGAAAATAAAGTGTTATTAGTTTTTTTTTTTATTAAAGATGAAGTCTCGTTTACTAACGACAACATTCAATATGTTTGTAAATCTCTTTCATTCATTATCTCATATAAACAAAAATCAATAAATTCCAAACCGATAAAAATCGATTGTGATATTTGATTGAATAAAGGGACGATTGTGTTT…	613	E_FL_epM-_13P05_F_0 E_FL_epM-_19A03_F_0	NA	undefined	#N/A		#N/A	#N/A
396	2	10	0.166667	GTAATTTGTAGCCGGTCCGAAATTTATCTATCAAACAAAATGCCTGCAAAGTATAAGATTGTTATGATTCGTCATGGCGAATCCGAATGGAACCAGAAGAATCTCTTCTGTGGATGGTTCGACGCTGACCTCAGCGACAAAGGTCGTCAAGAAGCTGTTGCTGCCGGGAAGGCCTTAAAAGCTGAAGGCTATCAGTTTGACGTTGCTCACACGTCTGTTCTAAAACGTGCCCAGATTACACTGAACTCTATCTTAAAGGAGATCGGTCAGCCAGATATACCTATTGAGAAAACTTGGAGATTGAACGAGAGGCATTATGGTGGCCTCACTGGACTGAACAAGGCTGAGACAGCTGCCAAATACGGGGAGGCTCAGGTTCAAATCTGGCGCCGTAGCTTC…	711	E_FL_epM-_13P17_F_0 E_FL_epM-_15P09_F_0	NA	IPR001345|Phosphoglycerate/bisphosphoglycerate mutase, IPR005952|Phosphoglycerate mutase 1, IPR013078|Phosphoglycerate mutase	Phosphoglyceromutase	CG1721	7e-107	383
397	2	5	0.285714	ATGTACGCACTTAACTTAAAGTAAAAGTGTGATATTTTAAATATTTTTTAATATTAAACGGAATTGAATAACATTCTATAAGATTTAATAACTTTTAGACAACTTTTAAAATTTCAATCTGTGAATCATCGAAGGGTCTTATAATATTAAAAATAATTGAGACCATAATTTTATATTTTGAAAATGGAACTCCAAGACACTTATTACAATAAATCGGAATATGTAGAAACTGCCTCCGGTAATAAAGTAAGCCGACAAACAGTGCTCTGTGGCTCTCAGAATATTGTTTTACACGGTAAAGTGATCGTACAAAGTGATGCCATCATAAGAGGAGATTTGGCTAATGTTAAAACAGGCAGATTTTGTATAATCAGCAAAGGCTCCGTGATACGACCTCCT…	725	E_FL_epM-_14D05_F_0 E_FL_epM-_12P20_F_0	NA	IPR011004|Trimeric LpxA-like, IPR001451|Bacterial transferase hexapeptide repeat	dynactin-subunit-p25	CG10846	1e-68	256
398	2	11	0.153846	TTTTGAGTGACACATGCAATAGCTGTAACCACAACCACTAGTTTGTTTACGAGTATATTCCGACACGTACGAGCATTCACGTTGGAATATATTTTATTTTCTTTAATATGGCAGAACCGAACTCTGACAATATTGTTAAAAACACAGAAAATGAATACTCAACACCAGCCAGCGATCCAAAAAATATGCAGGAAGTGACACAATACGTACAATCACTTCTACAAAACATGCAAGATAAATTTCAAAGTATGTCTGATCAAATCATAAATAGAATTGATGAAATGGGAAGCAGAGTTGATGAACTGGAAAAGAATATTACAGATCTTATGACACAAGCTGGTGTTGAAAATGAAAAGTAGAAATAGTTTTCATCTATCAATTTGCGTTAGAATATCATCC…	761	E_FL_epM-_14K05_F_0 E_FL_epM-_18G16_F_0	NA	IPR000172|Glucose-methanol-choline oxidoreductase, N-terminal, IPR007867|Glucose-methanol-choline oxidoreductase, C-terminal, IPR012132|Glucose-methanol-choline oxidoreductase	CG5446	CG5446	1e-20	97.1
399	2	17	0.105263	TGCCTGTCCAGGTTGACAAAGAAAAAAAACGAAGACCTTATTTTTATCAAAACAAATTAGGCATTTTTTTCTCTAGAACCAAGTGTAGCTATTATTCGAAAAAATGGCACAAACAGCGGGTGTTAAACCTATGACGATAGTTGGTCGCGTAGCCAGTGAAAGGGAAAGATGTCTTGGTATGACTGATGCAGAAAGGGCTTGGCGTAAGCAATGGTTAAAAGATCAAGTTTTAGCCGCTCACGAGCCAGTTCACGTGGAAGAATATTGGAGAGAGCGTACTAATCCTATTCGTCGTTTTTACCGGAAACCCTTGGACGTACTCTTTGCGAAACTTACCCCAATGCTGGGAGAACAACGTGCTGCACATTATAGATATATATCTGGAAAACTTGGTTTAAT…	632	E_FL_epM-_14K21_F_0 E_FL_epM-_15G15_F_0	NA	undefined	lethal (2) 35Di	CG13240	2e-37	152
400	2	4	0.333333	CAACCACCACTACAGTATCTCCTAATACAACTAGTACAACTAGCACAACCACAACTAAACCGTCTCCAACACCAACACCAGCACCCACTCCGGCTCCAGCACCCACTCCGGCCCCCGGTCCTCTTCCCTCACCAGACCAAGGAAACTGGACATATACAGATTCAGAGACCAACATAACCTGCATTGTTCTTAAGTTTGCAGCTCAATTCAATGTGACATATACCAAAGTTGACAACGTGTCATCCTTCGCTCACGTCGTCTTCAACGTACCGAGTAACGCTTCTGTGGTGAACGGCTCCTGTGCAGGCGACCAATGGCTCGAGATCAGCTGGTTGGCGCCCAACACCACCATTGCCAATAACATGACAATTTATTACCACAAGAACAAGACGACGAACA…	1194	E_FL_epM-_15D16_F_0 E_FL_epM-_18N20_F_0	NA	IPR002000|Lysosome-associated membrane glycoprotein (Lamp)/CD68	CG3305	CG3305	9e-37	151
401	2	34	0.0555556	AATAATACATGATGAAGCTCCCCAAGTCGAAGCGAAATACGACCACCAGTCTTTGATTGGTGAATCTGGACACCATCATCAAATTGAACACGAACACGCCAAATCTCACCAGTCGATCAAGTTCGAACACTTCCACCCCGTTCCTGTGTACGTGAAGAAGGAGCACAGCCACCTTCTCAAGCACCCTCTTGAAAAGGGAAAATCAGAGCAAAACCTCAAGCTGATTCACCCTGAGACTGAACACAAGCACGGCGGTGGACTTGTCCTCGAGGACGACAGACACAACATTGAACACCATATCGCTTCTGCTGGTCTTGAGCACGGAAGCTTTGAACACGGCGGTCTGGAACAAGGTCTGGAGCATGGAGGTTTGGAACACGGAGGCTATGAGCATGGTGG…	618	E_FL_epM-_15D24_F_0 E_FL_epM-_05K12_F_0	(MKYHIFLGLI AAVTA)	undefined	CG14770	CG14770	5e-25	110	BmorCPG9
402	2	132	0.0149254	ACTGCCAAGCGTTGTGATAGGTGGTTCTCTGACAAACAAAATGTCGTCTAAAGTGTCTCGTGACACGCTCTACGAGTGCGTGAATGCCGTTCTTCAATCCTCTAAGGACAAGAAACGTAACTTTTTGGAGACTGTAGAGCTTCAAATTGGTCTGAAGAACTATGACCCACAGAAGGACAAGCGTTTCTCCGGCACTGTAAAGCTAAAATACATACCGCGGCCGAAAATGCAAGTTTGCGTTCTTGGAGACCAGCAGCATTGTGACGAGGCTAAAACCTTGAATGTGCCATGTATGGATGCTGAGGCTTTGAAAAAATTGAATAAGAACAAAAAGCTTGTCAAGAAACTGGCCAAAAAATTTGATGCTTTCCTGGCATCAGAGTCACTGATCAAGCAGAT…	716	E_FL_epM-_15M08_F_0 E_FL_epM-_23A07_F_0	NA	IPR002143|Ribosomal protein L1	Ribosomal protein L10Ab	CG7283	4e-103	370
403	2	6	0.25	TCAAACAAATCAAAAATGTCAATGTCAAAAACCTTAATCCAATAAATTTAAAATCTTCAATAAACCATAAATCCATAAATAATTGCATAATAGTAAACATATACCGATTAAAAATGTCATTTAACATTTTACTCAAAACATCAGAAAGAGGTATTTTTCTAAAAGAGCTTGTCCGGAATGCCAGTAAAAAAACCGGAGGTAGTACGCAGAATACTAATTGTAAAGTAAAACCAAAGCACAGAGGGTGGAAAGTACAAGATGGGCATTTTGTTCAAGCGGGACATATGTTAGCTACGCAAAGAACCACTCGGTTTCATCCAGGATTGAATGTTGGTTTTGGTGTTAATGGTACTTTGTTTGCAATGGAGGCTGGAAAAGTAGTTGTCACATGTGAAAAGT…	578	E_FL_epM-_15O22_F_0 E_FL_epM-_04A03_F_0	NA	IPR001684|Ribosomal protein L27	mitochondrial ribosomal protein L27	CG33002	2e-50	195
404	2	1	0.666667	AAATGAGTTTTTATATCGGTGGTTTTATATGCGCTCTTGTATTGGCCGCACTGGTCATCGTTTGGATAGCCTACTGCATGTTCATAAGGGAACGTGCGAAGTCAGAAGACCTTCAATACACAATATCGGACATACAGCATAGGAACTATCTGTTCTCTCAAGAGCAAGAAACTCCGGTGAAAGAGAAGAAGCTGACTGCGGGAATTTTCGTGTTGCCTTCGCGCCATAAGCAAACCGAGGACGATTACCGCAACAGACCGGATTACCCTGAGAGTCCGCTGCCGATATCACAGCCGAGCACAGATAAATTAATAGAAATCCTTAATGAGGATCCTAATGTTCATTACATGGACGGTATATGCGAAGACAGCTCTAGAACGCCATATCACAGCGATGTAT…	540	E_FL_epM-_16G20_F_0 E_FL_epM-_12E21_F_0	MSFYIGGFIC ALVLAALVIV WIAYC	undefined	#N/A		#N/A	#N/A
405	2	1	0.666667	GAATCAAACAATTAACAGCAAAATGATCGCTAAGATCGCAGCCCTACTCTGCCTATTCGGTATGGCTCAAGCCGGCTACCTCCATGGCGCGTCAAGTCTTGGCTACGGCACTGGTCTCGGCTACGCATCAGGTCTTGGTTATGGATCAGTCGGCTACCATGGGTATTCGCCATCGTATGTGTCATATGCTCCTGCTATCTCATCTGTTTCGAGGTATAACGTACATTCTCCGGTAGCGTCCTACGGATATTCTCCTGTTTCCTATGGCGGTTACGGAGGATACGGTGGCATCTATGGATATGGTCACGGTACTTACGGTGGTTATGGTAGCAAATACTTGTGGTAAAAAATAATTATAAGTAGCTTTTTTGTGGATTACCTATATTTGTGAAATTCTTG…	610	E_FL_epM-_16G21_F_0 E_FL_epM-_24C09_F_0	MIAKIAALLC LFGMAQA	undefined	CG34281	CG34281	1e-08	56.2	BmorCPG22
406	2	31	0.0606061	AATATATCAACCAGTAGGTCCGTACAGTCAAGCAATTTTAGCGGACAAGACCTTATACATTTCTGGAATTCTCGGATTGGATCGAGATGCACAGATGGTCTGCGGTGGTGCTGAAGCGCAGACCCGTCAGGCTCTGGACAATCTGCGACATGTACTTGAAGCTGGTGGCGCTTCGTTGGAGTCGGTCGTGAAAACTACTGTTTTGTTGGCTAGCATGGACGACTTCCAAACTTTCAACAAAGTCTATGCAGAATATTTTCCTAAAGCTTGCCCTGCTCGAATGACATACGAAGTCAGTCGACTACCGTTGGGAGCAGCTGTGGAGATCGAGGCCATCGCTCTTTGCGGAGACTTGGTCATAGCAGAGGCCGGCCCATGCCCTTGTGCACGCTAATAATG…	594	E_FL_epM-_16P06_F_0 E_FL_epM-_18L12_F_0	NA	IPR006175|Endoribonuclease L-PSP, IPR013813|YjgF/chorismate mutase-like, IPR006056|YjgF-like protein	UK114	CG15261	1e-25	112
407	2	3	0.4	CGACAAATCCAGTGCACGTGATTTTTGAAGTAGCAGAACTAATTAAATTGTAAATTTTGTCTTTTTCCTTATTAAAATAATAAAACAAATATGCCGAAATCAAAAAGGGATAAGAAAGTATCACTTACAAAAACCAACAAAAAAGGTTTAGTACACAAACAAAAAGTCATAGAAGAAATAAGAAATTCACTGAGCAAATATGAGCACATATTTTTGTTTACCATCAATAACATGAGAAATACAAAATTAAAGGACCTACGGAATGATTGGAAGGATTCAAGATTCTTTTTTGGAAAAAATAAAGTAATGGCTATTGCTCTTGGTAAGACCAAGAGTGATGAAATAGAAGAGCAACTAAATCTGTTATCAAAAAAATTAAAAGGTCAGTGTGGATTGCTA…	686	E_FL_epM-_17E11_F_0 E_FL_epM-_21M06_F_0	NA	undefined	CG1381	CG1381	3e-65	244
408	2	182	0.0108696	AGATACTGTATTGACTTCACCTATTACTTTGACGCATGCGCTTATTGGCTGCCGTCAAAAAGGGCTTACCAACATTCCGAACAGTGTCGTTCCGGTGGCCGTTGTCGTGGTGTCGGTGAAGTTAGTGGTGTAATTTTTACGTGAATAACATCAAAAAATGGCGTCTGGTGTGACAGTTTCGGACGCTTGCAAGACCACTTACGAGGAGATCAAGAAGGACAAGAAGCATCGTTACGTTGTCTTCTACATCCGTGACGAGAAACAGATCGACGTCGAGACGGTTGGCGAACGCAACGCCGAATACGAACAGTTCCTCGAGGATCTGCAGAAGGGCGGTACCGGGGAATGCAGATATGGCCTGTTTGACTTTGAATACACGCACCAGTGCCAGGGCACGTC…	794	E_FL_epM-_17F15_F_0 E_FL_epM-_19E13_F_0	NA	IPR002108|Actin-binding, cofilin/tropomyosin type	twinstar	CG4254	3e-76	281
409	2	2	0.5	CGAGAGTGGCCGCGACACTACTCTCGCGACCATTGCTGCGTTCGCGTCACTACGAGGACTGTGCGACCGTCTGTGATATACGAACAGTGAAAAGTTCATGAACTACGTGTTGATATTTGTTTGAACTATATCACGTGGCGCTTCCTATCGAAATAAACGCGACAAGACCGTCTCAAGGTGTACTCCATACATTCAGCGAAGTCTATATAACGCAAAACGTCAAATAACAAATGTTGCCACGGCCCCTCTCAGCGAGTACAATGCGGATTTTATTCAGTTTAGTGCTGGTAGCGTGCGCGGTCGACGCCGCAAAAAAGTTCGAGGGAACTTTGAGATCGGCAGCCGAGGCCCCACAAGAGGACAACTTAGCTATCGAATCTGCTTCTGCCGAACCGGCGG…	724	E_FL_epM-_17I03_F_0 E_FL_epM-_09N04_F_0	MRILFSLVLV ACAVDA	IPR003014|N/apple PAN, IPR001507|Endoglin/CD105 antigen, IPR002048|Calcium-binding EF-hand, IPR003609|Apple-like	CG12063	CG12063	1e-19	93.6
410	2	6	0.25	GCGCCTGCGCGCTGCGTACGTTTGTTTCGCCAACCGCTGCCGCGTGTCGCTACGTATCGCTCTTTACTTTTTTTTCGTACGTCGAAACAGTCGGCAAAAAAACCCAATAACTTTGAATTGCGTGATCTGACTTAGGGGGACATTTCCATCGAAATATAATCGGGAGTTTTTGTGTTAAGTTAACTACGTGATTAATTTTTAAAGCATCGTTTAAGCTCGATAAGGGAATGAAACTTTGTAATGTTAAACAATAGTTGCACCTGAACCAAATACTGGATTATACGCTCAATCGAACGTAATCGCTTGCACTTGCATGGGATCTGTGCACTGTTGCTATGAGGTGAGGGTGATGTGGACAGGATGCGGGTCTCAGAAATCGCTATCGACTAGCCGAGAGGG…	711	E_FL_epM-_17J20_F_0 E_FL_epM-_21G19_F_0	NA	IPR002557|Chitin binding Peritrophin-A	CG13643	CG13643	3e-09	58.9
411	2	82	0.0238095	GTGTTGTAATTAATACAAGAATAAAAAAATAACCAACAATGTCCACCTACTTTCAATACCCAACTCCTGAGCTGCAGGAGGAGCTCAAGAAGATCGCTCAAGCAATTGTAGCTCCCGCAAAGGGTATCCTGGCCGCTGACGAATCCACCGGTACAATGGGCAAGCGTTTGCAGGACATCGGCGTGGAGAACACAGAGGAGAACCGTCGTCGTTATCGCCAACTGCTATTCAGCTCTGACGCTGTGCTCTCCGAGAACATCTCTGGTGTGATCCTGTTCCACGAGACCCTTTACCAGAAGGCTGACGATGGAACCCCTCTGGTCTCCCTGCTGGAGAAGAAGGGCATCATCCCCGGCATCAAGGTCGACAAGGGTGTCGTCCCGCTGTTCGGATCGGAAG…	720	E_FL_epM-_17K01_F_0 E_FL_epM-_08E20_F_0	NA	IPR013785|Aldolase-type TIM barrel, IPR000741|Fructose-bisphosphate aldolase, class-I	Aldolase	CG6058	2e-110	394
412	2	3	0.4	TTTTAAGCAGATTGCGTAACTAATTTGATGTTTGAATTTTGAAAACATTCACATCTCGTTTTTGCACGACAATGGACAGAACGTCTTATATTTTGTTCGTGGCACTTTTTTGTTGTACTGTTGGCGGTCAAGAGACGCCATTCGAATTACCGGTACAATTAGTTGGATTCCCTTTTATCGTGACCAGTGTTAAGTTGACGAATTTCTTGAAGAAGCTGTCATATTCTTTAAGTCCAGCGACATACCGGTCTCGGAGTCGCCGTGAGTTGTTGCTAACGGACCCAGCCGAGCCCTTCGATGTCGTAGAAGTGGAGAAATACATAGTGGGCGAGTTCGGTGCCAAAGCTTGCGTGTTCGAACGTGTATGCGCGCACTATGCGACCAGGGCGCGAACGCAAC…	830	E_FL_epM-_17L04_F_0 E_FL_epM-_24N12_F_0	MDRTSYILFV ALFCCTVGG	undefined	CG7330	CG7330	5e-27	118
413	2	9	0.181818	TCAAATATAAATACCTAATTATAAGGGTCTTTATGGCAACTCTCTACTGACAACGCTATTTGTAAAGCCAATTTAATATGGCAATGTTAATTTATACTGCCTAAATAATAAAATTTCTAGATCATTGTGTTACAATATCTGAACATTAATCATTAAGTCTGATATCCGTGATATACAACATGTTACAAAATACCCCGATAAAATATTATTATTTATCAAACCCAAAAATTTTGTCAACCCTAGTAAGCTGTCATGTCAGGGAACCAGATTATTTAACAGAAAGGCCTACATACCTATTTTACCTAATAATTGTCTACTTTATTGTTTTTCTATTATTCATTCATAAATGTTTGCTACCTCAGTACAAAATTGTCATTATACTCAAGTACTGGCTTCAAA…	743	E_FL_epM-_17N07_F_0 E_FL_epM-_21C15_F_0	NA	undefined	#N/A		#N/A	#N/A
414	2	32	0.0588235	ACTGCGTCAGCGTGTACAACATGGCTCTCTACTCTTCGCTGTTATTCGCTGCATTCCTCGGCTGTGGTCTAGCTGAATTCAACGTCGTCACCACAAGGCTATGCCGGGAAGTGGACGCCAGCGCGTGTACTGTGAACGAGGTCCGAATTGACCCCTGTGTTAACAGTCGACTGTGCCACCTCAAGAAAGGGAAAAACGCGAAGGTTTCTTTCGACTTTACACCACAATTCTCCACAACTAAACTCAAGACCGGCCTCTTTGGGTTGAAGAATGGCGCTGAAATTCCTTTTGATGCTCTCTACAATGCTGACGCTTGCACACTCACGTCATGTCCCACCGAAGCTGGCAAAACTCAAACCTTAGACTTTAGTTTGCATATTGGAAAAAAACTGCCTACGG…	586	E_FL_epM-_18B05_F_0 E_FL_epM-_24K19_F_0	MALYSSLLFA AFLGCGLA	IPR003172|E1 protein and Def2/Der2 allergen	CG11314	CG11314	5e-14	74.3
415	2	466	0.0042735	GGTCACGTATCTTTTCGTGGCCTTTAAATCGCTGAATTAATAACTGTTCAAGATGGTGCAAAAGAAGCCTAAGAAGAAGGTAGGGAAGAAAGTAGCCGCCGTCCCATTGGTGGTCAAAAAGGTTGAGCCCAAGAAGATCGTGAATCCTCTCTTCGCAGAAGAGGCCAAAGAACTTTGCTATTGGTCAGGGCATTCAGCCAACTCGTGACTTGTCCAGATTTGTAAGATGGCCCAAGTATATCCGCATCCAGCGCCAGAAGGCTGTACTTCAGCGTCGTCTGAAAGTGCCCCCTCCGATCAACCAATTTACCCAGACACTGGACAAGACTACAGCTAAGGGCCTTTTCAAGATTTTGGAGAAATACAGGCCTGAGACTGAAGCAGCCAGTAAAGAGAGGC…	706	E_FL_epM-_18N07_F_0 E_FL_epM-_15I08_F_0	NA	IPR001921|Ribosomal protein L7A, IPR004038|Ribosomal protein L7Ae/L30e/S12e/Gadd45, IPR004037|Ribosomal protein L7AE	Ribosomal protein L7A	CG3314	1e-83	287
416	2	10	0.166667	GCCCATCACAGGTATCGGCGGCACCCGCTTCATCTCGTTCGAAGACAGACACTGGCACAACGACTGCTTCATCTGCGCGCAGTGCAAGACCTCGCTCGTCGGCAAGGGCTTCATCACCGACGGACAGGACATCATCTGTCCCGAGTGCGCCAAGCAGAAGCTCATGTAAATACACCTGTCTCGCTTCAACGCTTCCGCTCTCGCATCGCTCCATCCCTCACACGCAATACAATTTATATATGACAAATGTTTTTGTGATGTGCAGCGAACATACCATACTACCGGTAGTCGCTAACGCCCGAGACTGGTGCGCGTTCAGAAAGCAGGACACCTCGAGCGAAAAGATTTACGACATCACTGACAAATTTAACTTTCGCAAGGGCAGGGCCAACGTTAGTA…	784	E_FL_epM-_19A11_F_0 E_FL_epM-_17J23_F_0	NA	undefined	Limpet	CG32171	1e-25	113
417	2	40	0.047619	CTCGATCGACTTTGCGGACATTTAAAGGAACCCCAATAAAATAAAATATTGTACAGCAAAATGTATCATCAACTAGGCCGAATTACTGGTAGACTCATTGCAGCTTCAAATCTACAGGCTCCACTATTCCCTGTAGCACCCATAGCCCTACAACGGGTGGAGGTTCCTGTAATCCAGTACAATACCAACCAGTTCTCGACTGTGACCGAAGAAGCTTGTGCCGCACCTGGAAAAAGGAATCTGATGCCTGGGACGAACACTCCTTATCCACCAGTTCCCGAAAATATTCGTAGAAAACAAGAGCTCTTCCAGAGAGACAATGACTTGCCCGTCTTCCTAAAAGGTGGACCTGCTGACGTTATACTGTATCGTCTGACTTTGCTTCTCTGCGCTCTCGGA…	543	E_FL_epM-_19C01_F_0 E_FL_epM-_20B21_F_0	NA	IPR003177|Cytochrome c oxidase, subunit VIIa	CG34172	CG34172	1e-10	62.8
418	2	79	0.0246914	TGTCAATTCACAGTTTTGTATTAATAGTTTCTAGAACCACATTAATCTCAAAATGGCTGATGAAAAGAAGGGAGAAAACGAACACATTAATCTGAAAGTATTAGGTCAAGATAACGCAATTGTACAATTCAAAATAAAGAAACACACACCTCTCAGGAAATTGATGAATGCTTATTGTGATAGAGCAGGTCTATCAATGCAGGTAGTGCGATTCAGATTTGATGGGCAACCAATAAATGAGAATGACACTCCAACATCACTTGAGATGGAAGAGGGCGACACAATAGAGGTTTACCAACAGCAGACCGGAGGAGTGTCCCTAGTGTAAATTTAATAATCTTAAGGATTGACCATCTCCAATGGGTCAAAATCAATGAGGTGTACCCGTCTCAAGCTCTA…	758	E_FL_epM-_19D02_F_0 E_FL_epM-_09G06_F_0	NA	IPR000626|Ubiquitin	smt3	CG4494	4e-43	171
419	2	31	0.0606061	GACGTTTTTGAGTTGGGGACGAGAGCAATTAAATAATTGTCGACGTGAATTAACAATAAAACGATTGTTGAATTATTAATTTAATAATGGATCAGATCGCAAAATTCGTCGAGCCTGGCAAGCAATTCGCTAAGGACTCCATCAGATTAGTGAGAAGATGCACAAAACCTGATAGGAAAGAATTCCAAAAGATTGCCATTGCAACAGCCATCGGATTTTGCATCATGGGCTTCATTGGATTCTTTGTAAAGCTGATTCATATCCCCATTAATAACATAATTGTCGGCTCATAGATAAATAAGTTAATTTAGACATTAATTATAATTAAGGTCCCCCAAGCATGTGTGTTAGAACATCCCCTCACATATTATATTATTTACAACAAACTGTATTGTATAA…	446	E_FL_epM-_19G08_F_0 E_FL_epM-_27F19_F_0	NA	IPR008158|Protein translocase SEC61 complex gamma subunit, IPR001901|Protein secE/sec61-gamma protein	Sec61gamma	CG14214	9e-31	129
420	2	21	0.0869565	TTTCGAGTTTATCAGCACTTCCGATTAAATTTGTTTTAAACCATGGGCTTAGCCACTGTAATTCAAAATGATGCTCATTTCCAGACTGAAATGGCTAACGCTGGAACCAAGTTAGTCGTTGTGGACTTTACAGCAACTTGGTGTCCACCGTGCCAAAGGATTGCCCCTTTTTTCGAGCAGCTACCAGCAAAGTTTCCGAGAGCAGTATTTCTCAAAGTAGACGTAGACAGATGCGCCGATACAGCGAGTGCTCAGGGCGTCAGTGCAATGCCCACATTCATTTTCTACAGAAACAGGACCAAAATCGACAGACTAGAAGGAGGCAATACTACTGTACTAGAAAACAAAGTTAGACAGTATTATGGCTCTGATGTTGCAGAAGAAGATGAAGACAATACT…	702	E_FL_epM-_19I20_F_0 E_FL_epM-_08M12_F_0	NA	IPR012335|Thioredoxin fold, IPR006662|Thioredoxin-related, IPR013766|Thioredoxin domain, IPR012336|Thioredoxin-like fold, IPR010400|Protein of unknown function DUF1000	Thioredoxin-like	CG5495	1e-76	282
421	2	72	0.027027	ACTCAGTATCGCCTTGTCGAGCACGAAGCACGCCTGTATACGACCGCTGAAAAATAATTATAAAATAAACATGGCAAAAAGTGTAGCATTCGCCTTCGCTGTTCTACTAGCGCTATTCGAAACAGGTTATTGCATCAAGTGCTACCAATGTAACAGTGAACAGGATAAGAACTGCGGGGACCCGTTCAAGAGCGCCAAACCCCCAGTAGAATGCAACACCCAGGATTCGATTAACTTCAACACGCTCTACCTGCGCAACATTCTGCCTGTGGAAGTTTTGAACAGCGTTACGGGAGCTCCTAGATACTGTCACAAGATCGTCATGAAGAGCGGAACTGTTGTCCGTACTTGCTTGGATGTCAACCCCAACGATTCCCAGCACACCTGCCGAGTTGTCGA…	765	E_FL_epM-_19I22_F_0 E_FL_epM-_25D17_F_0	MAKSVAFAFA VLLALFETGY C	undefined	CG9338	CG9338	7e-09	57.8
422	2	1	0.666667	GTATTCCGTTGAATGCACTTCGCAAATAATAACAGCGTTATTATTGTTGCGTCAATAGAACTGTCGATTGTTAACAATACCTTAAAATGCCGGCGGATTTAATGACCGGAACGTGTCGCAGCGAGAACTTTGGACAGAGGTTCACGAAAAAATACCTCGACAGCGAAGTGAAGTCTGGCTTTTTGGTCCTACTGGGGCCCGGCGGGATGCGGCAGGACGTCAGAGTGATTGTGTACAGAACCTCCCTTGAACATTTCGCTGTGATCTATCCAAGAAAGAGACTGTCGAAGCCGATCGGCGTTGTAAACTTGAGGAATACGTACGTCGATCAAGTGGAGGCTAGTAGCGGATTTGTTATCAGACAGAAGGGCTACGACAATACGATCTCAGCAAAGTTCA…	729	E_FL_epM-_19O06_F_0 E_FL_epM-_14C01_F_0	NA	undefined	#N/A		#N/A	#N/A
423	2	1	0.666667	CCTCACTTGTTGCTGACGATATATTGACAGAGTAAAGAACAGTAATAGTTTTAATTTAATGAGTGTGTTATCAAAATCAAGATACATTTCAAGTTTATAAGTTTGTCTAGATTAAATAGCATTTATTTTGTTTTCCGTCGAGAATTGTAAAATACTAAAATGGTTGGTAAAATGAATAAATTGTACGTTTTAAAGAGAGGCGGAAGAATGGAGGAGGTGCATATAGACAAGATAACATCAAGAATTAAAAAACTATGTTATGGATTAAATATGGATTTTGTTGATCCGGTGTGTATAACACTAAAAGTTATCAATGGAATGTACTCGGGAGTGACAACTGTGGAACTGGATAATCTTGCTGCAGAGACAGCTGCTACAATGACTACCGATCATCCAGAT…	644	E_FL_epM-_19P05_F_0 E_FL_epM-_09N20_F_0	NA	IPR013346|Ribonucleoside-diphosphate reductase, alpha subunit, IPR005144|ATP-cone, IPR000788|Ribonucleotide reductase large subunit, C-terminal, IPR013509|Ribonucleotide reductase large subunit, N-terminal, IPR008926|Ribonucleotide reductase R1 subunit, N-terminal	Ribonucleoside diphosphate reductase large subunit	CG5371	1e-63	239
424	2	49	0.0392157	TATCTTTAAAAGACTTCTACATCTACTCAAAATAACCTCAACAGTATATCAAGATGCCAGAACTGACTGAACTTGACAAGGCCACCGCCTCTATGACCGAGAAGCGCAAAGAAGAGACTGCATCATCTGACAGTGACTCTGATGACAACATTCCAGAATTGGAAGATGCAGGTGCACCAGATGCAGGTGGAATCACTAACCCAATTGCTGGCATTGACATCGTCAGCAAATCTAAACAGTCTCGTGGTGAGAAGAAGGCCAGAAAGATAATGAGTAAACTCGGTCTCAAACCAGTACAAGGAGTAGAGAGAGTGACAATCAGAAAATCAAAGAACATTCTCTTTGTCATCAACTCACCTGATGTATACAAGAATCCTCATTCAGACACCTACATCGTTT…	1228	E_FL_epM-_20A18_F_0 E_FL_epM-_21E22_F_0	NA	IPR002715|Nascent polypeptide-associated complex NAC	Nascent polypeptide associated complex protein alpha subunit	CG8759	4e-69	258
425	2	11	0.153846	CGCTCACGACGGTCACACGCGTCCACGTGCCTGCCGCCCTCCACGATTAGAAACGAAGACTGGATTGAAAGTTGTAAATAGTACCCGAGAATCATGATGAGAAGGTCACTCTACCTCATAGCGTTGTTCGCACTCGCGGGGGTGCACGCGGCCCCTGCCCCGGAACCGAACCCCCAGCCTGACCCTGCGGACGACAAGCCGGAGATCATAGAGATCATCGCCCCCGCCGCCAGCGCACAGGAGACCCTCGCAACCCTGAACCTAGGCGCCCCTGGCTCCGAGCTCAGTGAGAGGAACAAGCGCACCATCGGCATCCTGCGGCAACTATTCCCCTCCCTCACGCAGAACTCCATAGCGGAAGAGAACCTGTTATCTGGGGCGGAGTCCCAGCAAGCAGAG…	747	E_FL_epM-_20D02_F_0 E_FL_epM-_11G12_F_0	MMRRSLYLIA LFALAGVHA	undefined	CG32694	CG32694	2e-17	85.9
426	2	12	0.142857	GGAAGTCGAGGAAGAAAGAACAACATGCTAGCTAAAATCTTAGTGATTGCCGTCGCCGTGGCAGTGGTTTCCTGTCAAGAGAAGCCGTATAATCTGAAGAAGCTTTTTCAACAAGAACAAGCCAAGGAATACAAGCATCGCCCTTACGAGCACATTCATCCATCGTTTCCTTTAAAGTCCTTCCAAGAACCTGCACCCATCAGTGAAGAGCAGTACCAAGAAGCTCAAGCTAGTCCCGCTGAACAAGCTTACGAAAAGCCGCAAGAGAGCTACTCCCCTGCCTACTCTTCTCAGAGCATCATCCATCATGCTGCAAGCGGTCAGCAAGATTCCCAAGAGAACAGCGGTGAACGTGGGATTTATCAATACGTGCAGGAGCAAAACGAAGATGTGAAAGTA…	789	E_FL_epM-_20E13_F_0 E_FL_epM-_18O11_F_0	MLAKILVIAV AVAVVSC	IPR000618|Insect cuticle protein	Cuticular protein 62Bc	CG1919	2e-21	99.8	BmorCPR123
427	2	13	0.133333	TAGTATTCAGTTGATTAAATATTGCCTATCAGCATTCGCTTCCATCATCTCAAACAGGTTTATGGCGTTGTCACAGTTCCTGCGTCGGAATCTTGTGAGCATAGTCTTTCCCACCATAAGCATTACGCTTATTTTTCTTGACTGGAACCACACTCGCAAGTGGAAAGCTCAACAGATCAAAGTATAAAATGGCCATCTTCGGCATCACTCCTCGCTTCATTTGGTTTGGTGTTCCGATGACAGGGTTCTTCATAGGCAAATTTCTGGATGACCAAGAAACCTTGAGGATGACGAGCTTCCGTGATAAGTCTGCTTTGTTTGGAGGCAGAGTCAAAGAAGGTGATCCACCAACCTGGCCATAAATGATAATTATGTAGGTTTGTTGCAAATAAATTTAGT…	421	E_FL_epM-_20F04_F_0 E_FL_epM-_23L16_F_0	NA	IPR012575|MNLL subunit	CG18624	CG18624	8e-10	59.3
428	2	1	0.666667	AATGCAGTGCAACGATGTTTTAATCATGTTTTGTGGTTTTAATAGAAATTAAACAAATAAGATAGTAATTATAGATTTTGTACATATCATTGCAAACTGCAATATATAATCGGGTACTTAGTGCTGTAGAAGGTATTTTTTACGACAATGAAGACTGATAATACCGCATGAAACATAGATTTTAATTAATGTTCCAACTGTAAATTTTGTAAAAAATGTCCAAGTGGACCAGTAAGCATGCAATTCTTCGTGATTTGTGCGAAGCCCAAGGCCAGGTACCGGTGGAAATAGATCTTACAGTCTCAGCAGATGATAAACCGCCCCCTTTAAATTTGACTGAAGAGACAGAAGAGGAATTTTTTAGACATTATGGAGATGGGGATGTTATTTCCACTCCAG…	734	E_FL_epM-_20G06_F_0 E_FL_epM-_20G01_F_0	NA	undefined	#N/A		#N/A	#N/A
429	2	0	1	GCTATTTGTGATCAGACATACTCGATGTAACAGTCTCCTTGTTTACTAACAACTTTAGGTTTTTTTAAAGTTTCGTGCTATATCAAGTGAGTGCTCGTGTGAATTCTATTATTGTTAGTGTTGTAGCCATTTGAGATAAAAATGAAATACGTTCTAATAGTACTGTCGTGTGCGTTCCTGGTGAACTGTCAGCCTCCTCATCCCGATGTTGTAGCAGTGCGTCAGCAAGAGGAACATTTACCGCCACATCTACGTAGTCCAGTTCTTCATAACCCGCATCTTCAAGAAGTTTTACCTTTAACCAGTCTATTGCATAACGGCGAAAAACTTGTTTATGAACGAGAAGCGAACAAAGTATCACGGAATGAGATCTACAATATATTGACTCACGCTGGTTTT…	736	E_FL_epM-_20L22_F_0 E_FL_epM-_13M06_F_0	MKYVLIVLSC AFLVNC	undefined	#N/A		#N/A	#N/A
430	2	4	0.333333	GCGTCATAACGAACAGTTCTGAAATGGAATCGTTGCCAAGTGATAGAATTCTAAAGTTCAATGCGAATACTTTGGAAGATGTTCGGAAGGAGTTCATTTGGAGAATCGCGAGCGTGTTATTGAGGCTATAGATATATTGGAAGATTGGGTGAAGAAACAAAACCATTTCCTGAAGAAAGATTTCAGCAGAGAATATCTGGAACGCACGCTTATAACAACGAAAGGTCTTGTGGAACGAGCCAAAACACGTATCGATAATTTGTGCACGTTTAAAACGCTGATGCCGAATTTCTTCGAAGACATAGATGTTAAGAAATTCGCAATGTCCACCATTTTCTCACACGCGCATATGCCGAAACTGACCAAGGATAACTACCGAATATATATATTAAAAGTTTA…	807	E_FL_epM-_20M04_F_0 E_FL_epM-_03K09_F_0	NA	IPR001251|Cellular retinaldehyde-binding/triple function, C-terminal, IPR011074|Phosphatidylinositol transfer protein-like, N-terminal, IPR001071|Cellular retinaldehyde binding/alpha-tocopherol transport	CG2663	CG2663	2e-22	102
431	2	28	0.0666667	TATGGTGACAGCGTAAGTTGCCGAATAAGCAACCAACATGCCGCAGAACGAATATATTGAGCGCCATCAAAAGCTTTACGGTAGACGGCTAGATTATGAGGAGAGAAAACGGAAGCGTGAAGCTCGTGAGCCTCATAAACGCGCTGAAAAGGCGCGCAAACTCCGCGGTATCAAAGCTAAAATATTCAATAAGGAACGCCGCAATGAAAAGATTCAGATGAAAAAGAAAATCAAAGCGCACGAAGAGAAGAATGTCAAACAGAACACAGAGAAGGTCGCCGAAGGTGCCCTGCCTGTTTATCTACTGGACAGGGATGTTCAATCTAGGGCTAAAGTATTATCTAACATGATAAAACAAAAGCGTAAAGAGAAAGCTGGAAAATGGGATGTCCCCATCCC…	771	E_FL_epM-_20O02_F_0 E_FL_epM-_12O14_F_0	NA	IPR001047|Ribosomal protein S8E	Intronic Protein 259	CG5277	3e-121	431
432	2	7	0.222222	ATTCGCAATGGACAAGTGGGCCGGTTTCTTGTTTTGCCTGAGCGCGCTGTGTTTTACTAGCGCTGACCTGATCGTGCCGACATTACAACTGAGTAGTGGTGGGAACATACCTGTGGTAGCACTCGGAACATGGCTGGGACATCGACCTAAAGGAAAAGTAGTTCAAGTAACCAATGACACAGAGCAAGCTGTCATATACGCGTTGGAAGCTGGATACACACACATAGACACCGCGTACAAATATGGAATCGAGGACCAAGTGGGAAGGGCCCTGACCAAGAAATTCTCAGAAGGACTAAAAAGAGAATCTATCTTTATAACTACCAAGCTCTGGAATTCCTTCCACGAGAGAGAGCAAGTGATCCCAGCGCTGAGGAAGTCCCTTGAAAATCTCAACTT…	772	E_FL_epM-_20O17_F_0 E_FL_epM-_12B10_F_0	MDKWAGFLFC LSALCFTSA	IPR001395|Aldo/keto reductase	CG6084	CG6084	9e-47	183
433	2	59	0.0327869	TCGATACAATCAACATGTACAAGTTTTTAGTATTCAGTTCAGTTCTGGTGCTGTTCTTTGCTCAGGCTTCGTGCCAGAGGTTCATCCAGCCGACCTTCAGGCCACCGCCAACACAGCGCCCGATAACACGTACAGTGCGACAAGCTGGCCAGGAACCGCTATGGCTGTATCAAGGTGACAATGTTCCTCGTGCGCCAAGTACCGCAGACCATCCGATTCTTCCTTCGAAAATCGACGACGTGCAGCTCGATCCAAACCGAAGGTATGTTCGCAGTGTCACCAATCCAGAAAATAACGAGGCGTCCATTGAACATTCACATCATACAGTTGATATTGGACTTGACCAGCCGATCGAGAGCCACCGTAACACAAGGGACCTGCGGTTTTTGTACCCTCGAG…	733	E_FL_epM-_21A19_F_0 E_FL_epM-_19I24_F_0	MYKFLVFSSV LVLFFAQASC	undefined	#N/A		#N/A	#N/A
434	2	0	1	TGACAGACGACAAACAGCGTCCTATCAGTCCACAGGCTGCTCTCATCACTCACATTTGCAGCCATGGAAATTCACGTGTGGTGCCTATTAGCTTCTATATTTCTGGCGTCGGTGCATGCAGGGCGCTATGATCTTGGCCCGCAAAAATTCTACGAACCATCCACTCCTTCGTCACAAACAGATTCGAAATATGAAACCAAAGAAGTTATTTTATACTTAACACCCAGCCAAGTTAAAGCGCTTGAAGCCCGTGGTGCCGTGGTGAGACCTCAACTTCCAGAAGCTGAGCCTGAAGCTGAAGCTCAGACTGAGGAACCAGAACAGACCATTGAAAATGAACAGGGTGAAGCTGAAACTACTGAAGAACAATCCAGGTCTCAACTCGAGGAGATTCTCAAA…	808	E_FL_epM-_21C24_F_0 E_FL_epM-_02O22_F_0	MEIHVWCLLA SIFLASVHA	undefined	CG2839	CG2839	2e-15	79.7
435	2	8	0.2	AACCGGTTTCTCGTGTGGCGGTGTCGAACAACGCAAACTTCCTGTTAAAAATTTACGAAAATAAATAATTTGGCTAGTTAAATTTCTGTGTGCTTCGATTTGTATATACAATTAACAATAAAACTATTATTGTGGTGTGTGTGTGGTGAATTGCGTGCAGTTCTTTCAATTGGAAACGTTCTCACAATGGTTCTACACGTTACTAACATGTGCTGTGGAATCAAATTACGCACTATATGTTTCGTCATCGCTTATCTGCATTTGGTGTCTTGTGTCTTGGATATAGCGTTTCATTTGCTGACAGTTGCTATTGTCACTGATGGCTTCCAGTGCGACGTTAATTACGATAAGTTCAGCGCTATACCCTGGGCGGTTGTGGAGCCTTTACTCCTGGTTCTA…	795	E_FL_epM-_21K11_F_0 E_FL_epM-_17L01_F_0	NA	undefined	#N/A		#N/A	#N/A
436	2	140	0.0140845	CCTGAAAGACCTCCCCAAGGTCGCCACAGACCTGAAGAGTCAGCTCGAAGGCTTCAACACCAGCTGTCTCCGTGACGTCGACACCAATGAAAAGATTGTGCTTCCGTCTGCTGAAGACGTCGCCACTGAGAAGACCCAGAAGTCTTTATTCGACGGTATCGAGAAGTTTGATTCGAGCCAGCTGAAGCACACCGAGACTCAGGAGAAGAACCCGCTTCCGGACAAAGACGTTGTCGCAGCGGAGAAAGCCCACCAGAACCTCTTGGACGGAGTTGAACACTTCGACAAGACTCAGATGAAGCACACGACGACGGAAGAAAAGAATCCACTGCCCCCGATCGAAGCTATCGAAGCGGAGAAGGAAAAGAACAAATTCCTGAACGGCATCGAGAACTTCGA…	738	E_FL_epM-_21L13_F_0 E_FL_epM-_11H20_F_0	NA	IPR001152|Thymosin beta-4	ciboulot	CG4944	2e-37	152
437	2	20	0.0909091	CTTGATTGTTCAAAATGTCGGCCCATAAGACGTTTATTATTAAGCGCAAATTGGCCAAAAAGCTGAAACAAAACAGACCCATTCCTCAGTGGGTAAGGATGCGCACAGGAAACACTATTCGATATAACGCTAAGAGGCGTCACTGGAGAAGGACAAAGCTCAAGTTGTAAGCTTGTGAATGTGTTAAATGTAATCTAATAAAAACCCTGTAAAGTCAAAAAAAAAAAAAAA	231	E_FL_epM-_21L15_F_0 E_FL_epM-_14A09_F_0	NA	undefined	Ribosomal protein L39	CG3997	2e-21	97.4
438	2	4	0.333333	TTAGTGCAGTGAAATCATTCTGGCGGTCAGGTCGACTCCGGTGGACTAGGGTTATGTTAAAGAATATTGCCAGCTTAACCTCTGCGACAGTGGCTAGATCGTCGAAGATGACAAGTGTACACAGCGCCTACAAGGAGGAAGTCCATGATGTTCCAATGTCGGTTATCACTAGGCCCTTCATTCCGGAGCTGGACGAGGCCAAAGTGAAATCTCTCATGGAAACAATACAGAAGCAAGAGCTAGCAGGCAACGTCCCGCCAATAGACATACTTTGGATCAAAGGCTCTCAAGGTGGCGACTACTACTACAGTTTCGGCGGATGCCACAGATTCGCAGCCTATAAACGTTTGAATCGTCCCACGATTCCCGCCAAACTGATCAAATCTACAGTTTCCGATT…	550	E_FL_epM-_21O06_F_0 E_FL_epM-_02J06_F_0	NA	IPR003115|ParB-like nuclease	CG6762	CG6762	4e-36	147
439	2	5	0.285714	AACGACGCACAGACGTCGCGACGAACAAACAAACCATTAAACATGAGTGCAAAGTTCCTTTATCTCGCCGCTTGCGTTGCTTTCGCTAACGCGGGAATACTTCTGGAGCACGCTCCACCATGCCCGGAAGAATACGGTGTCCAGGCATATGCGCATCCCGAGCAGTGCGACCAATTCTTTCTCTGCACTAACGGCACGCTCACCGTAGAGACCTGCGAGAACGGGCTTCTCTTCGACGGAAAGGGCGCAGTTCACAACCACTGCAACTATAATTGGGCTGTTGATTGTGGTCACAGAACAGCGAATTTGGAACCTCTATCAACACCCGGATGCGAATACCAATTCGGTATTTACCCAGATAGCCACGAGTGCTCCACTAGCTACATTAAATGCGCATAC…	789	E_FL_epM-_21P13_F_0 E_FL_epM-_13N01_F_0	MSAKFLYLAA CVAFANA	IPR002557|Chitin binding Peritrophin-A	Peritrophin A	CG17058	6e-91	330
440	2	122	0.016129	TGAAAATTGTCATTTGTCAATCGATGCAGTAGCGAATCCTAAAATATTTTTGTACTTTTAAAGGTTTTTTAATTAATGATAAAATGTTTACGGCTCCGCTTTTATTTACAATATTAATTACAATAATTAATGGTGTTCTTTCGAAAAGTGTCGAGTTAACGTTTGAACTTCCTGATAGTGCCGAAGAATGTTTTTATCAAACAATGGACAAGGATACGGCTGCTTCATTGGAGTACCAAGTAATTTCTGGAGGACAGTATGACGTAAGCGTAAAAATAGAAGCTCCTAACAGACAAATTATATATCAGCAAGAGAAGATGCAATATGATTCACACCAGTTCACCGCTCTGGCGTCTGGTGATTACAAAGTGTGTTTTAGTAATGAGTTTAGTACATTTT…	730	E_FL_epM-_22A02_F_0 E_FL_epM-_23K21_F_0	MFTAPLLFTI LITIINGVLS	IPR000348|emp24/gp25L/p24, IPR009038|GOLD	p24-related-1	CG1967	1e-57	219
441	2	2	0.5	GGTTTGAGACGCTCGGCTGGTTGCGTGGTCCCATGTCACGCGGCTCAGTGTCAGTAGCGAACGTTCGTGCCGGTTAAGCGAGCATCCGTAATTCATTTCCCCTCTAGTTCGTTCCTAGTGCCCGCTGTTAAGTTCTCGGGGACTTGATTCAGTTACTAGTGAAACTCTGAACATTTTCTCGTGCGGTAGTTGCAGACGTAAGGTGGTTGAACTCAGGGTTTGGTTCCTGAGTGACTTGTGAGATTAAATCCTGTGTCTCTTCGGAAGTAATACCGTCAACATGAAGAGCAAGGCGCTTAGCTTGGCGCCTTTAGCACTGTTGCTACTAATACAAGCTTCATCTGTACTTAGTCGGATAGCGTTCGAGAAACTGACGGATGTGGACTTCAGTGGTACTGC…	818	E_FL_epM-_22A05_F_0 E_FL_epM-_20L11_F_0	MKSKALSLAP LALLLLIQAS SVLS	IPR003609|Apple-like, IPR003014|N/apple PAN	SP71	CG17131	9e-69	256
442	2	58	0.0333333	CGCGCGTCGGACACGAACTGTTAAACAACTTCTTAGTTTGACTTTGTAATTGTACATCAAAATCAGAACAATCATGAGCACCAATGAAAATAACAGTGAAGTGGCCGTTGACAAGGTCGGCGATGAGAATAAAGGTGACGCCAAAAGTGAACTAAAAGGAGCGAAAAGGGCAGCAGAGGAAAAAACGACAGAGGCGAAAAAGGCGCGAAAGGAAGAAAACGGAGGAGGTGACGAAGACGACGAACACAGTGATGATGAAGACGTCGACGGGCTTTTTGAGGGAGAGGAGGATGACGACGATGAAGAAGTAGTGGAAGGTGAAGAAGATGATGAGGAGTTAGGAGAAGAAGAGGATGAAGATATCGAAGGCGAAGTTTCAGGTGAAGAAGAATTAATCGC…	793	E_FL_epM-_22C16_F_0 E_FL_epM-_24P04_F_0	NA	undefined	CG9894	CG9894	2e-10	62.8
443	2	34	0.0555556	CTGGAAAAATTACGCGTTCATCTAAAATGGCCGGATCTGTAGACATTCAACAGTTTATCAAGGAAGCTATCTCCAAAGACAAAGTTGTAGTGTTCTCCAAATCTTACTGTCCTTACTGCAAGCTAGCAAAAGATGTTTTTGAGAAAGTGAAGCAACCAATTAAAGTTATTGAGTTGAATGAACGTGATGATGGAAACACCATTCAAGATAATCTCGCACAACTGACTGGTTTCAGAACTGTACCTCAAGTCTTTATAAATGGCAACTGTGTGGGAGGTGGTTCTGATGTTAAAGCATTGTATGAATCTGGAAAATTAGAACCTATGTTGATAGGATAAATTTCAAATTAATTGTTTTATTATTATTTGCATATTTAAATTTATATTTTGGTGTACATAT…	691	E_FL_epM-_22D10_F_0 E_FL_epM-_04K19_F_0	NA	IPR012336|Thioredoxin-like fold, IPR011899|Glutaredoxin, eukaryotic and viruses, IPR002109|Glutaredoxin	Grx-1	CG7975	4e-26	114
444	2	35	0.0540541	TTTTCGATTTGTGTCTTCAACGTGCGGTCGCGTCTGTAGATTGAAGTTGATCTTTTAAGTGTATTAATAGAAAATATTCGTGATATTTCGCTTTTGTCTCTCTTATTAACTACGAACATCGCTATGTCTGATCGAGAGAGAAGTCGTTCGAGGACTCGCAACGGTTCTCGCGAGCCGGTACCGAAACCTGCGGTGATGTCCAGAGGACATAGTCGAAGCCGGTCCAGGACGCCGCCCCCGCCAAAAGCAACTAGCAGAAAATATAGAAGCCCGACACACTCCAGATCGCGGTCCCGTTCCGGCTCGGCTCGTCGCGGCTACCGCTCGCGCCACTCGCGCACCCGCTCTCGCTCTTACTCACCCCGGGGCTCATACCGCCGCAGTCATAGTCACAGCCCT…	826	E_FL_epM-_22E11_F_0 E_FL_epM-_23C05_F_0	NA	IPR000504|RNA-binding region RNP-1 (RNA recognition motif)	transformer 2	CG10128	1e-42	170
445	2	3	0.4	TAGGCCGTGTGATCATATAGTAAAGATATAAAGTTTTCAGTTCATATTATCTCGAAAATGTTGAAATAAAATAATACTATCGTTACATACGTCGCGGATAATAATTTAATGTGAATTATGCTGTCACGATTGCTTCGACAGTTCTTGTTTGCTTTGCTACATTTGATTTTAAATTTTATTGTTGGTGCTCAGAATGTCTATTGCAGATATTGGCTTAAAAAGCACAGTTTACAAGACTATGAGGTGACAAAAACTGATTTAAAGCTAATAGTGAAGCATATACCGAAACTCAGTAAACAACCAAAGCATTTAGTTGTTTTATCTGATAGCGATTACCATTCAATAGATGATTTGGCTCGAATGGTGATATGGAGTTTAGTAGCCGGAATACCGTTTTTA…	732	E_FL_epM-_22E13_F_0 E_FL_epM-_18G17_F_0	MLSRLLRQFL FALLHLILNF IVGA	IPR001441|Di-trans-poly-cis-decaprenylcistransferase	#N/A		#N/A	#N/A
446	2	135	0.0145985	GGCCGGCTGCATAAAAAACATTAATCACATTGCGTGGCTCGTGCCGCGCTCGTGATCCGTCGCGTTGACGCGTTCCGCGTTACGCGTTCGTACTCGTCGTTACGTGTTGTTTTATTTAATTAAAATCTGACCGAAGACTACGATTACGAATCGCGTTTCGCTAGCTCGTCTCTCCGACGGATCTAAAAATGTTTTATTGTTATTTCAAAATTTTCATAATCACGTCGAACCTCTCTGGCGCGCGCGTTATGTTTAGCGTGCGCGTAGCGAGTTCTCGTGTATATGAATTTTTGTCGTCTTGGTTTCGTTATTCTGTTGTTGACGTTGTATTAATCGTTATTTAATATCGACGACGACGACGGTGCGAAGCGAAACGTTGTTAAAAAATAAAAAAAAAAA…	403	E_FL_epM-_22F02_F_0 E_FL_epM-_27P24_F_0	NA	undefined	#N/A		#N/A	#N/A
447	2	6	0.25	GCATTATAAAATAATAACCATGAAAAAAAAAATCGTAATCTTTGTTCTATTAGTAGTCAGTGAATGCAATGGTGGGCTAATTACCGGTATCCTCAGCGGGGCTCACGATGTGCACAAACAAGTGCAGGGTGCCGTTCTCGGGGGACTATCACAAGCTTTTAACTTCAACGTACATGGACAGTTTGGCGTGAATCAACAGAGACCACCACCAAACCATGAACAGATACCGAGCGAACCTAATCAAGAACCACCAAATTATGGGGAGCAAGATAGATTCCCACCCAACCACAACGGATACAGACCTCTTTACGGACAAAACGGATACGAACGCCCACATCGTCCTCACAATCATCGTCCGCATAATCATCATCATAATAATCAAAACGATAATCCCAACTA…	1115	E_FL_epM-_22F23_F_0 E_FL_epM-_18M22_F_0	MKKKIVIFVL LVVSECNG	undefined	CG15040	CG15040	1e-12	70.9
448	2	4	0.333333	TTCTGATTACGGCTTTATTTGTAGAACTTTGATTTCGAATTTTTTTTTTTTTTAATCAACATTTGAAATGAATTTCCACATGTCTGTTTATGGTATTACGTTAAGTATTCTTCTACTTTTTTTCCGCAGCGGCTCAACAAAATTAGCACCTGACTACATACATCCATGTAACGACACGTCCAGCGAATGCTTAGTGAAGGCAACACAGGACGCGGTTCCGCATTTCGTAAGGGGTATTCCCGAACTTGACATTCCGACATTAGACCCGTTCGTGATCGAGGAGCTGTCCATACCGTTGAGCGGTGTCAAAGTCACCTTCCTTCAAGGAAAAGTATCTGGATTTAAAAACTGCATAGTCGATAATGTTATATCGGAATTAGATAAACGACATTTCGTGCT…	734	E_FL_epM-_22H03_F_0 E_FL_epM-_11C01_F_0	MNFHMSVYGI TLSILLLFFR SGST	IPR013053|Hormone binding, IPR004272|Odorant binding protein	CG10407	CG10407	7e-19	90.9
449	2	0	1	TGAAGAGTACCAGCAAAATGTTCATCAAGGTTTTAACCATCGCAGCTTGCCTGTTTGGAGTGGCTTACGCCGGAGCCCTTCACAACGCAGCTCTGAACTACGCTGGCGGCAGTGGCTATGGTGGTTACGGGTATGGGGGCTACGGACACAGCTATGGAGGCTATGGAGCAGGAGGCTATGGCGCCGGCCCCGCCATTTCACACACATCGGTAACTAAAGTGATTCCTGCCGACAACACAGCATACGGCGGCTACTCAGGAGTTGGTCACCTTGGCTCTGGATACTCTGGAATTGGCCACGGCTCTAGCTACTCCGGCTTAGGCCACATCGGTGCTGGATACTCCGGGTTAGGACTCAGCGGTTCTGGTTACTCTGGACTTGGACACATTGGCTCCGGAT…	652	E_FL_epM-_22H10_F_0 E_FL_epM-_18N12_F_0	MFIKVLTIAA CLFGVAYA	undefined	CG14191	CG14191	2e-20	95.9	BmorCPG23
450	2	1	0.666667	TGGATTTTGCTTTCATTCATCATTGTGGTTTATTTCGTACAGTTGACGATGCTATGTCTGTACACGCACTTTCACGTCTAGATCTATCCGGCTCAAATTGAATTTGTAATCCGTTTATATTTTTGGCATAGATTCGCACATTCCATTAAAATACGATCCTAGATAGTTATCAGCTTGTTCTTGCTTCCGTAACGTGTACAATGTCAGTTCTCTATAACCGATGACGTAGCATTCGTCCTATAACGTTCACCCGATCGAAACGTTGGAGTGGGGAGTAAAAGCTGTGTTATAATTTAACATTTCAATAATCTGTTTTATTTTATAGTTATTGTTTATTCGTAAGAATGTGTTAGTTAATAAATTTTATTTCGTACGAATAGTTAAATGATTTCTACAATG…	676	E_FL_epM-_22I03_F_0 E_FL_epM-_15K03_F_0	NA	undefined	#N/A		#N/A	#N/A
451	2	637	0.00312989	AACAAGAAGGTACAACACGTCAAAATGTCAGCTAATTCTTTTGTTGTATTGGCATTCTGTGCATTGGCTGTTGGTGTAAATGCACTAACAGAAGAACAAAAGGCCGAGATAACGAAATCATCATTGCCTCTAATAGCGGAATGCTCCAAAGAGTTCAGCGTGAATCAGGGCGACATTGACGCGGCTAAGAAACTTGGTGATCCGAGCGGTTTGAACTCTTGCTTTGTAGGATGTTTCATGAAGAAAGCTGGAATCATCAACGCAAGTGGTCTTTTCGATGTAGCCGCTACTATTGAGAAGAGCAAGAAATATCTTACCAGCGAGGAGGACTTGAAAGCCTTCGAGAAACTAACGGAGATGTGCGCTCCAGAAAATGACAAACCAGTCAGTGACAGTGAC…	582	E_FL_epM-_22P02_F_0 E_FL_epM-_16K21_F_0	MSANSFVVLA FCALAVGVNA	IPR006170|Pheromone/general odorant binding protein, PBP/GOBP, IPR006625|Insect pheromone/odorant binding protein PhBP	#N/A		#N/A	#N/A
452	2	16	0.111111	TATCAAGAACACAAGCGGCCACGGCTTCGAGCTCAGTCGTCGCGGTACATTCGTTAGATTTACCCGTCCATTCGTAAAAAAGTCTGTTATAACAGAAAAACAAAAAAAATGTTTATTTCGCGTGCGGCGTATGTTACGCTGGTGTGCGTTCTTGCAGCGGCCAAAGACTTACCGCATCCACTCTCCGATGAATTCATCAACACGATTAACCTAAAGCAAAATAGTTGGAAGGCGGGACGTAATTTTCCGCGCGACACATCGTTCGCGCATCTTAAGAAAATAATGGGAGTTATCGAGGATGAACATTTTGCGACCCTGCCAATAAAGACTCATAAAATCGATTTAATCGCCAGTCTGCCGGAAAACTTCGATCCCAGAGACAAATGGCCTGACTGTCCA…	762	E_FL_epM-_23B14_F_0 E_FL_epM-_12B22_F_0	MFISRAAYVT LVCVLAAA	IPR012599|Peptidase C1, propeptide, IPR000668|Peptidase C1A, papain C-terminal, IPR000169|Peptidase, cysteine peptidase active site, IPR013128|Peptidase C1A, papain	CG10992	CG10992	3e-69	258
453	2	6	0.25	TTTTTAATTAGAAATCTTAAAGTGGCCAGTATTCCAGCACTTCACGAAAAAAAAAGAAGATTCTAAAGAAAAATGCGCCAATTGTTTGTGGTTGTGTGCCTAGCAGTGGCCCTTGTCAGTGCACGATGGGTTCGCGAGGGACGTTCCGACCAACCCAGAGACACCAGCTTTATTGGAGATGCTTCCAGTGAACTATCTACAGCTATATTACAGGGTTACATTGATGACAATGAAAACATCGCGTTTTCTCCTCTCGGATACTCTGCTATTTTAGCCATCTTAGCCGAAGGTGCGAAAGGGGAGACCAGAGAACAATTGTATAATGCACTTCATCTGCCCCAAGACCCAGCTTTGACAAGAAAAACATACCAATACATCATGGAGAGACTCAAAAATGTA…	691	E_FL_epM-_23G08_F_0 E_FL_epM-_14J16_F_0	MRQLFVVVCL AVALVSA	IPR000215|Proteinase inhibitor I4, serpin	CG1342	CG1342	2e-13	72.4
454	2	1576	0.00126743	CCCAGTGGCATTATACGCGTTTAGTCGTAACTCAAATAAGCGCAACGATGTCGGGAGGATTAGACGTGCTCGCCCTCAACGAGGAAGATGTCACCAAAATGCTTGCTGCAACCACCCATCTTGGGGCAGAAAATGTTAACTTCCAGATGGAGACCTATGTCTACAAACGACGTGCTGATGGTACCCATGTGATCAACTTGCGTCGTACCTGGGAAAAACTTGTTCTGGCTGCTCGTGCTGTCGTAGCCATCGAGAACCCCGCTGATGTGTTCGTCATCTCATCACGGCCCTTCGGTCAGCGTGCTGTACTGAAGTTTGCCGCGCACACCGGTGCTACGCCTATTGCGGGACGTTTCACACCAGGTGCTTTTACTAACCAGATCCAAGCTGCATTCCGTG…	770	E_FL_epM-_23J12_F_0 E_FL_epM-_27A22_F_0	NA	IPR001865|Ribosomal protein S2, IPR005707|Ribosomal protein S2, eukaryotic and archaeal form	stubarista	CG14792	6e-101	363
455	2	26	0.0714286	CCACAAGCAAGTGGTAGCTCGCATCAAGGAGCGACCTGATGACGCCGAGCTGCTGGTGATAGCACCGGCTCCGGGGGACCAGATGCCCGATTTGGACGTGCCGGTGCCGGAAAAGACCCCTCCGCCTAGCGAAGCGCCCCGGGACAGTCCGTCGCCGACCGAACCTCCTAAGCTGAACCTGCAGATGACCGCGGCCGAGATGCGAGCACATCTCGCCGCCAAGAAGAAGTTCGACCCTAAGAAAGTGCCGATGGACCTTAGGTCCAAGTTTGACATCGTGAAGAAACTGTGATGGTGCGTGATGAGTGTGCAGTGTGCATCGACTCGGCGGTGTTGTTGCTTGTTGTGCCGGGTCGTGCTGTGGCCCAGACCGGTCGCGTCCGCCGCGCCCCTCGCCCC…	742	E_FL_epM-_23O02_F_0 E_FL_epM-_22P09_F_0	NA	IPR001478|PDZ/DHR/GLGF	Syntaxin Interacting Protein 1	CG10939	3e-09	58.9
456	2	3	0.4	GACGCTGGTGCCGAACCTGTCATCGTCAAAGGCGATAGACCATTGCAATTGAACGTCTGGCATTCAATAAGAGTCAGCAGGACCGATTCGAAGGTGACAATGGACGTCGACGATACGGGACCGTTCATAACTGATTCGGAAGAGCCTTGGTCGGCCGTGCTGGAACTCAACCAGCCAATGTACATTGGAGGAGTTCCTGACATTGACCAACTACCAGCTGGACTTGCAGGATCCGATGGGTTCATCGGATGCGTGAGCACTCTGATCCTCGGCCACGATGAGAAGAATATCATGCTCGACAGCTTGGAACAATACGGCGTCGACGAATGTCGCTCTTGCACCCCCAACCTTTGCGTCAATGACGGAATCTGTCAGGAGGCGCGTAATGAACGCGGCTAC…	787	E_FL_epM-_23P13_F_0 E_FL_epM-_18K13_F_0	NA	IPR000034|Laminin B, IPR013032|EGF-like region, IPR000183|Orn/DAP/Arg decarboxylase 2, IPR002172|Low density lipoprotein-receptor, class A, IPR002049|EGF-like, laminin, IPR013151|Immunoglobulin, IPR013098|Immunoglobulin I-set, IPR013106|Immunoglobulin V-set, IPR012680|Laminin G, subdomain 2, IPR006209|EGF-like, IPR000742|EGF-like, type 3, IPR001791|Laminin G, IPR007110|Immunoglobulin-like, IPR008…	terribly reduced optic lobes	CG33950	1e-42	170
457	2	1	0.666667	CGGCTGTGGCGACGGTCGCCTCATTCGAACATTCCTCGCAAAAGCAACGATATCTGTCCTTCATTATAAATTGTGAATTTTAAAATTCAAATCTTATTTCGTTCTCGATTGGTGACAACGTCAATATGTCGGTCAAAGTGGTGCTTTCGGTGCTATTCGTGATTGTCACGACGGCAAACGCCATGGGCCTATTAGGGCAATTTCTAATCGACGTACCGGAACAACGCAATGACGAGTCTAGTAGAAACTGTTTGTGCAAGGGACAAGCCTGCGTTTGCTGTGTTAATTTTAATATGACATTCGTTGACGTGGGCGGACCAGGTTGTGTCCACATGAAATATGTTTCGCCAGATGAAGGTTTCATGGTTAAGATATCTTACGGCAAAAACCTAATACACA…	919	E_FL_epM-_24C19_F_0 E_FL_epM-_08I19_F_0	MSVKVVLSVL FVIVTTANA	IPR000437|Prokaryotic membrane lipoprotein lipid attachment site	CG15239	CG15239	4e-11	65.5
458	2	39	0.0487805	TACGTTGGTGTGTGGAACGCAGGCGTTCTACATGTTCGGTCATGAATTCTCAAGGACAAGACTCGGCGATGCCATCGACAAGACCTCCTTGAAGATTCTTAAGGAATCCTACAACCTAGCTGACGACAAGAATGTGATAGCGTCTCCTCTCGGCGTGATGCTGCTGCTTTCCTTGTACGAGTCTGGAGCCGGTGCACAGTCCAAGGAAGAGATCAGGGAAATCCTTGGGGGAGGGGAGGCTCAAGAGTCATCACACACATACGGATTATTAAATCAGCGTTACGCAGAATTCGACCCGAAATTCTTGACTGTCGCCAATAAAATATACGTTTCCGACCAGTATAAGTTGGCCGACGCGTTCTCCAGGACAGCGAATCTGTTCAGAAGCGAAGTGGACAA…	773	E_FL_epM-_24I06_F_0 E_FL_epM-_10N19_F_0	NA	IPR000215|Proteinase inhibitor I4, serpin	Serine protease inhibitor 3	CG9334	2e-32	135
459	2	89	0.021978	CGGCTAGCCCATTTTCCAGACTGAGCAGCTGATTTCTGAAAATGTTGGGGGCAATAAGTCGAGTTGGAAGCGGCATTTTAGCCGTTAAATCAGTTGCTGAGAAATCCCTTTCAGAATGTGGAAAAATCGTTGCAGTCAATGCCGTTAACAAGAGGGACTATGCTGCTAAATCTGCAGGAAAAGGCCAAGGTAAGGTTGTTGCCGTTATCGGTGCTGTGGTAGATGTGCAATTCGAAGATAACCTGCCTCCGATTCTAAATGCCCTTGAGGTGCAAAATCGATCTCCCCGCCTCGTACTTGAGGTAGCCCAACATTTGGGTGAGAACACAGTTCGGACCATTGCCATGGACGGTACTGAAGGCTTAGTCCGTGGGCAACCCGTACTAGACTCTGGCTCAC…	704	E_FL_epM-_24J18_F_0 E_FL_epM-_11O21_F_0	NA	IPR000793|ATPase, F1/V1/A1 complex, alpha/beta subunit, C-terminal, IPR005722|ATPase, F1 complex, beta subunit, IPR004100|ATPase, F1/V1/A1 complex, alpha/beta subunit, N-terminal, IPR003593|AAA+ ATPase, core, IPR000194|ATPase, F1/V1/A1 complex, alpha/beta subunit, nucleotide-binding	ATP synthase-beta	CG11154	1e-89	325
460	2	2	0.5	CTAAAATGGACAGAGCCAGAGAGTAATGGCGGCAGTCCAATTACCAACTATATAATTGAATTTAAGACAGTCAAAGGAAAATCGTGGACTAAAATAGTCACCGTAGGTGGTTCAGTTCATGAACATTGTATTGAAAATATTAAGGAAAAAGATGAAATAATCTTCCGAATCTCAGCAGAAAATACTGTTGGTGTTAGTTTGCCAACAGAATCACAATCAGTACGATTAGAGAAACATGCAACTGTGCCATCGCCGCCGACGGCTCCTCTTGAAATAAGAATGGTTGGTAGCAACATCGTTATGACTTCATGGGGTACACCAGAATGGGATGGTGGGGCTCCACTTCTCGGTTACAACATCGCTATCAGGGATGTTACAAAAACAATGTGGATGGAAGTT…	1107	E_FL_epM-_24O07_F_0 E_FL_epM-_03D10_F_0	NA	IPR001452|Src homology-3, IPR003599|Immunoglobulin subtype, IPR003598|Immunoglobulin subtype 2, IPR003961|Fibronectin, type III, IPR003962|Fibronectin, type III subdomain, IPR007110|Immunoglobulin-like, IPR013098|Immunoglobulin I-set, IPR008957|Fibronectin, type III-like fold	sallimus	CG1915	9e-70	260
461	2	45	0.0425532	CAGTCGGCCTTCATCAGCTAAACAAGATGGCAACATTAAACACCATACTTTTCATTTTTATGATTCTGGGAGCGTTTGTTAAAGCCCAAAGACCGTTTTACGCTGGCCTCAGTCCCATAGGGTATCCAGCCGTGGAGACTGATTTGCTATCGAACAGATTCGGGGAAGACGAGGAAGCTCCTATCGAGGTCCGAGGCGACGGCAATCTGATTAACCGATTAAATTCTTTACCAATCGAGAACCAACCCTTCTGGTACCTGAACTGGAAAGCTTATGAGGCTCTAAGAAAAAAACCCCAAACCTTCCAGCAAAGACCGAATACTTTTATCGATAGAAATTAATAAATACTAAAAAAAACACAAGCATTGAAAAACATGAGACGTTTGCAACAAATTCTTC…	660	E_FL_epM-_25D12_F_0 E_FL_epM-_11B14_F_0	MATLNTILFI FMILGAFVKA	undefined	CG33290	CG33290	2e-08	55.8
462	2	38	0.05	TCTTCCGAATCAATTGGAGACTATAATTCAAGATGAAGGGTTTCTACGTGCTGTGTTTTGCACTGTTCGCTGCTGTCTACTGTAAAGAGACATACAGCTCGGAAAATGACGATCTGGATATTGAAGCTTTGGTGGGAAATATTGATTCTCTGAAGGCCTTTATTGGATGCTTCTTAGAAACATCCCCTTGCGACGCTGTTTCCGGGGATTTCAAAAAGGACATTCCTGAAGCTGTGGCAGAAGCATGTGGCAAATGTACTCCAGCCCAGAAACATCTATTCAAACGTTTCCTTGAAGTCGTCAAGGACAAGCTACCTCAAGAATACGAAGCCTTCAAAACTAAATACGATCCCCAAGGAAAGCATTTCGATGCTCTGTTATCCGCCGTCGCTAATTCTT…	504	E_FL_epM-_25D13_F_0 E_FL_epM-_24P11_F_0	MKGFYVLCFA LFAAVYC	IPR005055|Insect pheromone-binding protein A10/OS-D	Pherokine 3	CG9358	4e-11	64.3
463	2	6	0.25	TGTGAATTGTCGTGATATTGAAAATTACAATAATTTATCCAAAAGTACAATCTTATGTAGACATAATTACTTATATCACCTGCCCAAGTCGCCTTAATACTATGCCTCTCTTTGGTAAGTCTCAGAAAAGCCCTGCGGAGCTTGTTAGATCGTTAAAAGATGCCGTGACGGCTTTAGAGAGGGGTGATAAGAAAGCTGAAAAAGCTCAAGAAGACGTGAGCAAGAATTTGGTACTGATTAAAAATATGCTTTATGGTACATCTGATGCAGAACCACAAACAGATATCATTGTTGCACAATTAGCACAGGAAATGTATAACACTAACTTGTTACTGCTTTTGATACAGAATTTAAACCGAATAGATTTTGAAGGAAAAAAAGATGTGGCCCAAGTTTTCA…	788	E_FL_epM-_25E11_F_0 E_FL_epM-_09O02_F_0	NA	IPR013878|Mo25-like	Mo25	CG4083	3e-108	387
464	2	11	0.153846	GGACATTTCACAATGAAGAAGTCCTTGTTGAGTTGTTTGTGTTCCTTATTTGGGTTGTTAGCCGCCGGATTCATAGAAGATAATAATCCAAACGCAAATATAAGCAACTGGCTTGCTGCAAATAGTAATGAGTTAACGAGGAACCTGTTTTTTGAACTTCAAAAATATTATCCAGGAAAATCTCTCGCTGTAACATCCGTGCCCATTTTCAACATTTTGGGGCAGCTTGCTTTATATTCCAAAGGAGAGACTTTTGAAACTATCACAGATATAGTGGGATTGAAGAATAGTACTGATGTGAAGAGGAGTTTCAAAATAGGAAACGAAAGGACATTTGACAGTGATCTTCCACTCAAGTATACATCGAAAATATACGCTGATGACGAAGACCAATTTTGT…	757	E_FL_epM-_25H10_F_0 E_FL_epM-_22D24_F_0	MKKSLLSCLC SLFGLLAAG	IPR000215|Proteinase inhibitor I4, serpin	CG9460	CG9460	1e-10	63.5
465	2	4	0.333333	ATATTTGGAATGTTTTAATGATTAATATCCATTAATAATGGTTGATGAAGGCACTAAGAGGACTTTGAGTAGCATTCCTTTACTGCAGACTAAAGCAGGACCCAGGGACAAGGAGCTATGGGTGAACAGATTAAAAGAAGAGTACCAAGCGCTCATAAAGTACGTACAGAACAACAAGTCTGCTGATAATGACTGGTTCCGTCTCGAGTCTGACAAAACCGGGACCAGATGGTTCGGCAAATGCTGGTTTGTTCATAACCTCCTGAAGTATGAGTTTGACCTTGAGTTTGACATACCGATAACATATCCAAAGACCGCACCAGAAATAGCCCTGCCCGGTCTTGACGGTAAGACAGCGAAGATGTACCGAGGTGGCAAGATATGCCTCACTGATCATTT…	619	E_FL_epM-_25I22_F_0 E_FL_epM-_23E18_F_0	NA	undefined	CG8386	CG8386	3e-82	301
466	2	48	0.04	ACACAATGGCTTCCTTATGTAGACAAATTCTTAGAGCAAATGCATTTAGAAGTGTTATTTTACCCACAGCCAGGCGGGGATATGCCGACAAAATGATGCCTGATCCCTTGGAACATGCCACTGGCTTGGAAAGGAAGGAACTCCTGGCCCTTCAGGCCGGCAATGATGACCCCTTCAACATGAAGGTAGTGAAGAAGTCAGCAGGAACCCGTGAAAACCCAACTCTGGTACCTTCCTGCTTTGATGCTCGTATTGTTGGATGCATTTGTGAAGAACACGCTACAGCCATCACCTGGCTTTGGTTACACAAGGACCAACCGCGCCGTTGCGAGTGTGGACATTGGTACAAATTGATTGAGAAGCCACTCCTTTAAACAACAATTCTTTTAGTTTATTATC…	616	E_FL_epM-_25P15_F_0 E_FL_epM-_10G10_F_0	NA	IPR002124|Cytochrome c oxidase, subunit Vb	CG11015	CG11015	1e-37	152
467	2	106	0.0185185	CGTGTTAGTGGTGTTAAAAATAAGCAGCAGCCATGGCGCTCAGCGATGCAGATGTTCAGAAACAGATCAAGCACATGATGGCCTTCATCGAACAAGAGGCCAACGAAAAGGCCGAAGAAATCGATGCGAAGGCCGAGGAGGAGTTCAACATCGAAAAGGGCCGTCTTGTCCAGCAGCAACGTCTCAAGATTATGGAATACTATGAAAAGAAGGAGAAGCAGGTTGAACTTCAGAAGAAGATCCAATCTTCGAACATGCTGAACCAAGCTCGTCTGAAGGTACTGAAAGTTCGTGAAGATCACGTACGTAATGTACTTGACGAAGCTCGCAAGCGCCTGGCTGAAGTGCCAAAGGACACCAAACTGTACTCAGAGCTGCTGGTCACACTTATTGTGCAGG…	751	E_FL_epM-_26A14_F_0 E_FL_epM-_26C16_F_0	NA	IPR002842|ATPase, V1/A1 complex, subunit E	Vacuolar H[+]-ATPase 26kD E subunit	CG1088	2e-91	332
468	2	34	0.0555556	ATTCGTAACTTTAATCGAAAAAACGCCGAAAAATGGCGAAAAGAATATCACAAAGTGCCGTAAACTGGGCTGCTCTCGCTGAGAGAGTTCCCGCCGAACAAAAGGCGCACCTTGCTGCTTTCAAAATAAAATCCGATAATTATCTCCGAAGGGTACTAGCCAATCCACCTGAACCGCCCAAGATTAACTGGGCTGTGTACAAACAGGCTGTACCTATTCCTGGAATGGTAGACACATTCCAGAAGCAATATGAAGCTCTAAAAATTCCATACCCAGCTGACACTCAGACGGCACTTGTAGAATCGCAGTGGAATCAAGTCAAGAATGCCATCGACGCGTTTATCCAAGAGTCCAATGCCAACATTGCATCCTACCAAAAAGAAATCAATGCAACCAAGG…	674	E_FL_epM-_26B05_F_0 E_FL_epM-_16J13_F_0	NA	IPR008689|ATPase, F0 complex, subunit D, mitochondrial	ATP synthase, subunit d	CG6030	1e-55	213
469	2	0	1	GTCTCCTTGGCCACGGCCTCGGTCACGGAGATTACAGCATCTCATCTCAACACAATTTGGTGCACCATGACGCTCATTACGCCGCAGCTCCCCTAGCTACCCTTGCTCATGCCACCCCTCTGGCTTATGACGGACATTACGACGCTGGACACCTGTCTCATGGTGCTACCCTTGCACATGCCGCCCCCTTAATTCACGCTGCTCCCGTAGTTCACGCTACTCCCGTAGTACATGCTGCCCCCGTAGCCCACCTTGGAGCTTACTCCGGACACGGTCATGAAGATTATTATGCTCACCCCAAATACAAGTACTCTTACTCCGTTGAGGACCCCCACACCGGTGACCACAAGTCTCAACATGAGGTCCGCGATGGTGATGTCGTAAAAGGAGAATACTCGC…	648	E_FL_epM-_26B13_F_0 E_FL_epM-_07D05_F_0	(MFAKILTLAA MVAGTQG)	IPR000618|Insect cuticle protein	Cuticular protein 62Bc	CG1919	2e-30	129	BmorCPR84
470	2	2	0.5	AAAATCATCCAACGAAGAATGGTTTATGCGGTCTCTCATACAAGCTATTTGTGAGCACGCCTTATTTGGTCCAGAGAGACGAGATGTGCCACATTTTAATCGAGACCGTATGAATAAATATGCTAGCCTCATTCAAGACTTTGGAGAGACCAAACAAATTAGAGAAGCAATTTGTTTATTTGGCATACAACAACTTATACACAAACTAGAGCACCCCCAAGGTCTATCATTAGAAATTTTCCAATATCTTCATGATCAATACATCATCTCTTTAGATGGTTTTATAGCTTGGTGGGAATCTGACAAAGAGCCAGAAGGCAAAGGTGTAATGATGAAGGCGTTGACATCGTTCTTCATGAGTATCAAGGCAGAAGTGGAAAACGAAGATTCTTGCAGCGA…	758	E_FL_epM-_26B17_F_0 E_FL_epM-_16E20_F_0	NA	IPR003890|Initiation factor eIF-4 gamma, middle, IPR003891|Initiation factor eIF-4 gamma, MA3, IPR003307|eIF4-gamma/eIF5/eIF2-epsilon	eukaryotic translation initiation factor 4G	CG10811	5e-10	61.6
471	2	2	0.5	CAGGAGGCGTCCCTCCGCCGCCACGTGGCCGCGCTCAAGAGCTCCGCCGCCGCCCTCCGGGACTGCCGCCCCGCGCTCTACTCCCAGCACGACGGCGCCGAGGAGCTGCCCGGGGGCGCGGCGGACTACAGGCTGATGCAGATGGAGGCCGCCATCGTGCTGCAGGAGTCCGCGCAGTTGAAGGAGCGCGTGGACAGCAGCAGGCTGTGCGAGGGGGCCGCCCCGCGCCCGCCGCCGGACGCGCGCCGCTGCAGTGATGCGATTGACAAAAGGAATCTCGAGTCCAAGGGTCTACGGTCGGATGTCCGCGCCTCCAATGTCGCTAATAATTATTCGTTCTGATGTGTCGGTAGCCGGCAGCGTGCAGCCCCCCGCGCCCGCCCCCGCGCCCCGGGACCG…	1041	E_FL_epM-_26C22_F_0 E_FL_epM-_21G24_F_0	NA	undefined	#N/A		#N/A	#N/A
472	2	2	0.5	ATTTAGTTTCGTGAACAAGAGTAGAGGTTTAAATTTAATTAGTTTATTATTCAAATGCCTAAAACTTGCCTGTTATATTTAAATTAGGGCTTATTGTAAATTCGGGATTAAATCCATAGTCTAATAGGAAGTCCTCATTTCATTTAGCAAATTTTAAGTAATAGATCAATTTAGTGGGTTCTTTAATAAGATATTTATTTATGATAATTCATTAATATGGCCAATGTATTATAACACAATTCACCCGATACCATTTACTTTGGATTTTCCATGACATTGTTATCAAGCAATTACAAACTGCATTTAAAATTTAATACTGTTAACTACTATAATTATATTTACAAAATTTGTATCACATAAACTACCTACATCAAGTAACAAAATAAGAAATTGAAAATA…	431	E_FL_epM-_26F18_F_0 E_FL_epM-_01N06_F_0	NA	undefined	#N/A		#N/A	#N/A
473	2	104	0.0188679	TGAAACATGTCTTATTCGTCTGAAAGAAGGTCAGAAGATTGGCCAGAGGATTCCAAAAATGGGCCATCGAAGGATCAAGGTAGTTACGATGGACCTCCGGTGAATGGACCCTGGGACACTTGACACCGACTGGGATCAAGTTGTCGAAACCTTCGATGACATGAACCTCAAAGAAGAATTGTTGAGAGGCATATACGCCTATGGTTTTGAAAAACCTTCTGCAATCCAGCAACGCGCAATAATGCCTTGCATCCAAGGACGCGATGTTATCGCTCAAGCCCAGTCAGGAACTGGAAAAACTGCTACTTTCTCTATATCGATTCTACAACAAATCGATACAAGCATTCGTGAATGTCAAGCTTTGATCCTGGCTCCCACAAGAGAGCTGGCCCAACAAAT…	775	E_FL_epM-_26I05_F_0 E_FL_epM-_13D15_F_0	NA	IPR014014|DEAD-box RNA helicase Q motif, IPR011545|DEAD/DEAH box helicase, N-terminal, IPR000629|ATP-dependent helicase, DEAD-box, IPR014001|DEAD-like helicases, N-terminal, IPR001650|Helicase, C-terminal, IPR014021|Helicase superfamily 1 and 2 ATP-binding	Eukaryotic initiation factor 4a	CG9075	3e-99	358
474	2	10	0.166667	TTTTGGAAGTTTGCAGTGCGGTAGTTGAATATTGACGTCAAAGAAAATTGTAAAGACTTTGTTTTGAGCTTGTTAACAGCGCTGATCGATTAGCTTATACCTTTCAAAGAAAAACTGACGGTTTAGTGAAAGTGCATCTCAAACTATGGAGGTGGATCAATTTGCATTAGAGATTGCGTATCCAGAGGGTTCACGACTACCCCTCATCGACGAATCCTCGGTTCTAGGAACGCAGGCGCCGAAAGACAGACTGATAGCAGTACTAGATCAAGTCGAGATGCGAGTGGAGAGGCTCCGAAAAGACACAGTCAGGATTGAAGAAGAAAAGGACTCCTTACTTTCAACTTTAGACAGCATCAAACATTCAGAACTGCTATTGGATATATCGGAGTGTGATAA…	769	E_FL_epM-_26I19_F_0 E_FL_epM-_03E10_F_0	NA	undefined	CG7945	CG7945	1e-36	149
475	2	9	0.181818	GCTGGACGCAAGACGGACGACATTACAAAACTTAATAAAATTTTATAAGTGCATTAAAATGGTGGACTCGAAAATATTTGCTCTTGTACTTGCTTGTACATTTGCTGTTGGTTATGGGGTTGATTCAACAAACTATGACCTCAGCAGGAATAGGCCCAGCATCGGTAGCGGCGGTGCTGGCTACGGGAACTACTACCCTGGGCAGTATCCGGGCAATTATCCGAGCAACTACCCGCAAGGTCCAGGGGTATATCCGAGCGGTCCGGGATACCCGGGTCAGTACGGCCCGGCGGGACCGCCCGGGGCTCATCCCGGTTGCCCCCTATGTGATTCGTCAGTGTATAGTTACTGTTCGCGTAAACAAGCCCATGATTCCTGCTGCTGCGATAATCCTTCTTT…	700	E_FL_epM-_26I21_F_0 E_FL_epM-_15C12_F_0	MVDSKIFALV LACTFAVGYG	IPR002223|Proteinase inhibitor I2, Kunitz metazoa	CG12540	CG12540	2e-23	105
476	2	8	0.2	TGCGTATAATTTTGTTAGAAATAATTGAAAATTCGTTTTGTATTGCTACTTATTGAAGGAACTAAATTACTTTTGTAATCCGTTTACTAACATTGTGTTAAAATGGCATACGCCTATCTTTTTAAATACATCATCATCGGGGACACAGGTGTGGGTAAATCATGTTTACTCCTTCAATTCACGGACAAAAGATTCCAACCGGTGCATGATCTCACTATTGGTGTTGAATTTGGTGCTCGGATGATCACAATTGATGGCAAGCAGATCAAGTTGCAGATTTGGGACACAGCTGGTCAAGAAGCTTTTAGGTCCATCACCCGATCGTACTACCGGGGCGCGGCTGGCGCTCTGTTAGTTTACGACATCACCAGACGGGAGACTTTCAATCATCTCACAACG…	726	E_FL_epM-_26J09_F_0 E_FL_epM-_22H04_F_0	NA	IPR002078|Sigma-54 factor, interaction region, IPR003577|Ras small GTPase, Ras type, IPR003579|Ras small GTPase, Rab type, IPR003578|Ras small GTPase, Rho type, IPR002041|GTP-binding nuclear protein Ran, IPR001806|Ras GTPase, IPR005225|Small GTP-binding protein domain, IPR013753|Ras	Rab-protein 2	CG3269	1e-107	385
477	2	12	0.142857	CAGTTCGCGTTCATACCACACTACAACGTATCTTGTGTTCAGTAGTGATAGTGCTTTGAGAATGGACCACGTGAGTTCAGTGTCACTAAGATAAGGACCATTTCAAGGAGTACCATCTTCGGTGGCGTTCGTAATTGCACGCTGATCGAGGCATTGGTCAATGGCGAAGCAGCGGCAACAAACAAAATACAGACTATTATAGTTATTACTAGCATTACGTATTGCAGTATGTGTTTGGCAACTTCAGTACACAGCATTCTATGAACAATGTTCGAACAGATAGCGTTTCTGCCCACGTGGTTCCTGATGGCGTGGCTGGGGGTCTGCGTCCTCTTCAGTCCGTTCGCTGTATTCTTCGTGGTGTGTCTACCGCAACTACCGCTCCTAGTCGTTAGGAGA…	543	E_FL_epM-_26J24_F_0 E_FL_epM-_15L18_F_0	NA	undefined	#N/A		#N/A	#N/A
478	2	5	0.285714	CACTCATTTTTTAAAATTGTCGTAATTGCACGAAGTTAAAACACCTTCAAAGTACTCCACCTCCAAAGCTAAAACGCAATATCTACGCAGCTAACTTAAATAATAATTGCACAATATGACAATGTTTTCATGCATAACCTGTAAGGTGTTGTTTAACACATCCGAATTACAACGTGAACATTATAAATTAGATTGGCATAGATATAATTTAAAAAGAAAAGTAGCGTCTATCGAACCTGTCACCCTTGAGGAGTTTGAAGAGAGAGCTAAAGAACACAGAGAAAGTCAAAATGAAAAGCAAGATGATTCACAATACTGCCAATGCTGCTCAAAGTTATTCAGCACCAAGAACTCGTATAACAATCATTTGAATAGTAAGAAACACAAAGTGAGTGTTGA…	737	E_FL_epM-_26K16_F_0 E_FL_epM-_05J01_F_0	NA	IPR009033|Calreticulin/calnexin, P, IPR007087|Zinc finger, C2H2-type, IPR003604|Zinc finger, U1-type	CG6769	CG6769	1e-42	169
479	2	0	1	TATCTTTAGAAAATGCTTACTACACTGTTACTATTATCATGTGCATTTTTCAGTGCTTCGGGTGAAAAAGAAAAATGCAAAATTACAGACAAGCAATGCATTGTTTTGTTCAGCAATTCTGTCTTTGAAAAAATATTCGAAGCTGATAATAATCAAAACATCGATCCCATGTATATAGAGTTCGTAGAAGGAAATTTTCCTGACCGGAAGATCAAGTTAACAAATATTTCCATGACTGGCTATAATACCTGTAAAGTCTTCGATTTATATTGGGACATAGAACAATCTTTATTGAACTTAGAATTTTACTGTTTGGGTTTTTCGATTAATGGACAATATGAGATGTCTGGACCGGCTGTAACAGTTCCTATTGAAGAAAAAGGAAAATTTACTATTGAT…	692	E_FL_epM-_26L05_F_0 E_FL_epM-_03J05_F_0	MLTTLLLLSC AFFSASG	IPR004272|Odorant binding protein, IPR013053|Hormone binding	CG14457	CG14457	4e-07	51.6
480	2	6	0.25	AACGATTTATTTCTTCAAAGCCACGTCGTATAGCGACAATCCTTTAATTAAATAGAATCGGTATCGGCAAGTATAAAATAGAAATGTCTGTTTGAATACTCAAATAAATAAAAAAAAAAACACAAAATGGGCATGGAAAAGAACGAAAATGCGGAAGGGAAACTCTCCGAATACCTTTACCCTCCGGAGATATTAAAAAGACTGGATTTCAGTAAGAGTCCGGCAAAGTTTCATCCTAAAATCAGTGCTGTTGACCCCGGCGAGGATTGGATGATTGTGAGGCCTTTACAACGCTCTGATTACGATAAGGGTTTCCTGCAGCTCCTCAGTCAACTAACAAGCGTGGGAAATATTACGAGAAAACAGTATGATGACCGTTTCACTAAGATGAAACACTCG…	676	E_FL_epM-_26N07_F_0 E_FL_epM-_02F19_F_0	NA	IPR000182|GCN5-related N-acetyltransferase	CG1969	CG1969	2e-69	258
481	2	22	0.0833333	TCGTGAAAATATTCTTGTAAAACAAAAAAAATAAACATAAAATTTAAAAAAACCCAAAAAAATAGCAAAATAACAAAAACGAAAAGGGAATCATTTGATTTTAAGATAGTGGACATAAGCGTGCAACGTGGTCATTGGAATGCGATAGTCATATAAAGAGAAAGTGAATTTTTGCATTTGCAGTCTGTTAATGTTCCTGTGAAATTGTATTAAATAGCATCAAAATGAATCCTGGTCCACCAAGTTATCCGATGGCATCTCTGTATGTTGGAGATTTACACTCTGATATAACCGAGGCCATGTTGTTTGAAAAATTTTCGACTGCTGGGCCCGTCCTATCTATACGTGTTTGTCGCGATATGATTACCCGTAGATCCTTAGGCTACGCTTATGTTAATT…	578	E_FL_epM-_26N13_F_0 E_FL_epM-_26B11_F_0	NA	IPR000504|RNA-binding region RNP-1 (RNA recognition motif), IPR003954|RNA recognition, region 1, IPR006515|Polyadenylate binding protein, human types 1, 2, 3, 4	polyA-binding protein	CG5119	4e-49	190
482	2	12	0.142857	TGACAATTGAAATGTCATAGAAATACTTTTTTAAAATAAAGCGAAATGAGATTACCGGCAATGGCGAAGTTACAATTTACGCTTTTTTTCGTATTGTTTCTGACGATACAAACCCTTAGTGCAAGCGTGGACACAATATCTAGTGATATAAAGTTAAAAAATGTCGATCGCACAGTAGATATATCGACCCAACTCGTAAAAGTAGTATCAAAAATAGTCTTGGAGAACAGTGGCAAATCGCCAGTAAAACATTTTCTTTTTGCGGTTGAAGAAGCTGCGAAGAATAATCTAGCGTTTATTGGAGCTAAAGACAGCAATAGTAAAGATCTTCGTCTCGCTGAAACCACTGTGAAAGGTTATGACTATGTTAAATTTTGGCGTGTGGAGCTCAAGGAACCC…	806	E_FL_epM-_26O09_F_0 E_FL_epM-_03C13_F_0	MRLPAMAKLQ FTLFFVLFLT IQTLSA	IPR007676|Ribophorin I	CG33303	CG33303	8e-46	180
483	2	0	1	ATCGCTCGTGTACATAGACCGTGAGAAGTGTTCGGAGGATGAATTAAAAAAAAAAAAAAACGAGTGAAGAAAAAATTAAACTTAACGTGTAAATAAAGATGCGTTTAGTAAATTTTAGTGAGTTTTCGATAGGGCGTTAATTTAGCGCTCTTTATATATATAGTGAAAATTGTAATTGAATAATTTTTTGTGCACTCTCGAGAGCTACGTTCGGCTCGTAGGTCGGAACGTTCTAGATCTAAGTTAGCGTTAGTAGGTGATACTTGTTCATTAGACTGTGCCAGTTTTTTTCTTCAACTAATAATCTTGAAAAAAAAAAAAAGACGTCGGTGAGATTAAACTGAAGGCGCCAAATTTAAATTCAGCCTTCGAAATTTCGTAATTTATGTTCGGATAATT…	718	E_FL_epM-_27B16_F_0 E_FL_epM-_10K15_F_0	MLTLWILGFT LAVALA	undefined	#N/A		#N/A	#N/A
484	2	145	0.0136054	GCTCTTCAAACCATTTTCAAAAATGTCTGAAACATTAAAACTCCGAGGAACTCTTAGAGGCCACAATGGCTGGGTTACTCAAATTGCAACTAATCCGAAATGGCCGGACATGATTTTATCTTCGTCTCGAGACAAAACTCTCATCGTGTGGAAGTTGACCAGAGACGAAAACAACTACGGTATACCTCAAAAGCGTTTATACGGTCATTCGCACTTCATTTCTGATGTTGTGCTGTCTAGTGACGGTAATTACGCCCTTTCCGGTTCTTGGGACAAGACTTTGCGTTTGTGGGATCTCGCTGCAGGCAAGACTACCAGACGATTCGAGGACCATACTAAGGATGTACTCTCGGTAGCCTTCTCAGTTGACAACCGTCAGATAGTGTCTGGTTCTCGCGA…	734	E_FL_epM-_03G16_F_0 E_FL_epM-_08A16_F_0	NA	IPR011047|Quinonprotein alcohol dehydrogenase-like, IPR001680|WD-40 repeat	Receptor of activated protein kinase C 1	CG7111	2e-125	444
485	2	18	0.1	TTTTTGTTCAGGCTTCGAAATTGTAAAGTACTCATTTAGTATTGAAAAAAATCTGTAATAACGTTGTATAGATTGAAACAGTTCATAAACATTCCAATACCGGTTTCAGCATTATGAGTATTCCGTTCTACAAAATGAACAGCCGTGAAGAATATGAAATGAATGAAGATTGTGGCTGGACTGAAGAGCCACCTAGACTTCCGCGAAGAAAGATAAGGAATAACGAATACAGCAATGCATTTGGAAATTACAATGGGGGATATTGGTCTGACGACCAAGGTCCTGGACCGTTTGATCATCCACCAAGACCCCCTCCGAACTTCATGTTTGGACCAGGACCAGGACCAATGTTTGGGCCTTTACCCAATCAAAACCCATTCGGAAGAGGATTTGGTCCGG…	1279	E_FL_epM-_05E09_F_0 E_FL_epM-_10L03_F_0	NA	IPR007087|Zinc finger, C2H2-type, IPR000217|Tubulin, IPR003604|Zinc finger, U1-type, IPR003008|Tubulin/FtsZ, GTPase, IPR002452|Alpha tubulin	#N/A		#N/A	#N/A
486	2	6	0.25	TCTATGATATATATCAAGCACGTGTTGGATACAAAAACATTTATGCATTGATGCATTGCATTCTAAAACGTGTAAAATATTATTTGAGAAATTGTTGACTTCAAAATTTGTTTAATTTAATAAAAAAAAAACTTCTATGAAGCTAATAAATTATACTTAAAAAGTAAATAATACAACGACATAGGTACAATGGAGGAAGAAAATACACCTAATGTTAGCCTTATATCGTGCATGCACTTTGTGCAAAGAGGCGTGGCGAAAGCAGTTCCTGAAAAAATTGAATTAACCCAAGGGGAACTAGAGAACATAATCAGACAGACAGCTAATGACCTGAGGATTGCAGAGCAAGGAGATGACGAGACTGATGATGAAGGTACAGGCTCAGCCCCAGAGATACCA…	737	E_FL_epM-_09G21_F_0 E_FL_epM-_05K18_F_0	NA	IPR001680|WD-40 repeat, IPR011046|WD40-like	CG6751	CG6751	2e-35	145
487	2	25	0.0740741	AAAAAATGGCTGATAACAAATTATACGAGATTTTGGGCGTTTCTAAAAATGCCAGCGAATCCGAAATTAAACGAAATTACCACAAACTTGCTAAAGAGTTCCACCCGGACAAAAATCCTGCAGCTGGTGATAAATTTAAAGAAATAAGTTACGCATATGAAGTGTTATCCGATCCTAAGAAAAGACAAGTGTATGACTTATACGGGCTCAAAGGACTACAGGAAGGCGGCCAAGGAGGAGGGTTTCCGGCTGATGAAATTTTTGGTAATTTCTTTGGTAACCTCTTTGGAATGGGTGGGAGTAGAGGATGTGGTCAAGGCCGTGGTCCAGTCCGTGGCGAAGATACCATGCATCCCCTTGCAGTGACATTAGAAGATTTGTATGCTGGGAAAACTACAA…	1791	E_FL_epM-_12E24_F_0 E_FL_epM-_27E18_F_0	NA	IPR001305|DnaJ central region, IPR002939|Chaperone DnaJ, C-terminal, IPR008971|HSP40/DnaJ peptide-binding	CG8863	CG8863	7e-100	361
488	2	138	0.0142857	TTGTGTGCAACGCAATTCCGCTGCGGCCTAACGGTTTGCGCCGTAATTTTTCCCCCAAGTTATTTTCAAGGCTTAATTACGTCTCTCCAAGATGACGATGTTAATACAACAATTAAATTGTAGTAGTAGTATTAGTAAATACTACAATGGAAATGGTGTGGACTCCGTCGAGACCAAACAGGTCGAGAAGGTTTATTCCGGTGACGGGGCGTCTCTGAGCGCTCCCGGCAGCAAGCGCTCAGCTCTGTCGGCTTCGGACGCCGAGTGTTTCTCGCTGTGCCTGGGCGCCGGGCCTCTGTGGTGGTCCTGATGTCCCTGCTCACGGCTCTGCACCGCCCGGAGGGGTGACCGGCGGGGCTGCGAGCCCCGCTACCCCGGCCACCCCCAACCACGACGACA…	706	E_FL_epM-_12H12_F_0 E_FL_epM-_08H19_F_0	NA	IPR002993|Ornithine decarboxylase antizyme	Ornithine decarboxylase antizyme	CG16747	7e-11	53.5
489	2	83	0.0235294	TTGAAACACGTGTGTTAAAAACCCTCTAGTCATTTTGTGTGAATTAAACAAAAAGCAGTAAAGAAAATGCCGGAAGAAATGGAGACACAGCCAGCGGAGGTTGAAACCTTCGCGTTCCAGGCTGAGATCGCTCAGCTTATGTCCCTGATCATCAACACCTTTTACTCCAACAAAGAAATTTTCCTTCGTGAGCTGATTTCCAATTCATCGGACGCTTTAGACAAAATCAGGTATGAATCTCTCACGGATCCGTCAAAACTCGATAGTGGCAAAGAGCTGTACATCAAGATCATTCCCAACAAGAACGAGGGCACTCTTACGATCATCGATACCGGTATTGGTATGACCAAGGCCGATTTGGTGAACAATTTGGGAACCATCGCGAAATCTGGTACTAAA…	1441	E_FL_epM-_13A20_F_0 E_FL_epM-_27J19_F_0	NA	IPR009079|Four-helical cytokine, IPR001404|Heat shock protein Hsp90, IPR003594|ATP-binding region, ATPase-like	Heat shock protein 83	CG1242	8e-110	394
490	2	0	1	AAACGAAATCGTGTCTTCTTAATTTATGAGAGTCTGTATTTATTCGTATGAATGTTTTCATGTTCTGTTTATTTTTATTAAATTATTTATCTGTACATAAATAATATATGTTTGAACTGGTAATTTATTCAATGCGATGAACCAAATATAGATATTATTTTATATGATTTATTGTTTATTTAATTATTGTTTTTTTTATCTCATTGTTTTTTTTTTCATCTTGTTTGATCTCTACTTTATTCATTTATTTAGTTTTTTTTTATATATATATATTTTTTTTTATTTGTGTGTATGTAATTTATGAATTAGTTAATAAAAATCAGCAATCAAAAAAAAAAAAAAA	343	E_FL_epM-_13C11_F_0 E_FL_epM-_24O01_F_0	NA	undefined	#N/A		#N/A	#N/A
491	2	7	0.222222	CGCGCCGTCGCAACTACATAATATATACCACGACAATTACTAGTTGCTAGTTATCGGCATTCGCGACTTAGCTGTCGTCGGATACGCTCATACGTTCAGTGACCCTGAAATATTAGTGCACCGCTCGAATATGATTGACGTCGTGCAAAAACCTAGAGATGCCTGCCTCTACGAAATCAGACAGAGGGGACAAAAGGAACCCTGTTACGTGGTCGTGCCTAATCCAAAAGATCTGGTTAAGAGCCACTTGATGTTCGCGGTGCGCGAAGAAGTCGAGGTACTGAAGGAGCGCATCGCCGAACTGATGGAAAGGATCACCCAGTTGGAAGTGGAGAACACTTATTTGCGTGCGCACGCGAGTCAAGATACGCTAGCGCAGTTGCCCGCGGCCCAGGGCAA…	764	E_FL_epM-_15C05_F_0 E_FL_epM-_25M19_F_0	NA	IPR000580|TSC-22 / Dip / Bun	bunched	CG5461	8e-24	107
492	2	9	0.181818	TAACGATTAATGAATGAATTTATCAAAAACTAAATTAACACGGATTTCTGTTCTCATATTGAAATTATAAATTAATTTAAAGGGAATCTTTAAATCTAGCTCAGTGGACAAACCACCAACAACCATAATGATAAGAGCTCCATTGTGGCAACTTGCCCAAGAGGCCGGTCCTTTTGTTAGGCTGGCAGGACTAAGTGGTGCTGCTGCTGTAATCCTTGGTGCTATGGGAGCACATCGAACTTTCCCTGAGACTGAGGCTAAAGACGACTTGAAGAAAATATTTGAAACTGCCAATAGATTCCATTTTCTACATACCCTCGCTTTAGTAACCGTTCCTCTGTGTAGAAGACCGTATATAGCTGGTGCATTTTTTATTGCTGGTATGGGAATGTTCTGTGG…	739	E_FL_epM-_17F03_F_0 E_FL_epM-_15M01_F_0	NA	IPR006696|Protein of unknown function DUF423	CG4686	CG4686	1e-18	90.1
493	2	4	0.333333	TGTGTGTGGGAATCGTATCTCTTGCATTTCCGGTCTACATTGGAGAAACTATTCAACCGGAGGTGAGAGGAGCTTTGGGTCTTCTGCCAACCGCGTTTGGTAATACAGGAATACTTTTGGCCTTCTTGGTAGGATCATATCTGGATTGGTCAAATTTAGCGTTCTTTGGGGCAGCAATACCGGTGCCATTCTTCCTACTTATGATTCTAACCCCAGAAACACCTCGTTGGTATGTCTCTAAAGCACGCGTCCAAGAAGCACGCAAATCTCTGCGCTGGTTAAGAGGAAAGAATGTAAACATTGAGAAGGAAATGCGCGATTTAACAATATCTCAAACCGAATCGGACAGAACTGGCGGAAATGCANNNNNNNNNNNNNNNNNNNNNNNNNNNNNNTTCG…	1125	E_FL_epM-_17F13_F_0 E_FL_epM-_21C06_F_0	NA	IPR003663|Sugar transporter, IPR005829|Sugar transporter superfamily, IPR005828|General substrate transporter, IPR007114|Major facilitator superfamily	CG30035	CG30035	1e-40	164
494	2	1	0.666667	AACATATCCCACAAATCAAACATACACCCCACAACCAACCCAAAAAACGATCACTCCACAAGCTACACAACAAACATACGCCTCTCAACCTCAACAAAAAATATATACTCCACAACCCATACAGCGCCCATATACTCCACAACCAACTACACCAATTTTACAATCGCAATACCAACCTACTTACACAGAGACTACACAAGAGAGAAGTTCAAACACTTACACAAGCTACACTCCAAAACCGACATGGGCTAGCAGCATTGACACTACGCCATCATTTAATTTACAACAGCCGAGCCAATATAATTACGTAAACACGGAAACAACAGACAATTATCAGAAAACCTCACAGCAATATTCTTCTTCTTATGTTCCTCCTCCGTGGGAACAAGATTCGTCTTA…	1558	E_FL_epM-_18F13_F_0 E_FL_epM-_25H05_F_0	NA	IPR011009|Protein kinase-like	RNA polymerase II 215kD subunit	CG1554	2e-09	60.8
495	2	0	1	TACATTTTAACGAACAACATGTCGCCAATCAGTGTTTCTTTTGTTGCCATTTGCTTGGTACTGGTATCGGCGGTGGAGGGTCACAGTTTGAGAACTGGTTGGGCATCCAATAAAACATCAAACAACACCGTTGTCCTCGAAAGAACTTCAACGGCGACAACTAAGGCACCCGTTTCAGTGGAATTGGAGGATCGGTTTCTGACATTGTCCGGCAATTGTCCCTCGGGACATGTTAGACGAGGAGGCTTCTGTTTCCCTGACGTGGACTACTAAATGTGAACCGACTGATTTGTTGTAAGATGTGTACTATGTGCTGTGGTTTAATTTAGATATTTTCTTTTAAATTTGTTTCCGTATTTGATATTGCGAAGAACGAGCAAAAGATATACATATAAATAT…	600	E_FL_epM-_19L11_F_0 E_FL_epM-_10D14_F_0	MSPISVSFVA ICLV LVSAV EG	undefined	#N/A		#N/A	#N/A
496	1	28	0.0344828	GCTCAAAACGTAAGCTGAATTCTAAATGAAATTGAAGATTTTAACAACTCTGTCGGTTATAATTGCGACATTTTTCAATATGTCTGTTGAAGCAAGTGATTCTGGCAAATCCGACCGAAAACTATACAATTCAGTAATTACCGCTGACTACGATGATGCAACCAAAAGATGCGAGCAACTTCAATCCGAACCGGATGGTTCGTACATCATAAAGAACACAGTTACCGAGCTGCTTAACAATGCCGAATCTAACACAATTAATTTCTCTTACAAACTATGGACCACTGGGCACCAAAATATAGTTCAAAGTTGTTTCCCATTAGAGTTCAGACTGATACTAGACGATAAGAAGGACTGTAAAATTATTAACAAGCATGACGATCTGTACATGACTCTGAG…	742	E_FL_epM-_01A10_F_0	MKLKILTTLS VIIATFFNMS VEA	IPR004943|Lepidopteran low molecular weight lipoprotein	#N/A		#N/A	#N/A
497	1	0	1	GAGTATATTCACTGTGGGCAACGGGGAGCAGTGCCTGGGCTCCGACAGATCCACGGGGGGCGTGTGCCTCTCGCGCAACCAGTGCAACACGCAGGGAGGGAAGGCCATCGGGTTCTGCGGAGTGTTCGCCACTTGCTGCGCGCTGAACGCGTGCGACGTGCGGACCAACACCAAGGTGGCAGTGTTCATCAACCCTCCGCTGAACAGAGAGTCTTCGGGTCTGGAGTGCTCTTACAACGTGGAAATAAACAACAACAACGTGTGCCAGATGAGGATAGACTTCGAGACCTTCAACCTGGCGCCGCCGACGACGGTAGAGTCAGTGGAGAACGTCACCCAGCGTCCAGGCTACACCTGCAGGAACGACATCTTCCAAGTGACAAACCTGCAGGCTAACTC…	598	E_FL_epM-_01A16_F_0	NA	IPR000859|CUB	CG17047	CG17047	9e-19	90.1
498	1	1	0.5	AAAAGGAATTTTATTTAGTGTTTATGAATTTTAAATAATTTAATTTAGTGTCATTAGAGTCTTGTAACTGATTAAAGATATTGAAAATTTAAGTACCTACCTAACAACTAAACAGTGCCAGCCCTATTGAAAAACTCTATTGTCCCCATACGTGACCCCCAAAAGCCAAGATGGATCAGGTCAAGCTAGTTTTTTTAAGGTTTTGTGTATATTTTTCAATTTTCAATGAATTATGTATAATAATGCATCGTATATGAAAATTTTAACCTCTGGAAACATTTTAATCTCAATACCAATAGGTATTATCCTAAGAAAAACTGCTGAAATTTGGTATCGGGATTAGAATTTCCCGACTTCCCCCAATCTACTGTAATTGTTTAACAATGAATCGTCATGTTT…	465	E_FL_epM-_01A21_F_0	NA	undefined	#N/A		#N/A	#N/A
499	1	3	0.25	ATTCGTGTTGGAGCGCGGTCAAGTTAGCCGCGGCACACGGACTGCTTGTCTGTTTAGCAAACGGTTAGAATTAGTGAAATTCACAACATCTCGTCCCTTAGTCTTCTTGCTGACCGCATTAGCAACAGTATTGATTTCACATAAAATCGCAAAATGGTGGAGAGCGAAATAAAAGATGTCGAAAACCAGAAAGTAGATGAGGATCCGATTACAAAAATCATTGGAGCGATCGGTAAATGGCAAATTTGGATATGCTTCGTGGTTTTCCTCGTGAAGTTTCCAGTTGCCTGGCACCAGATGAGCATAATTTTCCTAGCCCCTCCAATGAACTTCACTACTTCGAACACCAGCGGTGATTTTGATAATGTATGTCTTGAAAACAGCTCCGAGTACGTCTAT…	809	E_FL_epM-_01B08_F_0	NA	IPR011038|Calycin-like, IPR011701|Major facilitator superfamily MFS_1, IPR007114|Major facilitator superfamily	CG8654	CG8654	4e-50	194
500	1	0	1	AACATGGTGTTGAAAATTACTTGCCTCATACTCGCAGTGGCCGCAACTGTGCAGGGCCTTCCTCATCTCGGCTTGGGTGTTGGCGCTGGTGTTGATCTAGGCGGACATGAGCATGGGCACGGATCCGACTATGGAAACGCTGATGCCGAAGCTGGTTTGGGTGCTAATCTTGATCTTGGCGGGCATGGCTACGACAACAGCGACACTAAAGCTGATACAGTAGATGAAATCACTTGGCGTGATGGCGCTAAAGCCGGTAATGGTGTACATGAACGAGTATACACTAGAATTGGCAGGGATACACGAAACGCTGTTGATCATGATCTTGTACACGGAAAAACTAGAAGCAGTGTCGAAGCAGAAGGAACCAGTTCAGGCTTAAAAGGCTTCGGTCAAGGT…	817	E_FL_epM-_01B11_F_0	MVLKITCLIL AVAATVQG	undefined	glorund	CG6946	1e-12	70.5
501	1	5	0.166667	CGTCTCGATCAAAAGCACCCGTCCGGCTTTATACGCGCTGTTAGCGGCACCGGGGGAGATAGCGGGACTCACGTGTACAGAGAGAAACGCGCGTGGCAGGAACAGTACCGCACCAACCCGCGCCAACCCGAGTCCGCATCTCTCGAGCATATGCTCGGATCTCTTCGGGCAGACATGAGCCGCCAAGGAGTACAAACCCCCCAGAAGGGATGCTGTAACGCCTGCGAGAAACCAATCGTTGGACAGGTGATCACGGCGCTGGGTCGCACTTGGCACCCTGAGCACTTCACCTGCGCTCACTGCAACCAGGAACTGGGCACGAGGAACTTCTTCGAGCGTGACGGCAGGCCCTACTGCGAGCCCGACTACCACAATCTGTTCTCACCGAGATGCGCTTAC…	721	E_FL_epM-_01B16_F_0	NA	IPR001781|LIM, zinc-binding	Paxillin	CG31794	7e-109	389
502	1	1	0.5	ATATTACGCACGTGTGCAATATGAACAAAATAATATTCATCGCTTTAACTATATGTATTTACGAAGTTTATTCGTATGATTACGTTAATAAATATGATGAAAACAATGGTGATAAGAAAGATTCTGAATCTGAAGATTATTGGGGTGATCCGGAAAATTTAGAAAAGCCATCGTACAATGTAAACGAAGCCCCGGAATTGTTCAAGAAATTTATTACTGACTACCAGAGGCAGTACAAAGATGAGTCCGAATACAATCTGCGTTACACTTACTTCGTGCAGAACTTGAAGGACATTATTGAACTGAACGCTAAAAACAAACATTCCTCATCTGATATAAACATGTTCGCGGACTACTCGCCTTCTGAATTAGCGTCGCTCGGATAAAGATTGACAAGAT…	477	E_FL_epM-_01B18_F_0	MNKIIFIALT ICIYEVYS	IPR013201|Proteinase inhibitor I29, cathepsin propeptide, IPR013128|Peptidase C1A, papain	CG12163	CG12163	5e-06	47
503	1	2	0.333333	AAAAATGTGAACAAAATAAGGAAGCGAAAGAAAAAACATTTGTCGAAAAACAGGCTGAACGTATGCAGAGACTGCGTAACTTACACACCGCCCGAAACGAAGCTAGGACACAAAACCACCAAGAAGTCGTAGCAGAAGAGGCTAGGAACAAGCTACCAACGAACTATGAAGCTAAACGGCGCCAGGCAGAGTGGTTAGTAGAGGATCAGAAGAAACGAGAAGAAGCAGAAACAGAAGGCAAAAACTACGACCGAGTCAAATTGTTGAATATTTCTGCGATAGAAGCAGAACGACTCGAACGTAAAAAAAAGAAAAAGAACCCAGACCAAGGGTTCTCGACGTATGAACACGCTACAATTCGACAATACAACAGGTTAGTGAAAAACATGCCACCAGCGG…	708	E_FL_epM-_01B20_F_0	NA	IPR013260|mRNA splicing factor SYF2	CG12343	CG12343	5e-83	303
504	1	23	0.0416667	TTTTCTTTCATCGATCGCGTTAGAACATCGCTACTACGCAGTGCAAGATTCCAAAAATCAAGTGTAACCGTTATTGAGTGGCTGAACTGAAGTCAAAGAGTTCGCTACGACATGGGGGCAAGGTCCCGGGAGTTACTACTGCTCCTGGCAGCATGCGCGCTGGTATTCGGCGAATCTATCAATAAAACCGTCAAGAAAGACAAAGACGCCGACAACTTATTGGATCAATATGAGGATTACGAACCCGCGGAATACCAAGAGGTTTTGTACAACGAGGACAGGCCCTGTCCCAGAGACTGCATATGCTCTGTATCTCAGGGATACAGACAAGCCAAGTGCAGCTTCCTCGAAATCGGTACACAAAAGTTCGGCGATGATATCCTTGATCTCGTGGTCGAA…	706	E_FL_epM-_01C12_F_0	MGARSRELLL LLAACALVFG	IPR003591|Leucine-rich repeat, typical subtype, IPR001611|Leucine-rich repeat	Gp150	CG5820	2e-35	145
505	1	6	0.142857	CGTACGCAACCCTAGCGCCCTCACTCGCCTCGCAGTGGCAAAGAGCACCAGTAGGTACATCCTCCGGTATTGAATGTGTTCTCGTTCTCGACAACTACGATTCTGGTAAAGGATCCATCGCCTGTACAAATTAAACTGCGCAGAAGGAGGACAGAACTAAGACAATTGCCTCGAAAACATAAATAATATTAAGAAGACTACAAAATGGCACTAATACTGGAATATTTAAATGATATGCACGTATTTATGGATAAATATGGAGACCCTCGGACTAATCCATGGTTCCTTATGAGCTCACCTTTACCCACATTAATTATATGTTTAAGTTATGTCTATCTAGTCAAGGTTTTAGGGCCACAATTTATGGAAAATAGAAAACCATATGAATTAAAAAATCTT…	726	E_FL_epM-_01C24_F_0	NA	IPR002076|GNS1/SUR4 membrane protein	CG31522	CG31522	9e-78	286
506	1	683	0.00146199	CCGTATGGATCGGTGGATCGATCCTCGCCTCCCTCTCTACCTTCCAACAAATGTGGATCTCGAAACAAGAGTACGACGAGTCTGGCCCCTCCATTGTACACAGGAAGTGCTTCTAAACGCACCGCGCGTCGCTGCCTCCAGCAGCCCGCGGCCGGCTGCTCAATTCAGGCTTGTAATCTCCGTTAATTTAATTGTACGTAAGATATTATTGTAATTAACGTAATAGTGACGGCAGGACGGAGCGCGGCGCCGCGGGCGCGCCTCGACCGCCGGCCCGGTACTGCACTCGCCAAAGGATTTTTTGTAATCTCATGAATGATGATTGTATGTGCTGAAACGGATAAGACTACTTTCTTACTAGGTCATTTATAAATTATAAAAAACAAATTTAAAAAAAAA…	436	E_FL_epM-_01D04_F_0	NA	IPR004000|Actin/actin-like, IPR004001|Actin	Actin 42A	CG12051	2e-16	81.3
507	1	31	0.03125	AAACTTACAAAAATAATTAGTTTATTTTAAAAATTCAATAAGTGTAGGGCGACCCGATTCCTAACCCGATTGTCGTACTTAACATAATAAGCCACCATGCTGCATCTCAAGAATATCGCCAAGTCAGTGGTTCCGCCGCTCAAGAATTCTGTTCAAAATGAAGCCCTCAATACAATGTTCCGAATCATACCAGCTGGAGTGAATGTCTGCTGCCGCACATACGCTAGTCATGAGATTCCAGATAAGCTCAAAGATATTCCTACAAGTGCGAATCCGAAGTTCTTCCACATGGTAGAATATTTTTTCCACCGAGCCTGTCAAGTTGTCGAAGACAAGCTTGTTGAAGATTTGAAGTCAAGGACACCCATTGAAGAGAAGAAAAAGAAAGTAGCCGGTATT…	695	E_FL_epM-_01D14_F_0	NA	IPR006095|Glu/Leu/Phe/Val dehydrogenase, IPR006096|Glu/Leu/Phe/Val dehydrogenase, C-terminal, IPR006097|Glu/Leu/Phe/Val dehydrogenase, dimerisation region	Glutamate dehydrogenase	CG5320	2e-75	278
508	1	11	0.0833333	AATCTATCACGTTATTTTTGCCAACTTGAAAACGTCCGATTAACCTGAAAAGACCGACTCGATCGAATTCTTCGATTACGACGAAGAGCGAATTATTCCATGGACACAGCCCACTGAGTTTCTCGCCGGGTCTTTTCAGTGGGTCGCGATTCCGATCCGGTGGTAGATTCTGCAAAACACTGCTCTTGCTAGGGCTAGTGTTAGAAATTTCCCTGAGCTTGAGCCCGTCCGCGCGTGTCTGTAATAGACGCAGACTACCAGCGAATAGGTAGAGAATAAAAACAACAGGAATACAAAAAATATTAAATTCATTGTTAGTTCGGTTTGCTATTTAAACGTGTTTCTTTTTACTTTATTAAAATTGCTAAATAAAGTCATGTCCACTTATTAATCTCCAGA…	413	E_FL_epM-_01E05_F_0	NA	IPR001991|Sodium:dicarboxylate symporter	#N/A		#N/A	#N/A
509	1	29	0.0333333	GGCTGCGATCGCTCTGGCGACTGCTCATCACGGCTTCACCACGCCGTCCCGCGCCATTGCCGTTCTATCCACAGAAACGATTAGAGGCAACATCACATTCACTCAGGTTCAAGATGGGAAGGTTCACGTTCAGGGGGGCATCACTGGGCTGCCTCCGGGTGAATACGGTTTCCACGTCCATGAGAAGGGCGACCTGAGCGGCGGTTGTGTATCGACTGGATCACATTTCAATCCTGAACATAAGGACCACGGTCATCCGAACGATGTCAACCGTCACGTCGGCGACCTTGGAAACGTGGTCTTTGACGAGAACCACTACAGCAGGATCGACCTGGTAGACGACCAGATCTCGCTATCGGGTCCGCACGGCATCATCGGCAGGGCGGTGGTGCTCCACGA…	565	E_FL_epM-_01E21_F_0	NA	IPR001424|Superoxide dismutase, copper/zinc binding	CG9027	CG9027	4e-40	160
510	1	1	0.5	CATTGTGAGCAAAGCGGAAAACTCGAAATCGTTAAATGGTTAGGTAATATATTTTTTTCTAAACGCGGGCGTGTCATAAAAGGTACTTACTTGTCATCAGGAAGGCTTAAGGGACCTCTAAAATTCACCCCTATTTTCTCTCGTCTCGCCAGTCTTCCTTGGCACAGAGCTTGGGAGAGGTAGAAGAAAACCGCGGTCAAGATTGTAACCAGACGCGTGGAGATTACCAGTTTATGTCAGCCATCTCGGTCCGTGGTCAATCAGAATGTCTCGCTGGATGAAGCCAGTGGACACAGAGTGCAATGACTTCTTCTTAATCAGTCGCTTTCTTCTGCGATATGTTACACTTAAATAAGGCTAGGAGAACTCCTAGCTTATATATTTATATATAAATTTAAA…	474	E_FL_epM-_01E23_F_0	NA	undefined	#N/A		#N/A	#N/A
511	1	2	0.333333	TCCAGCCGCGAGACACGAACAACCCACAAAAGTTCTGAATTGTTCCTCAAAAACACATGCTACTAAATGTATTGTTTTAACAAGAGCATACAGGTTCCAGTAGATATCATATAGTGTTTTTTAACAATTTTTCCAAGGCAATATGGATAGCCCTATATGTACAATGGCTGGGTCCGTTGTTTTTTTTACTCATTACTTTTTGTACAACAATTGTCATCTCTATTAATTATATGAAATAATAAAGTTGACAAATTAATTTCTAAAGAAATATTGATATATATATAACCTTGCTTGGGCTATCGTAAATTTTTGTGCCAAATTGTAACGAATTTAATTCGTGTATTTAATTATTTCGTGTATAAATATTGATATTATAATATAAAAATGTACGAAGCTCAG…	784	E_FL_epM-_01F03_F_0	NA	IPR013154|Alcohol dehydrogenase GroES-like, IPR013149|Alcohol dehydrogenase, zinc-binding, IPR002085|Alcohol dehydrogenase superfamily, zinc-containing, IPR011597|GroES-related, IPR011032|GroES-like	#N/A		#N/A	#N/A
512	1	3	0.25	GACTAAGTGATGTTAAAACGTGTCACTTCAGATGTCAACTTGATATTTATATTGATTTTGTAGAATTTAAAGTGAAATTTGAAGAAGCAAAAGAAAAAAAAACCACCAGTGTGAATAAAACAAGTGTAAATTTCATCATGAAAGTGTTTATTAGTGAGTATTTTCAATTCTTGTGTGGTTACATGTCTCACTGTATGCTGTTTCGTGTTAAGCGCGGATTCACAAAGCAGCTTCCGGACACAGAATCAGTATCCCAAATACGATTCCACAATCAATTCAGATCAAATTTATTTTGACGACAACCGACCTAGTGCTTCTATTAATATCCAAAAGGAATTATCTAATTTAAATGGATTGACGATTGGAACAAAAAGACCGATTATTAACCCCAATTTCGGA…	738	E_FL_epM-_01F07_F_0	NA	IPR000215|Proteinase inhibitor I4, serpin	#N/A		#N/A	#N/A
513	1	3	0.25	TTTTGAGAAACGTTTGTTTTCAGGTTCTCACGTGCCTTATTTATATTTAACGTAACATGATACAATAACTTACAATGAAGCATAAAAGATTTGAGGAAAACATATTAATTGATGAGGCTTACACTAATTACGGTCAAGCTGATAAGAACGCAGATGATAAGAAAGGCCAGGGTATCGCAAAGAATTTCGCCGAAAGCCTTGAATATGGTGAAAAAAAGAAATGGTTTCATCAGCTACCTGAAGAACCAGTCACATTGCCAAAAACATTATCGACAGAACAAATTGAACAATTAAGAAAGGAAGCCACCAGTTCCTTGCACGGTGATACATTAGCTTATGAAACGAAGACAAACAGAAGCGGCTCTTCAGATCATCAATGGGCTAAGACTCTCCTGAACA…	761	E_FL_epM-_01F08_F_0	NA	IPR005612|CBF	CG7839	CG7839	2e-15	79.3
514	1	5	0.166667	AATCCGTGTATTCGATAAAAACTACATAATTTGATTTTTTGTTAATTTAAAATACATTTACATGTTCTTTTATTTTTAAAACTTTCAGTAAACCGTGATTATTTTTACTTTTCAAAGAGAGAAATTGATTACTCTTTTTTTAAAACTATATTTATTTTTTTCCTAAAATTTTGATTTCCATTTCCCCTACCTACCTAGAGTAAAATGGCTAAAAATACATCAAAAGTAGGAAAAAAAACGAATGAGGAAATCTTTGCTGGTTTCCAAACTCTTCGTAATGAACAACGTCAATTAGGGAGTAAAATATCAGAATTACAAATGGAGTTAAACGAACATAAGATCGTAATTGAGACTTTGCGGGGAGTGGAGTTGACCCGTAAGTGTTTCCGGATGTTTGGG…	699	E_FL_epM-_01F20_F_0	NA	IPR002777|Prefoldin beta-like, IPR009053|Prefoldin	lethal (3) 01239	CG6302	3e-26	115
515	1	29	0.0333333	GTTTTAATTAAACTAATTTTACTCATAGAAATTCGCGTTGACTGACCAGAGTCCGCGAATTTCTAGTCGTATCGCCCCAACTATTACAATTTCACAAGAACTCAGGAATTTAAAGTGAAATAGAAAATGGCACAAACGTTAACTTTTGGTGACTCATGCGCGCCGATAACATGTCATGCATGGAACAAGGATAGAAGTCAAATTGCATTCTCACCAAACAATAATGAAGTTCACATATACAAAAAGGAAGGAAATGACTGGAAGCAAACAAACAACCTTGTGGAACACGACCTTAGAGTGATGGGGATTGATTGGGCTCCCAACACCAACCGTATTGTTACGTGTTCTGTTGACCGTAATGCTTACGTCTGGACTCAAGGAGATGATGGGAAATGGGCA…	678	E_FL_epM-_01F21_F_0	NA	IPR001680|WD-40 repeat, IPR011046|WD40-like	Suppressor of profilin 2	CG8978	1e-89	325
516	1	1	0.5	GAGTAAGGGTATCTAGAAGTGTTCAAAGACAAAATGACCACATTCCTAAATGCTGCTGAAGAGAAACTTAAGACTGAAAACGAAAATTTAGAGGAGTGTCGCAATAAATTTATTGCAACAGTAAAATTCTATCAATATTCATCAAAGTGCGGTAAAATAGAGGAATGCGAACCGAAGGAGTTTTTCTCTCTTTGGACGTCGTTCTGTAGTGATTTCAAGGATATATTTAAGAAAGAAGAACAGCTTGCTATAAAAGAAAGATTAAAAGAAACCAGAAAGTTACAGGATGAGAGGAAATCTCTAACACAGCCCATTAAAGAAGGTGGACTCAAAGCTAGACTGCAAAAACTCTCCAGTTCTCGAAAATAGCTTTTAAACAATATTTAAAATATTAAAAAC…	747	E_FL_epM-_01G01_F_0	NA	IPR003104|Actin-binding FH2, IPR002110|Ankyrin	cappuccino	CG3399	1e-16	83.6
517	1	7	0.125	AAATATTGAGGAAAATTATACGGTTTCATACAAAGCGCTATGTGGATTTTGAATAAATAATAATTAAAATGATGAATACGTTCGGTAAAGTTGTGGTAATATTGGCACTGTCAGCTCAGACGAGGACGCAGACCGCGTTACAATCACCGTGCCCTGAGGTCTTCCAATACGACACGACTATACAACATCCAAACCGATGGTACGGCGCAGTGAACCTAACCAGTAAATTCACTCTCCAATCCCTTTGGCTAAATATAGAGCTGGATAAAGATTCAAAAACACTTAAGAATTGTCTCGGCAACGTAACACAATACAACTCAGTCGAGTACAACATTGAGAAGCCTGACTTCGTGATAAAACCTGGTGAAGTCGTAAAAGTTCAGTTTTATGTTGATTACG…	724	E_FL_epM-_01G08_F_0	MMNTFGKVVV ILALSAQTRT	IPR009003|Peptidase, trypsin-like serine and cysteine, IPR001254|Peptidase S1 and S6, chymotrypsin/Hap, IPR001314|Peptidase S1A, chymotrypsin	#N/A		#N/A	#N/A
518	1	12	0.0769231	ATCGTTCTCTAAGCCAAAACGGACTACTACAATAAAAGAAAGTAAAAATCCATATTTATTTACTGATCTAAATATTACACACGTTTTTACCATTGTACCACCTAGCATTGGAGTTTCTTACCCCCGGAACCATTGCTCTCTTCCACGATGCGTTTTCCAAAGATATTTCATGTCCCGTATCATCCGGCTCTGTATACAGTACCTTGACCCTGTAATTGCTGATATCTATGAGCGATGGTGACCACCCATTATCACATATCCTTAACTCACTCCTCTGTTATTGAAATCAATAAAAAAGTTTTAAAAATGTCATCCTCGTGAACCCGCAATGTAATGTAAAGATAGTTGATGACCACCCCGCGCTCCCTCAGGCCGTTGACCTCGCACAACTTGATGTTT…	744	E_FL_epM-_01G21_F_0	NA	undefined	#N/A		#N/A	#N/A
519	1	2	0.333333	TATAAAGAGTTAGTTGAATTAGTAAAAGCAAAGAAACAAGCCGCAAACTTGTCTAAATAACACTCAAATGATATTAGTTTAGTAACAAATTGAATGTCTGTAGATCAGACCATTGCCTTCATGTTGTAAAATATAAACGAGATTGTTTTATATGGAAATGATATGACAAAAAATTTAAAGACTAAAATGTAAAAGATTGTTAAATTATGAGCAAATAATTCCATTCAGGTTAAATGTACTCTACGTAACGGTGTGTTTCATTCCTCACTCACTACTCGTCCACTGTTTGACATTGCAACCGCTCATTGTGTCCTAACATAATAAGTTCCATCCTATTTCATATTTTTGTATTTATTTTTTGTTTTATGTGATGAAAATAGTTAATTTAAAATTAAAAAA…	408	E_FL_epM-_01H01_F_0	NA	IPR001623|Heat shock protein DnaJ, N-terminal, IPR001005|Myb, DNA-binding, IPR009057|Homeodomain-like	#N/A		#N/A	#N/A
520	1	3	0.25	AAAAAAACAATTTTCAAAGTTCAAACAGACAGTGTTGTGCTATGTGAATCCTGTTTCCAAATTATAGTGCCTACAGGTTTAAATGAATAGAGGAAAACATGAAGATATTAAGTACAGTATCTCAGTAATTGAAATAATTTATGTCAGTTTCAAAATTTATGAACACTTGCGTAATATGTGATTCGGAGATGAAAAACTTAACAAGTGAAGTAGTTTTACAGTGTTTCATAATGTAAGAAACAAGAAGACAGTGGTCCAAATATTATTATTACGGCAGTGGAACTGGGCGACACTAAAAGATTAATATGCATGACCTGCATATCGAGATTGCGAGACTGCGTCGCTTTCAGGGTTCAAGTTGAAGCCTCCTTATACACTCTGGAGGATACATTTAAGTTA…	717	E_FL_epM-_01H11_F_0	NA	IPR007087|Zinc finger, C2H2-type, IPR012934|Zinc finger, AD-type	#N/A		#N/A	#N/A
521	1	1	0.5	GTTATCGGAAAAGATAATTCGCCGTTGTACATTGGTGGCATCGGCAACGACACCAGCAGCGACAATGAGCTGTCCCGGCAGTGGCTCGTGCACACGGCGCTGGACGCCCTGGAGGAGAGGCTCACCACTGCGAACCCTAACAATTCAGGAACGAACACAACCACTGCCCGAACTGATCTGCGGGACTTGTATTTAGGATTACTGTTTTCCACAGATACTCATAAAATGTAAAATTAAACTAAATTAACCAATCTAAATTAAATCAAGCCGAGTAACGAATATAAATAAAAATACTTTTCTGTACGCAATTAAATGTGGCCGAACATTGATATTTCTTTCTGAAAATGGAACTGGACTGCCAGAAATCATTAGTTATTATTATTATTACCTAGAATATAT…	734	E_FL_epM-_01I02_F_0	NA	IPR011012|Longin-like, IPR006722|Sedlin, N-terminal	CG9067	CG9067	2e-15	79.7
522	1	1	0.5	CTCATACTCCTACTTGTCCACCGCGACGCCGACATGAACTGCTCCAAACAGATCGTTCGCTTGCTGCTCTGCGGCGTGTGCTTCGTGGCGGCGCTGGTCTCCGCGCTGCCTGACAGCGGCTACGTGCCACTTCCAGGACCTGGACTTTCTTATGGAGGTATCCCGTACGGCAGCATGAGTGGAAACGTGGCGGAATACTTCCGCAACATAAATACGCCATCTAGCGGTCGATCGGCGAACTTGGAATCAAACAACAACCTCGGATACAAACCTATTGAACAATGGCTCCGATAGAGGGCACTAGTCGTCATTGTAGTTTAATATCACACACTTTACCTCAATTTTAGAATAAACCTCGTTTAATTTTATTTATACATTTAATAATAATATATTTTTGAT…	677	E_FL_epM-_01I07_F_0	MNCSKQIVRL LLCGVCFVAA LVSA	undefined	#N/A		#N/A	#N/A
523	1	1	0.5	AATGGATGTTTTAGAAATTGATAATAGTTTTAAAGAATTTAAAACGATTGAGGAAGTTGAGTTAAAGCAATGCGAGGAGTGGAGTGTATCTGAAATGACACTGAAGGAAATAGAGTACAACACCTTTTTTGAACAATTTATGTTAAGAAATGTACCATGTATATTAAAAAATATTGTAATAAAATATCTTACAATTCACAATGCAAATGTGAAATGAAAATGAAAGACTTCATACACTATTTGCGCAAATCGGAGAGAACTCAACTATTATATCTTAAAGACTGGCATTTAAAAAACGTAAGGCCTACGGATAATTTCTATGAGGTACCTAAAGTTTTTGGACTCGACTGGCTTAATGAATACGCACAAGATAACAATGAAGACGATTTTAGATTTGTC…	749	E_FL_epM-_01I11_F_0	NA	undefined	CG7200	CG7200	2e-55	212
524	1	14	0.0666667	TCTGCGGAGTTGCGCGCCGACCCGGCCGGCGCCAAAACAACTAAATTATTATACTTATATACACTACCGCGATAAAATAATATAAATAAACAAAAAAAAATGCAATAGCATTTTCACCATAAATATTAAATATAATTAAAATAGTATTGTGCCTATACAAGTGAATGTGTATAAAGGTCGTTTATCAACAAAATAATATATTTTTTTGGTACACGACAAAAAAGGTCCATTCGAATCCGGTGTGTATAAAGTGATGTAAACTAACCAAAAACTTAAGCGAGTATCATAAATAAACAAAAAAATGTCTGAACAAACCCAAGAATATATAAACGGGATGAGACCGGGACCTCTCACGCGGGAGATCCCGGAGTGTATGAGGGACAAATATACCGTCGTGCA…	747	E_FL_epM-_01I14_F_0	NA	IPR002347|Glucose/ribitol dehydrogenase	CG9265	CG9265	4e-28	121
525	1	1	0.5	GGCATCTCTGAGCAGACGGGTATAGGAATATGCAAATACTTAACTTACATCGCTAAGATGAAGAACATCAAGACAATAATCTTTTGGTGCGCTGTTCTGATGACAGCTGTGTCTTCATTGGAACTACCGCATGACTTTAATAAGAAAACAGAGGATAATGCTGATTCGGAAACGGCTAGAGATCGTCGCGGTGTCATTGAAGAAGAGAAGTTTTACAACATACAAGCAGATCGACAGCAGAACGTAAACCAACCTACACCCTGGCTGCCGGGCCCTTTGCTGCCCGAAGAAGATCCAACTACAAAAATATCCTTAACCAATGAAGTTAAAGACGTGTTCCTGTCATACCAGACTACTGAGAAAGCTACTGATAGACCAACCGGCCGAGGAGCCAGGGCT…	767	E_FL_epM-_01J16_F_0	MKNIKTIIFW CAVLMTAVSS	undefined	#N/A		#N/A	#N/A
526	1	15	0.0625	AATAATATATTTAAAATCTACATCCATGAGAAAGACGAAGATGGCCTCACTGCACTACACTGGGCTGCTGACAGAAATGCAATTAACGCACTAAGTGCAGCCTTAAGTGGAGGATGTCCTATTGATGCAGTCGATGAATGTGGTCAAACAGCTCTGCATTACGCAGTTTCGTGTGGTCATGTAGAATCAACTAAAATCCTGACGAAAGCTGGAGCTACACTGCTAGAAGACGAGGAAGGTAACACTCCATTAGACCTGGCTACTGATACTGAAATAAAGAAAATTCTGGAAGGTGCTGATTAATTTAGCATTTATGTAGTTTTATTATGGATGTAGATTTTAAATATATTATTAAACATTAAAAAAAAAAAAAAA	375	E_FL_epM-_01K04_F_0	NA	IPR002110|Ankyrin, IPR000582|Acyl-coA-binding protein, ACBP	CG33713	CG33071	4e-14	73.2
527	1	2	0.333333	AGGGAAATTATCCTAAAATGTTGCTAACAGTTGGAATTTTAATAACATTTTTAGTACTGGTCTTATCATTAGTTTTATATTTAACGATAGAAAAAAAAGTTAGTTACAAGGACTTGTTGAATAAACATGTTCTAATTACCGGTGGATCTAGTGGAATTGGAAAATCCGCTGCTATTGAAGCTGCAAGACGTGGAGCTCATGTCTCTATCATCGGTCGAGACGAAAATAAACTTAAGTCAGCTGTGGAAGAAATAACTTCACAGTGTTTAGATAAGTCTGTTCAATCCATTCAATATGCAGTTCTGGATGTTACATCTGACTATTTCGTTATAGAAAAAGCGATAAATTCGTTAGAGGACAATGTAGGACCAATATTTATGTTGGTAAACTGCGCCGGCA…	696	E_FL_epM-_01K12_F_0	MLLTVGILIT FLVLVLS	IPR002198|Short-chain dehydrogenase/reductase SDR, IPR002347|Glucose/ribitol dehydrogenase	CG10425	CG10425	7e-48	187
528	1	10	0.0909091	TCAAAAATTTTATAAATGGACTGAGCTCAAAGCTTATTCGTCGGTTGTTAGCAGAAATTCCGTATCTATTATGTTACGTTCTAAAACAAAAGTCGATAAATAATCAAACCTTTTAAAACTTGTCAATTCTTTAATTTAGTCATTAAATATTTAAACTATGAATAATTCGAATGCCTACGGGTATCAACAGAGTCCAACACCTCCTGGACCCGGTGAACCAAACCCATTCTCTCCTGCTTCGCCGTATAAGTTTTCTCAAGATGAGCTGAAAGTGTTAGCTGAATGCAATCAAGAGAGTTTCTTCCAAAGATGTCTTCCCCTGGGCACTGTGTTAGGTTTGGGCACATTTGCAGCTATTCAAAAGGGACATCTGAAACCAAACCCAAGATTTGGTCCATT…	761	E_FL_epM-_01K22_F_0	NA	IPR009764|Ovarian carcinoma immunoreactive antigen	asrij	CG13533	2e-37	152
529	1	8	0.111111	TGAACACAGTACAACATTTCAATTCAATATGACTTGGATAAGTTTTGCGTTGTTAACATTTTGGTTTCAATTAGCCGAATTTACTGATCCGCCGTGCCTGATAGATCTGGAATGTGCGGAATGCATTCCCGATAACATGCCCTTAGTGACGTCACATCGAGCTACGAACGGCACCTTCAGGATTGCGTCAGGCGATGAAGTGGTGCTGGCATGTTACGGAGGCAAGTTCCTGATGTACCCGCTGCAGGAGACCTTAACCACTGTCTGTGAGATAGGTCGCTTTAGAGTGCGCAAGGATGCGAAATTGCGCCATTTGCTCGAGCTGGGTTGCCAGGAAAGTGTTTTCGAGGATGTCTTGCATTCGGTTGAGCATTGCGGAGCTCCATTTCAAGGTCGTGC…	698	E_FL_epM-_01L02_F_0	MTWISFALLT FWFQLA	undefined	#N/A		#N/A	#N/A
530	1	0	1	TGGGAAAAATCAACAAATAGAGCAACAGTCGGAGAAGCACGATCAGTCCAATCAACTAGCCGAAAAGCGGGTCGGCTATGACTATTCCGCCCCTCCAAGCGATCAGTTCAATCCGTTTCAAGATAATGACGACCTCCACACGCACGGGGATCATCACGAAGTGATCGAGCATCACGACGATCCTCACGATCATTACGAAGAGCATCATGTCGACGAACACCATGATCATCACGTCGACGAACATCATGATCACCACGACCATCACGACCACCATGATCACCACGATCCAGGCTACTGGAAAAAAAAGCTTATCTGGAAACCGGGATGGAAAAAAATTTGGAAGCCAGCAAAAAAACAAATATGGAAGCCTTCATGGAAAAAAATTTGGAAACCAATTTG…	692	E_FL_epM-_01L08_F_0	NA	IPR009078|Ferritin/ribonucleotide reductase-like	CG15615	CG15615	2e-54	208
531	1	11	0.0833333	GTTTTGAAATTTTAGTAGTAAATTTACCGAAATAGAAAATGTCTAGATATCCATACGGAAACCCAAATTATCCCCCACCCCAAGGACCAATTTACCCATCGCTCTACAATCCTGCAAATGCTCCACCTCCTGGCCAGCCTAATGTACCACCAAATTATCCTGTGCCTGGTTATAATGTTCAACATTCATTCCAACCCGGGTATAGTCTCGGACAACAACCTGCAGCAATGTCTTACCCAGGAATCACGCCAGCACCAACTGCACCTCGCGGTCATGTGACACCACATGGTGCATTTGGTTATCAAAGCTATCCTTATGTGACACCAACCCAGAGCTATGATACAACAATTGAATGGGTTCCTACAACTCCTCAAAATGCTTCGATACTTAGCGAGAAGG…	636	E_FL_epM-_01M13_F_0	NA	IPR006616|Protein of unknown function DM9	CG10527	CG10527	3e-09	58.5
532	1	2	0.333333	GTATTTATTAGCTAAGCAAACAAGGCCCCAAACTGTTTTAATTTCAGTAATCTCTGGTGAATTCTCATTTTATTAATATTTAAATAACCATGATTTTTAAGTAAACAAGAAACAATTTATGTAACAATGGTTCGAAGTACTATATTTTAAACGTTGAAATGTTAAGTAACGCTTGGATTCGATTACTTTATTTCTATCTGATGGGAAAGAACATAAACAAACAAATTAAAATATCTTTATTTCGGAGTTAACTTACTGTTTTGTAATTAATATATTTTATTAGTTGTAAATTTCATTTTATTACTACATAATTTAGATTATAAGTTGTATTATGATTGAATGTATTACTGATATTTTAGTGCTGCCCTTTTGAAGTTGAGTGCAGTATTCAATACGTGA…	698	E_FL_epM-_01N09_F_0	NA	undefined	#N/A		#N/A	#N/A
533	1	1	0.5	TTCTCTTTCATAGCTAGTCGAAAATTACACTTGCATTTTTCATTTCATTTTTAGTTCTAGCTGTGTGGTAAAACTAATGTGATTTAAAGATGTTGGTTTTCTCTATGGGTTTGTTTCTAATTTTAATTAATAAAAATAATTCATCATTGTATGTATTAGTACTAAATTAATATTTAGATCTAAAAATATTGGGAAAGTTATTAAATGTATCCATTCATTACATAAATTAAGTCCTAGACTATACATTTAAATCATTGTTTATGCATTATATTAGTATAACAGATTGCTAAATAATAATATTTAGAATTATAATATTACTTGTTTTAAAAAAAAAAAAAAA	340	E_FL_epM-_01N21_F_0	NA	undefined	#N/A		#N/A	#N/A
534	1	4	0.2	AACAAATAAAAGTAAATTACGTTCTGTGTGATTTAACGTTCATAGATTTGACCTTAGTGTTAACATCGAGTGTAAAATATACCTCTTTATTTATTTTAAAATGAGATTGATTTTAATCATAGCCTTTTTGTGTGAAGGATACGCTGAGATTGTCAATTTAGCTGGAGGAAAAAATACGAACTACAAGTTTCCAGAAAATTTCATATTTGGAGTATCTACAGCTGCTGCCCAAATAGAGGGCGCTTGGAATGTAGACGGTAAATCCGAAAGTATTTGGGATCATTTGGTGCACAAAAACCCCGAGTTCGTCAAAGATGGATCCAACGCGGACGTTGCATCAGATTCTTATCATTTATATAAGCGCGATGCTGAAATGGTTCACGAGCTCGGAGTTGATAC…	687	E_FL_epM-_01O18_F_0	MRLILIIAFL CEGYA	IPR001360|Glycoside hydrolase, family 1	CG9701	CG9701	1e-59	226
535	1	1	0.5	ATGATTAAGAAGCTAATTTTGTGTGCTGCGCTTTTTATCTTAGATGCTAATGCAGGAGCAATTGATTTCATCAAGCCTTGCGCTTGGAACGATAAGGCTTGCATTTTGGATTCATCAAAATTAGCGCTACCGTATTTTGTCAAGGGTATTCCTGAAATAGGAGTCTCCCCGGTGGACCCTTTTACCATTGATGAAGTCAACGCCGATAATGGAGAACTGAAGCTTCTGTTCAAGAATATAAAAGTGGAGGGTATTTCGAAATGTGAAATCAGTGAAATAGAGAGACCAACAGACAAAACTCATTTAAGGTTTGTTTTACATTGCCCTATAGTGATAACGGGCAAATACAAATCAGGCGGCAAAATATTATTAGTGGACGTTGAAGGAGAGGGAGATACT…	717	E_FL_epM-_01P12_F_0	MIKKLILCAA LFILDANA	undefined	CG10407	CG10407	2e-20	95.9
536	1	7	0.125	AAGTTTAGACTCGCAATGCGCGCTCGGTAGTGACACTTGTAGTTAATAAGTTTAATTAAACGAACTAGTGAAAATGTTGGCGGATGGTGAAATAGTTGGTGATGGGTCGTGGAACCTCACGATTTATGTGACGGATCTGAACGAAAAACGGACGATGGTCGTCAAAGGTGACATGCACATCGGCGGCGTTATGCTAAAACTGACTGAGAGCTTTGGTAAAGAGTTCAAGAAAGATTGGTCGGACCATGCCCTCTGGTGGCCGACTAGAAACAAATGGCTCTCCAGACCAAAACACACCCTGGACCAGTACGGAGTTCACGCGGACGCCGCCCTACACTTCACGCCCATGCACAAACCACTAAGAATCCAGCTGCCGGACTTGAGATTCATCGACTGCAA…	594	E_FL_epM-_02B10_F_0	NA	IPR001849|Pleckstrin-like, IPR000299|Band 4.1	Fermitin 2	CG7729	1e-54	209
537	1	0	1	GAAGAAAAACATAGCAGTATAGTAAGGCGGGAGAGTGATGTTCTGGGAGGTCGCGGATTGGTATTGTGATGTCATCTAAAGGGGAAACAGAGGCCGATTCAGGCACGGTGTCGCCAAATTTGAACACGGAGAAAAATGAACCTGTTGCTACTGTCAGTAAAGAAACATCAAAAAGAGGTACTACTTTAAAATGTACCACTTGCAACAATTTTTCCACTTCGAGCGTTCGAACTTTATCCACACATATGGGCCAATGTTTCCCTGATAATAACAATGTGGCCGCTGCACAGAATACAGACACGCGTCCACATAGAAAAATATTTGAATGCGATGTGTGCAATATGAAGTTTTCAAATGGAGCTAACATGCGTCGACATAAAATGCGGCATACAGGGGTCA…	747	E_FL_epM-_02B12_F_0	NA	IPR007087|Zinc finger, C2H2-type	CG12769	CG12769	2e-73	272
538	1	3	0.25	ATTCCCATTTTAAATTAACATTTAAGTTTTGTACATTCATTAACGCATGTTCAACTTTCTTGTATTTGTACTTATTAATGAAAATGGTGTCTGTGGAGATAAAGGTAAAGAAAGAAAAGAAAACCAAAGTATTTGCAGGGAGCAAAGTTGTCAAGCATAAGAAAAATAAACCTAAGAAATCTGTAGCTGAAAAAGCATTAAAACCGAAAAATTATGTACAAAATCCAACTCCGGCACCAATTATAAAGAAAAAGAAAAAGTATATTATGCCAACGAAGAGTGTGACAAACGACGTGGTAAATTCTTGTTTAACTGCTATCCTGCAATTATCCATACTCCACAAGAAAAAAAATACTATCCTTGATGACGAGTCACCAATATTTTGTGAGATATCCTGCA…	626	E_FL_epM-_02B15_F_0	NA	undefined	CG13096	CG13096	1e-12	70.1
539	1	29	0.0333333	TCTATTAACAACCATGTATTCCAGCGACGATTATAATGAGGGAGGTTACGAATCCTATGGCGACTATGAAGCACAGTCCACAGAACACTACGAGCCGGAATATGACAGGTCTTCTTATTATAAAATGCCTGACATGGTCAAGAAATTCCTTGTTTACTTTCGCAACATGATTAATGAAGGTGTAACATATGAGATCCTGAACCTCTATGAGAATACCTTCCCCACACTCACTGAGAAATACTTTGAAAATACACCTTGGCCAGATGAAGATGAGGTCTCACCTATTGTGGACAATGATAATGTATTCATGATCCTATACAAAGAACTATACTACCGTGACATCTATGCAAGAGTCCCTGGAGGACCAAAACCAGAGCAGCGCTTCCACTCATTTTACAA…	718	E_FL_epM-_02B19_F_0	NA	undefined	CG5642	CG5642	3e-74	275
540	1	7	0.125	TAGTGCATTGTTTTTACAAAATGCTTACCAAAAATATTACTAACTTATTCATTCGAAATTGTACATTAAAAAAAAATTATGGGTTTTTGAGAAATTTCTCTCTAACTGCGTCGAAAAACGACATTGTGAAAATCCAGAGTACTGATGACTTCAAAGAAAAAGTAATTAATAGTAAAGTTCCCGTCGTTGTCGATTTCTTTGCAACGTGGTGCAACCCATGTAGACTACTTACTCCTCGCCTTGAGTCTATAATAGCAGAAAGTAAAGGCAAGGTGGTTTTGGCAAAAGTAGACATTGATGAACAAACTGATTTAGCATTAGATTATGAAGTAAGCTCTGTACCAGTCTTAGTAGCGATAAAGAATGGGAAAGTACAAAACCGTTTAGTTGGACTGCAAG…	541	E_FL_epM-_02C02_F_0	NA	IPR005746|Thioredoxin, IPR012335|Thioredoxin fold, IPR006662|Thioredoxin-related, IPR013766|Thioredoxin domain, IPR012336|Thioredoxin-like fold	CG8993	CG8993	9e-38	152
541	1	5	0.166667	TCGCTAGCCAGTCTACACACCTCCCTAGAGCGGAAGCGCGCAGCGAATAACACAAGTTTTGTGAATTAAAAAGAAAGTTTTTATCTGTTGAATGTTCCCATTCTAACCAGAATGTCCACTCTGCTCGAAGTTTGCGGACCCCTCTCACCGCCGTCAACGCCGCCGTTGATGGAAAATAAAGTCGAGCTGCCTCTCAAAAAGATTGCCGCAAAACGGGCGAGAGAGTCGTCGTCGCCGCCCGCCGGCCTGGTCACGCCCCAGCCCTCGGACTCTGAAGGAGAAGACGAGTTCAGCAAGCGATCCCGATGCGAGCTGGAGCGCTTGCTTCTCACGACGCCGCCCCCGGAGCCGTGCTACAGGCCCTCGGTCATCATGCGGGCCCACAAGGACGGCACCTGC…	549	E_FL_epM-_02C07_F_0	NA	IPR007087|Zinc finger, C2H2-type	cabut	CG4427	2e-09	58.5
542	1	10	0.0909091	AAGTGAACATTAAGTTCAATAAGCAGGAAAAATGAGCGGCATAGTTAAAGCGACCCATAGAGTGCTGCAAACATGCGTTAAAACTGCGAACTTAAGCGGGTTGGTTAGTCGCACACAGACGGCTGTGAAACGCGACTTTACTAGGGGTATATGGCACATGAGCTGCTCTCGAAGGTTAGATGGGACCCTGGCTTCCACCAGCTTGCTACACAACCATTCCAATACTTGCAGCTGCGGCTGCGGGTTGAAGGCGCTTCACACGAAAGGTGAAAGAGAACTGGTAGAGTTCCTGACGGAAGAAATAGTTGCTGAACGCAAAGCACAGAAGGTCAAGACTCTCCCTGCTGAAGTCGAAGGCTTTACTGTAAAGGGAGACGGGGCCGAAGTTGTTTTAACAAA…	649	E_FL_epM-_02D07_F_0	NA	IPR003428|Mitochondrial glycoprotein	CG6459	CG6459	3e-45	178
543	1	30	0.0322581	GTGTGAAGTGATAAATAAAAAAACAAAATGACTTCAACACCATTCAACGTTGGCCTCAATGACGGAGCTCGTCTATCAAGCAGGGTGCTCCGCCCCCCTGGTGGTGGTCACACTAACATCTTCGACTCCGAACCGGAGCCACCGAGGACCGGACGCCGTGCCGTTCCACCAAGCGCAACGAGCACTTTCAGCCACGGACAAGGAGACGAGCCGAAAGCGACCAACGGCACTTCAGTAGCGACCAACGGTCAGTCCACTCCTAAGGAGAGTCCGGAGCCACAGATCCAGCAGGAGGCCCCTGCTGCAGCAGAGCGCGCTCCCAAAGCCGACAGTCCAGTCCGAGCGGCCCCGGAGCAGCCCCGGGCCGAAGCCCCCAAGCGCGTCAGGGTCCCCCCCGGC…	683	E_FL_epM-_02D20_F_0	NA	undefined	CG1943	CG1943	2e-12	69.3
544	1	4	0.2	GTGGACAGAACATTATCAGTTTAATACAAACAAACGAATCTTTGTTCTTGTTAATGTTAACATATTTTTTAAACATTATTTTAAAACAGGTGCGTAGTTTTACTCGCGTATTAGCTAAAAGTTCTTTGACTTCGTCAAGAAACAGAACCGTTTGGAGTTAATTTTGTCATTGCGAAGTTCCAGTATCACTTTAATTTATCATGACTCTAATTATAAGAAAACTATTAGATGCCAATTATTCAAAGCTTGTGAATTCCATTGGAAAGATAAAAAGTTGTGCGACTTATGCCACAATTATTCGTAAAAGCAAAATATATGCCAGCGCTCAAGAAGCAGTTCAGGATGTATCAGATGGCTCAAAGTTATTGGTTGGTGGTTTTGGACTATGTGGAATTCCTG…	746	E_FL_epM-_02E16_F_0	NA	IPR004165|Coenzyme A transferase, IPR012792|3-oxoacid CoA-transferase, subunit A, IPR012791|3-oxoacid CoA-transferase, subunit B, IPR004163|Coenzyme A transferase binding site, IPR004164|Coenzyme A transferase active site	CG1140	CG1140	4e-55	211
545	1	4	0.2	ATGACAAAAACTTGTATAAGACGGTTGATAATGAAACATGGCTAAATACATAGCTCAGATAATAGTTTTGGGCGCTCAAGTTGTAGGTCGAGCATTCGCACGCGCCTTGAAACAAGAAATAGCTGCATCCCAAGAGGCAGCGAAGAGGGCTGGCGGTGGACCCGAAGGAGCGCGAAGAGCTGCTGCCAATGCTTCCACAGGGTTGACTTTAGAAGAAGCAATGCAAATATTAAATATAGAAAAAGTAGACCCCGAGAAAATTAGTAAAAATTATGAACACCTTTTCGCCGTAAACGACAAATCGAAAGGAGGTTCGTTTTATTTGCAATCGAAAATCGTAAGAGCGAAGGAGAGATTAGATGCGGAACTAAAACAAACATCACCCAACTCCGAGCAGGG…	617	E_FL_epM-_02H02_F_0	MAKYIAQIIV LGAQVVGRAF A	IPR005341|Protein Transporter, Pam16	black pearl	CG5268	5e-39	157
546	1	5	0.166667	GCGGAACCATATCCCGAATGGAGTCTACTAACAATTACGTCGAATCAGTCGTTTGTCAAGAGAATGACCTCAAAGACAACGAGATGAAGGTTTTCGACATCGGTGAAGACGGGAAGGTGCTTGTAGTGAAACAGAAGGGAGAATTCTCCGCTATCGGAACGAAGTGTACGCATTATGGAGCCCCTCTCATCAACGGCGCGCTGGGGGACGGAAGACTGAGGTGTCCTTGGCACGGGGCCTGCTTCAATCTGAAGACCGGGGACATTGAAGATTTTCCTGGTTTTGATTCGCTGCCGTGCTATCAAGTTACCGTAACCGATAAAGGAGAAGTAAAGGTAAGAGCAAAGATAAGTGACCTCAAAACGAACAAGCGTATAAAGGATATGGGTGTGGTCTCTC…	725	E_FL_epM-_02H05_F_0	NA	IPR001327|Pyridine nucleotide-disulphide oxidoreductase, NAD-binding region, IPR005806|Rieske [2Fe-2S] region, IPR013027|FAD-dependent pyridine nucleotide-disulphide oxidoreductase, IPR001100|Pyridine nucleotide-disulphide oxidoreductase, class I, IPR003042|Aromatic-ring hydroxylase, IPR000759|Adrenodoxin reductase	CG4199	CG4199	1e-68	256
547	1	26	0.037037	GCATCGTTTTTCGAGAAGTCTAAGCGCTGTTTGCGACATTTTTCTTTCATTTATTCGTTATCCAATGTTATAAGTGATGAAATAACACGTTGTTAAGCGATTAATATTGATATTAGTGTTCATAGACGTTAAAAAAGTAATCGACAGATTACGATAAGCTAATATGGGCGACGAAAGCCACCCGAAAACTCTCTACGTCGGTAATTTGGACCCGAGTGTCACAGAAGTTTTCCTATGTACGTTGTTTGGTCAAATAGGCGATGTAAAAGGTTGCAAGATTATACGGGAGCCAGGAAATGACCCGTATGCATTTCTCGAGTTTACGTGTCACACGGCGGCGGCCACAGCGCTGGCCGCCATGAACAAGCGAGTGGTCCTCGACAAGGAAATGAAGGTTAA…	756	E_FL_epM-_02H12_F_0	NA	IPR000504|RNA-binding region RNP-1 (RNA recognition motif)	Rox8	CG5422	6e-80	293
548	1	0	1	ATGGGTTAAAATATAATCTCAGTAAAATGGTTGTCATTTGCTGAGATTTTTTCAGTTGACTTTTTAGAGGATCCCGAGAAGTTACGTCTAACAGCTTTGTTTCATTTTTAAACATTTGTGCACTTTCACAGATATTAAATAGTTCACATTTAAACCGGAAGAAACACTAAATAGGTAAAATAAAACAAATCACACAACTTCACACCTCGCGCTCCCGCCAAAAAGTCCACTAAGTTTTTGCTTCACGTATTAACATACTGATTATTACTTGGCCGATACAGCACTTTATACACATAATACTAAACTAGACTAGACAATCCGAATATAAATACTTTTTGAATAAATTGGATCTGACGTCAGGGTATTTGTAAAATATTAGCGCGATTATTGGTTAATAGT…	587	E_FL_epM-_02H15_F_0	NA	undefined	#N/A		#N/A	#N/A
549	1	2	0.333333	GTTATCAGTTTGATTGATGAAATCTCATATATGTCCCCGCCTGCTCCATTGATCAGTCAGTATGATGACATCAATCCTGACCAATTCTGTAATGGAGACAACCGACCCGCTAACTGTGGACAAAACTGCATGTGCACACACAAAGTTGACATACCTCTGAATGCTGTTGTGGAGATTGTATTGGTAGATGAAGTACAAATCGCGAACTTATCTCATCCGTTCCACTTGCACGGATATTCATACAACGTGATAGGTATCGGAAGATCACCTGACCAGAACGTTAAGAAAATTAACTTGAAGCACGCACTCGACCTCGACAGAAGAGGATTGCTCGAACGTCACCTGAAGCAAGGAGACCTTCCTCCTGCAAAAGACACCATCGCTGTTCCCAACAACGGC…	665	E_FL_epM-_02H16_F_0	NA	IPR011707|Multicopper oxidase, type 3, IPR001117|Multicopper oxidase, type 1, IPR011706|Multicopper oxidase, type 2, IPR002355|Multicopper oxidase, copper-binding site, IPR008972|Cupredoxin	CG30437	CG30437	4e-95	343	Laccase2
550	1	1	0.5	GTGCAGACCCGTACTGTGTAACAGACGCCCATGCTCACAGGGGAGAGGTGCGTCGATACGGACCAAGGTTTCCGGTGCGAGAGATGCCCAGGGTCACAGACGAGTGATGGCCAGACCTGCAGGACTGCGTGTAGCGCTAACCCTTGCTTTGGAGGACGAGTACCGTGCCAGGACTTACCAGACGGCAGATACCAATGCGGCAAGTGCCCTTCTGGGTTCCACGGGAATGGAGTCGAGTGCTATAGGATATCCTGCAGAGCAAACACGTGCTTTCAAGGTGTGAGCTGCGAGGAGACCCAATATGGTCCTAAATGCGGGTCCTGTCCCACTGGGTACGTGGGAGACGGTCGGCAGTGCCAGCACGTGTGTGACGCTCAGAAGCCCTGCGGTAGAGAGCGA…	721	E_FL_epM-_02I07_F_0	NA	IPR002048|Calcium-binding EF-hand, IPR013032|EGF-like region, IPR001881|EGF-like calcium-binding, IPR006210|EGF, IPR009030|Growth factor, receptor, IPR013091|EGF calcium-binding, IPR003367|Thrombospondin type 3 repeat, IPR008859|Thrombospondin, C-terminal	Thrombospondin	CG11326	1e-45	179
551	1	1	0.5	TTTCTTGAAATTTAAATTTAAAAATAAAATCATTGTTTTATAAAAAACAATTTAGGTGTATTTCCTTTGCTATGTATAAATAATGAGACTACTATAAGATAATAATTAAAAATGACTATCGTAGAATATATGGCTTCTTTAGCCCAAAATCCGTATTTTGGTGCAGGTTTTGGACTTTTCGGTGTAGGTGCAAGTGCAGCTATTCTACGAAAAGGATTGCAGACTTCAATGGTATTATTTAGAAGGCATTGTATGATAACCCTTGAAGTTCCATGCAGAGATAAATCCTATCAATGGCTATTACAATGGATTACACAAAAAGGAGCAAGAAAAACTCAACATCTAAGTGTCGAGACTTCTTTTGAACAAAAAGATTCTGGACAGATAAGAACTAAATAC…	728	E_FL_epM-_02I24_F_0	NA	IPR003593|AAA ATPase, IPR003959|AAA ATPase, central region, IPR003960|AAA-protein subdomain	CG4908	CG4908	3e-90	328
552	1	8	0.111111	TTGTTATTGCTACAGCAATTTATAAATTTTGATGTTAAAGGGTAAATTACTTAAAAGATTTGTCGAGTTTGTGCAGTGGTGTGGTATGCCTGTGGACAGAGCATATAAAAATATTTGCATTTAAGTACTATTGCCTTGAATTGGACACATTTAATCTTAATATTATGTTGATTGTATCGTTCTCGGTGTGTTTGATTCCCGCAAAATTCTTGGTTAGATTGTAAATTTAGAATGTAGGTAGCTCACGAAGACGGTTTCGAGAGAGTTATTACCTCACCGATAGTGGTTAGATACCAATTTCTGAAAACTACGAAATACATTATTTGAAGAATTTAAAAAAAAAAAAAAA	349	E_FL_epM-_02J24_F_0	NA	undefined	#N/A		#N/A	#N/A
553	1	1	0.5	CAGTGAATGTTTAAAAAAAAAACGTTTCTAAACCACATTCTTTTATTTTACGTATAGTGAAGTTTATAAATTATGTGTGCTCAGTGATGTGATTTCGTTTTGTTTTGGGAATATCTCGGAGACGAAGATCTTTGTGTGGTATACGAAGCAGGGCGTGATTTTAGTAGAGCGCTGAGAAGATGTGGTCGAATAGAAAATGCGAAACCGGTACAGCTGGTACTCCTACAGCAGAAGAAGAGATCAAAGTAGTCCTTGTAGGAGATACTCAGTGTGGGAAGACGTCGCTGGTCCAAAGATTTGTGTCCGATACATTTATTGAGGCCTACACTCCGACCGGCTTCGAGAAGTACAGCTACACATGCTCAGTGGCCGATTACAAAGTAAACTTTTCAATCTGGG…	623	E_FL_epM-_02K07_F_0	NA	undefined	Mig-2-like	CG5588	1e-27	119
554	1	18	0.0526316	TCTGTGTATGATGTTAAAGGGCCATTCAATATTTTGAGTTAATCACTTTACAGTAATTTCAAGTTAAAAAGTGCTTAAGTTTCTATATCACTAATATGTCGATACTAGCGTATAATGGGGGTGCGGTAGTCGCCATGAAGGGCCAAGACTGTGTGGCCATCGCTACTGACAAGCGGTTTGGTATACAAGCTCAAACAGTATCAACCAACTTCCCAAAAGTATTCCAAATGGGACCCACACTGTATGTAGGCCTTCCCGGTCTCGCGACTGACACCCAAACTGTATTTCAGAGACTGAAATTTAGAATGAACTTGTATGAATTAAAAGAAAACAGAATGATGCGGCCTAAAACATTCTCAGCGATGTTGTCAAACTTATTGTATGAACGACGTTTCGGCC…	770	E_FL_epM-_02L19_F_0	NA	IPR001353|20S proteasome, A and B subunits	Prosbeta3	CG11981	6e-88	320
555	1	32	0.030303	TGTGATACTCCGCCATTCTCGGTTCGTCTTTTCCATCTTTCTCGTCTAGGATAAAGAATAACTAGTTCAAAATGGCGAGCAAAGGCGGCTTGAGGACGATCGCCAATGAGGAGAATGAGGAGAGGTTCGGATATGTCTTCGCCGTATCTGGACCCGTCGTCACTGCCGAAAAAATGTCCGGATCTGCTATGTACGAGTTGGTCCGTGTCGGTTACAATGAACTCGTCGGTGAGATTATCCGTCTTGAAGGTGACATGGCCACCATCCAGGTATACGAAGAAACTTCAGGTGTAACTGTAGGTGATCCAGTACTCCGTACTGGAAAGCCTTTGTCAGTAGAACTTGGTCCTGGTATCTTGGGTTCCATCTTTGACGGTATTCAGCGTCCCCTCAAGGACA…	782	E_FL_epM-_02L21_F_0	NA	IPR000194|ATPase, F1/V1/A1 complex, alpha/beta subunit, nucleotide-binding, IPR005725|ATPase, V1 complex, subunit A, IPR009079|Four-helical cytokine, IPR004100|ATPase, F1/V1/A1 complex, alpha/beta subunit, N-terminal, IPR000793|ATPase, F1/V1/A1 complex, alpha/beta subunit, C-terminal	Vha68-2	CG3762	5e-114	407
556	1	11	0.0833333	ATATAATTTAAAAGTAATAAGAACAGTTCAATCAGTGAATTTGAGGATAGTAGTCTTTAGAATGGCCGCTTTGATAAAACTACGCCATATGCCCTTAGTGCAAAGAAGCGTTTGGAATCATTTCAACAAAGTAAGTCGGAATATTTCCACCTCTAAAAAGAACAGCGACACCGCCACAACTGCTTGTGAGACCAAAACAGAAGATAAGAACTGGGTTAGCTACGGTTTTGACTATACGAGCAAAGAAGAAGACACTAATGCCCATCACGCCACCTTTTTCTTTTCTGTAACATTATGTATTGTTTTTGGTGGTGTCTGTTGGGCCTATTCTCCCGATGTACACATGAGGGACTGGGCTCAGCGTGAAGCATTTTTGGAATTAAGACGTCGTGAAAAAGC…	581	E_FL_epM-_02M04_F_0	NA	undefined	NP15.6	CG6008	2e-33	138
557	1	2	0.333333	AGGATAATTGTTAGAGACAATCGATTTATTAAGATATTATAATAAGAGCAGTTTGTAATCGTATTGTTTATTGCGCTTATCTTTGAACGAGAATTTTATAATGTGTTCTATTTAAAAAATAAAAGTTAAAATCGCATTTCGAATTGTTAAGAGCACAGCACTAAAGTTGCTTTTGTCAACAAGCTAATGAAAACGTCTTAGCTGCATCATTCATTCTCAAAGTGGTCTACTAAAATCTAATATCATAAAATTGTAATAAAATCGTGCCTTAGAACTTTGGCATTAAAAACAGAACTAACTACCTATGTGTCATGTGTATCTGTCAATATTTATGTAATATTGATCCTTTTTTATATATTATGACGACTGTAATCTTTAGTTTTATCGATCGAAGTATAT…	800	E_FL_epM-_02M05_F_0	NA	undefined	#N/A		#N/A	#N/A
558	1	5	0.166667	GGAAAAGTCTCAACTCGGAAGTACATGATGGGGCTAATAACAGGATTAATAAAAAGGCTGCTAAAGTTGGCATTATACATTGCAGTCTTTGCAATAGCTGTGGTGCTAATCCCGAACATTCCTCCATATACTAAATTCTCAAGCATCAAATTAGAACCCACAAAGCCTAGAACAGGTATATTGGAATCGAATGGGCTTCTAAATAATGCTGAACAACTATATAAAGGGAAATTGCTGGGACCAGAAGCATTCCAAACTTTTAATGGGGAATTGTATACTAGTTTAGCCACAGGAGAAATTGTGAAACTCACAGCTGGAGGTCATGTTACTTTTGTAACCAAAATTGGACAACCTTGCAGTGGACTTGCTTATGAACATATCTGCGGAAGACCATTAGGT…	616	E_FL_epM-_02M22_F_0	NA	IPR004141|Strictosidine synthase	Hemomucin	CG3373	3e-42	168
559	1	2	0.333333	GTCGTTTTAATCATGAATGTGCTATTTGTATTAAATTTATTATTCGCCTCTAATGTTAATTGTGTACTCAATAAATACGAGAGAACTCATTACTGGAGATTGTTCGGTTACGACATTGACGGGGTTATATATACGACTGATTCCGACTACGAACACAAAAATGGTTCAATCTTATTCCGGGACGAAATATTGGAAGAACACGAAAAGTTTCTAATTCAAAAGAATTTGGTTCCAAACCACGTCGCCTTCAATTATAATAGTGTAATAGTATCTATTCCGAGGACGAGGCCAGGTATACCATTCACAATCAACAAGATGAATACTTACAACTTCCGTAAAAACAATTACAGTCCATTACTCAAGCCTTATCCTACGTCGAAAGAATCAGAAAACATTATA…	695	E_FL_epM-_02M24_F_0	MNVLFVLNLL FASNVNC	IPR003534|Major royal jelly protein	yellow-f	CG18550	9e-18	87
560	1	3	0.25	TCGCGTTGCTACAGGGCTCATTGTAGTTCGCCACGAAAGCCCTTTTCAGTGCCGTTTCAAATGTAGTCGCTTTCGTATTCTTATGTCAAAGGCAGATTTCTGAGCTTCGAGAGGAAAATCGATGTTATCATCAGTTGCGGTCTAGATCAATAAATCGACCGTCGCCCGCAACTTTACACAGTCCTATCCCGATGGGTTGAGTAGTCGACATCTCGTCTTCGTGGTCATACCACTAAGTCTGGTTTAAGAACATAAGTGCGAAACGGGTGTCTACCCAGAAGAATAAAGCGGCAAAAATAACACTAAATGCCGACTCCGGGCCCAGCCGTTGGAGCAACATCACCATAACAACCTGGTCCCTTAACCTCTTTGATGGTCACTTCTCCACTAGAAAAGATT…	689	E_FL_epM-_02N01_F_0	NA	IPR007000|Laminin A	lamina ancestor	CG10645	3e-11	65.5
561	1	6	0.142857	TGGCCATGATTGTCATTTCACATTACCAAAGTCATTATTTAAGAATACAAAGCTTATAATTGCAATGCACTGTGATGCAGCTGTACCATTGAACATCACATACGATTGGACACCTGAAATGTGTCCTCCGGAATACTTACATTATTTTGAACAGAGGATAGTTACGTGCACCGATCGCTTGGAACGCACAACGAGAGACGTCAACGCCAGTAGGTCTTACCAAGCGATGAGCGTTCAAGACACAAGAACGTGTCACAGTAATTCTTCGCTTGTGTCCGACGGCGGGAAGGATCAGCCCGTTGATAAAATTGAAACGGGCATAACATCGCAATCTAAACTACCGCCTCTATTGATCGTCGAAAAAGAGGGTGTGTACGTGCTACAGATGCGCGTGAGGAG…	470	E_FL_epM-_02N10_F_0	NA	IPR009637|Lung seven transmembrane receptor	#N/A		#N/A	#N/A
562	1	7	0.125	GTGAATATTTTAAACATTAGCATTATCTGTTCCAAATTAAAATTAATAAACTCGCATTGTATAGTACATGTTGCATTATTAAATATTTGAAAATCATTGATTGGATTTACACAAAAAAAAATGGTGGTTGGTAGTGTTTGAAATTTAGTTCAAAATATTAAAATACAAAAAAATACTACATGTCATGTTTTTATTTCATGTATCTTTAAATTATTTAATATATGAACAGGAAAAATAATATATGCTTTGTTCCAAAAAAATTATAATGTTTAGTATGTGTTGCATAACCTGGCTTATTCTTTCTTCTAATATTTTTTAAATAAAAATTATGTTCAAATAGAAAAAAAAAAAAAAA	355	E_FL_epM-_02N19_F_0	NA	undefined	#N/A		#N/A	#N/A
563	1	6	0.142857	TGCTGTTGAATTTAGTCAACGTCTCTCTCATACGATCGCAAAATGACTGACAAATTAATTAGTTTCAGAAACGTGAAGGTAGAACGAGATCCATGGCTGTAATGATGGAATTAGAGGAAAGTGTATCAGACTCCAAGCTCCACAAAGAGAGTACGGCTAAAAAAGATTTAAGGCCTTCTAGCGCTATCTCGTTTTCTAAATCTGATCATGGCCCAGAAACAACTTCATCAACGGAACAACTTCGTCAGTATAAAAGTTGGGTCAGCAACGAAAGGTGGAATGAATTGAAAAAGATCGCGGAAACAGCGATGAAACAACGTAAGGTTTTCATGATTAAAGGCGGCGGTTTCCCAGCAATACGTCGGGCCATGCTTGAACGAGGCTGGGTAGAAAAATATG…	720	E_FL_epM-_02O04_F_0	NA	IPR004344|Tubulin-tyrosine ligase	CG11323	CG11323	4e-30	128
564	1	3	0.25	TTCGCGAATGTTGCGTTGCTTTGTGATTATTTAACGTACATCTTGTATATAAATAAATTTATAAACTTTCGGAAATTGGTCTGTGTTAATGTTGTGTTAAACATTTAAATTCGGAAAGGATTTTAATTGAAATGTGTATTTATTTAGTGAATATAACGTTACAGAGACTACAGTAACATGTTCTACATTATAATTATTAAATTGTATTCTCGGAAAGTGTAAGGTTTCGCTAATCACTTTTAAATTCCTAATTAATGTAAAATAAAATCATAAAAAAATGACTGTGACTTACACCGGTGAAGTAGCAACTTGCCGAGGTTTTGGGACTTTTTTAAAAGTTTTATACAGATGGCGCGGCAGTATATACAAACTGGTGTGGCTAGATCTTCTAGTTTTCCT…	717	E_FL_epM-_02O05_F_0	NA	IPR000615|Bestrophin	Bestrophin 1	CG6264	8e-63	236
565	1	4	0.2	CGTGAAAGGTTAGAAAGTTAAATTTAAAATGATTAGTGCGCTAAGAAACTCTGTACGGGCTTCAGTTACAAGCGTAGTGAGATTGTTCCAAACGAGTACGCCTCAAGCTACTGAAAAGTTTGTTCATAAACGTATTCCTGCTCCAGACGAAGGAGTCCAAGGAGAGAAGATCATTGATCTTGATTCTGCTCTGAAGACGAAACAAAATTTATTTCCAACCTTAGAATCAGATTACCAACTGTATAATGGAATTCCCTACAAGGATCTACCGATATGCAATATCCGTGTTAGCCATAACAATACAATATTCACATTAACCGAACCCGATGGCAAGGTCAGAATCATAAGATCATGCGGCATGGAAGGATTCAAGAACACCAAAAAAGGAACCAACATTGC…	660	E_FL_epM-_02O06_F_0	NA	IPR001971|Ribosomal protein S11	mitochondrial ribosomal protein S11	CG5184	5e-56	214
566	1	4	0.2	CCAGTTCCGATCACGGCGCGCACGCAATATGCTGTGTCTATCGTTATTCTTGGTGCTCCTTACGACTCCCATATGGACCTATGTTACCGAAACGCCCTCTTTCATTGATCGTCTTGGCAAACTTTACGAGAAACTTGAAAAAATCACAATAGCACCCACGCCAGATAATTTCGGATCGAATTCTAAAGATAAGCTTTACGCGAAGCTGGAGAGATTTAACGCGTTGTCGCCCGATAAATTCGAGTTGTCTGATGAAGAAGAAGAGTTGATATCTACTATGGAGAAGTGGGGGCTCAGTGCTGATCAAATGGATATTATAGTGAAGGAATTGCAACGGACCAGGGAGGATGATGAAGAGAAAATTGAGAGAAATGAAGAATACAACGACGAGGATGAGTT…	813	E_FL_epM-_02O08_F_0	MLCLSLFLVL LTTPIWT	undefined	PDGF- and VEGF-related factor 3	CG34378	6e-06	48.1
567	1	14	0.0666667	TCTTTAGCTGCAGCTCAATTAGAAATGGCCGGTAACCCTAATTCAATAGCTTTACGTCGTCCGTTTGACCCGGTGGCGCACGATTTGGAGGCAAGTTTTCGGCTGACACGATTTGCTGATCTAAAGGGAAGAAGTTGCAAAGTACCTCAAGATGTTCTCGGAAAACTTGTTGAGTCTTTACAGCAAGACTATTCGCAAGCGGATCAAGACCAATTTATGCATGTGGCTATCCCGCGCATCGGCATCGGCTTGGACTGCTCGGTGACACCACTTAGACACGGTGGGCTCTGTTTAGTTCAAACTACTGACTTTTTTTACCCATTAGTGGATGACCCATATATGATGGGTAAGATTGCATGTGCCAATGTTCTTAGCGACCTATACGCGATGGGTGTTACG…	654	E_FL_epM-_02O15_F_0	NA	IPR004536|Selenide water dikinase, IPR000728|AIR synthase related protein, IPR010918|AIR synthase related protein, C-terminal	selenide,water dikinase	CG8553	2e-105	377
568	1	6	0.142857	ATTTTCGACAATGTGTTCCGCCATTTTGCTTGATAGAGGAGTGAACGTAAAATAAATTCCATGTATTTTAACGTGGATAGAGACTATTTATAATAAAAATTAGTGTTCACACACACTAATGGCTTGCTTAAATACCCTTAAGTTAGAAATTAAAACATTAGAACAAGTGTTTCCAAAAAACCATGAACGTTTTCAGATAATGTCAGCTAGTGTCGACGAACTGACCTGCAGGTTCGTTGGCAAAAATGGAAAGAAATATGAAATACACGCAAACATAACTGAAACATACCCCACCACACCACCAGTCTGGTTTGCAGAAAGTGAGGATCCAATTGTGACAAATGCTGTTCAGATACTCACTAACACTCAAGGACGAGACAATCATGTAATAAACCAGGT…	785	E_FL_epM-_02O16_F_0	NA	IPR000608|Ubiquitin-conjugating enzyme, E2	CG2924	CG2924	6e-85	310
569	1	36	0.027027	ACAGATACAATATGTCTAAAATAAAGGCTGGACCTGTTGTTGACATCCTTGGTGATGAAATGACCAGAATAATCTGGGATCTTATCAAAGAAAAGCTGATTCTTCCTTTCTTGGACATTGAATTACATGTCTACGACTTGGGTATGGAAAATCGTGATAAGACTGATGATCAAGTTACAATTGATTGTGCTGAGGCCATAAAGAAATACAATGTGGGCATCAAATGTGCGACCATAACTCCTGATGAGAAGAGAGTTGAAGAATTTAAACTGAAGAAAATGTGGAAAAGCCCTAATGGGACCATCCGTAATATTCTTGGTGGTACTGTTTTCAGGGAGGCTATTATTTGCAAGAATATACCGAGACTTGTAACAGGGTGGGACAAACCCATCATCATTG…	688	E_FL_epM-_02O23_F_0	NA	IPR004790|Isocitrate dehydrogenase NADP-dependent, eukaryotic, IPR001804|Isocitrate/isopropylmalate dehydrogenase, dimeric type	Isocitrate dehydrogenase	CG7176	7e-109	389
570	1	29	0.0333333	CCTTTTCGTCAGTTCGTCACATCTTGAATTTTCGGCTGGAATTGGGCTTTTTGTTGGTGTGACAAATAGACACATCTTAATCTAAATGGCGCTCAATCCGCAGTACGATGCAATCGGTAAAGGTTTTGTGCAACAATATTACACATTGTTCGATGATCCGGCTCAACGGGCAAATCTTGTTAATATGTACAATGTTGAAACTTCATTCATGACCTTTGAGGGAGTACAACTGCAGGGTGCTGTTAAAATTATGGAAAAATTAAATAGTTTGACTTTTCAAAAAATCACTAGAATAGTAACTGCCGTGGATTCCCAGCCAATGTTTGATGGAGGCGTTTTAATTAATGTCCTTGGAAGATTGAAGTGTGACGAAGATCCTCCACATCTGTACATGCAAAC…	686	E_FL_epM-_02O24_F_0	NA	IPR002075|Nuclear transport factor 2	Nuclear transport factor-2	CG1740	1e-53	206
571	1	4	0.2	ACGAATTGGAGGGTTAGGTGGATGTAAAATTCTATTTTCTAAATTAAAAATACTGTACTCTGGGTGCGGACAGACAGTCCATCATGAGTGCATTAATGAAAGCGGCAGTTTCCCGCAGTCCTGCGTCACTGGCATCATACTTATATAGAAATATTCACGTGGCTGCTTCTGGTGCTACTTCTAAAGATGCTTCAGTTACAACAAATATGACTAAAGCATACACAGTAATTGACCACAAACATGATGCATTAGTTATTGGGGCTGGTGGAGCAGGACTTCGAGCAGCCTTTGGTCTTGTCCAAGAAGGATTTAAAACTGCTGTCGTAACTAAGTTGTTCCCTACAAGATCACATACTGTTGCTGCACAGGGTGGAATTAATGCTGCTTTGGGAAACATGG…	704	E_FL_epM-_02P15_F_0	NA	IPR003952|Fumarate reductase/succinate dehydrogenase, FAD-binding site, IPR003953|Fumarate reductase/succinate dehydrogenase flavoprotein, N-terminal, IPR004112|Fumarate reductase/succinate dehydrogenase flavoprotein, C-terminal, IPR013027|FAD-dependent pyridine nucleotide-disulphide oxidoreductase, IPR011281|Succinate dehydrogenase, flavoprotein subunit, IPR014006|Succinate dehydrogenase or fuma…	Succinyl coenzyme A synthetase flavoprotein subunit	CG17246	2e-88	322
572	1	2	0.333333	ATGCTGTTTATGTATATTACTAAAAAATAACAATAAAACAAATCTAATTGAATGGAATACTAATCGTAATTTGTCCACCGCTGAAAAATGTTCTACCACATTTCATTGGAGCACGAAATTTTGTTACATCCGAAATATTTCGGTCCACAACTATTGGAGACAGTCAAACAGAAGCTATACACTGATGTGGAAGGCACCTGTACTGGCAAATATGGATTTGTCATCGCGGTAACTCAAATAGACAATATCGGAGCTGGTCTCATACAACATGGACAAGGGTTTGTCATGTACCCTGTTAAATACAAAGCTGTTGTGTTCAGACCATTCAAAGGAGAAGTTTTAGATGGTATTGTCACACAAGTAAACAAGGTTGGCATGTTTGCGCAAATAGGACCTCTC…	422	E_FL_epM-_02P16_F_0	NA	undefined	Rpb7	CG31155	2e-53	204
573	1	18	0.0526316	GTTGAAAATGCGAGCGATATTTGCGACGTTGGCTGTCCTGGCGAGTTGCGCCGCATTAGTTCAGTGTGCGGACAGCAGAGCGCGCATCGTTTGTTACTTCAGGAATTGGGCGGTGTACCGACCCGGCGTCGGACGTTATGGCATCGAAGACATCCCCGTGGATTTGTGTACCCACTTGATTTATTCCTTTATTGGCGTCACCGAGAAATCAAGCGAAGTTCTCATTATCGATCCTGAGCTGGACGTAGATAAGAGTGGTTTTCGTAACTTCACATCCCTCCGCTCCAAACACCCCGATGTCAAGTTCATGGTCGCGGTTGGCGGTTGGGCTGAAGGCGGCTCCAAGTACTCACACATGGTGGCCCAGAAGAGCACTAGGATGTCCTTCATCAGAAGCGT…	736	E_FL_epM-_03A03_F_0	MRAIFATLAV LASCAALVQC	IPR001223|Glycoside hydrolase, family 18, catalytic domain, IPR002557|Chitin binding Peritrophin-A, IPR011583|Chitinase II, IPR001579|Glycoside hydrolase, chitinase active site	CG9307	CG9307	3e-103	371
574	1	0	1	GAGATGTCCGCTCTTAAGATTGTGTCAGCCCTTGCCCTCTTCTCTATGGCGTCAGCCGGTCATTTGGGACATCTACAACATACCTCTGGCGGCTACAACGCAGGAGCTTACAACGCTGGCGCTTACAGTGGAGCTTATGGAGGCGCACAAATACCCATACTTAGTTACGAAAACATTAACAACGGCGACGGAACCTACAGATACAGCTATGAAACTGGTAATGGGATCTCTGCGCATGAGAGTGGCGCACCCCGCGCTCCCGGCCCCGAAGGTCTTGCCGTAACTGCAGAAGGCGGATTCTCATACCGCGCTCCGGACGGTCAGCAAGTCGCCCTTTCGTATACCGCTGACGAAAACGGCTTCCACCCGACCGGCTCCCATATCCCCACTCCCCCCCCG…	654	E_FL_epM-_03A08_F_0	MSALKIVSAL ALFSMASA	IPR000618|Insect cuticle protein	Cuticular protein 65Az	CG12330	2e-27	119	BmorCPR8
575	1	16	0.0588235	CAGGCTGTGGATGTTATCGGAAAAGCCGGTACACCGAAGACAATAGCCGGTTCCCACACTCACACGACGCCGGTGCTGCTGTCCTTCGGCGAGCGAGCAGAACTGGCGACTGACGAGTACATACCACTCGCGCCGATAATGGAGGGATTCGTGATTCTCAAGAAAAACGAGGATAGCGTCATGGCCTCTGTTCAATAAAAATGTACCTTAGTTGTAATTTACTTATTTCTCTGTATTACGCAATAAATAAATAAACTGATAAAAAAAAAAAAAAA	275	E_FL_epM-_03B02_F_0	NA	IPR002015|Proteasome/cyclosome, regulatory subunit	Rpn1	CG7762	7e-20	92
576	1	0	1	GCTTGCTTCATTTACATGTTCGGCTTCATTTATATTCTGTTGAGAATAAAAGAGAAAAAGAAGAAAACAGTTGACAGTACGAAGCTTGAGTGTGTATCTTTGTTCTCATTGTCAGACCTCGTAGCAGCGGTAAAAGTGGGCTTTAAAGCGAGAGAGGGAACCCACCGCGTACAAGTCATCTTAATATTAATTTGTTACATGCTCATCGTTGGACCGCTATTAGGTGAAGCGCAGCTGACAATGTTGTTCACTCGATACAAGCACAAATTCACGGACATCGACTACAGTTTGTTCCTCGCATACTCCGTCTTTGTTGGGATTATCGGTTCCTTCATAACAATATACTTGTTCAGCAAAAGATGGAAGTTCGAGGACAGTATGATTGGAGTGATCGCGTGC…	725	E_FL_epM-_03B06_F_0	NA	undefined	CG15890	CG15890	1e-39	159
577	1	4	0.2	CAAAGTTATTAATATGGGGTAGTGATCACTGTCGTATGTAGAGGAAAGTGTTTTCCAAGTCAGTAAGGAAGCTAAGCCAGGGGTGGTTAACGATAGATCTGGAGCACTGATACCTTCATGGGGCTGAGTGCGCCGTGTTGCGACTCCTGTATTTAGGATGCAAAAGTTATTAGAATCCAGTATATCCAATATTCTTGCACCATAGTAACTGGAATTGGTGCTACCCCAAGCTTGGTGCTGTGCATTAAAATCCCCTAATATTAAAACTGGTTTTGGGAGCTGTGATATAATTACTTCAATTTCGTCAAAGATTGATGATGTAGGATGTGGAATATACACCGAAACAAAACATATTTTATTAATACTTACTGCTATTATAGAGAAATCAATGCTATGGTT…	707	E_FL_epM-_03B14_F_0	NA	undefined	#N/A		#N/A	#N/A
578	1	1	0.5	CAGCCGCTGGGCTCGGAGCCGACGCAGCACTTCACCATCATCTTCAACACGTTCGTGATGATGACCCTGTTCAACGAGATCAACGCCAGGAAGATCCACGGCCAGCGGAACGTGTTCGAGGGACTCTTCACCAACCCCATCTTCTACTCCATTTGGGTCGGGACTGCGCTGTCGCAGGTGGTCATCATCCAGTTCGGCGGCATGGCGTTCAGCACGGCGGGACTCACGATAGATCAGTGGCTGTGGTGCTTGTTCTTCGGAGCGGGGACCTTGGTTTGGGGCCAGCTCGTCACCACGCTACCCACTAGAAAAATACCCAAGACCCTCTCGTGGGGTCGCGGGCAGGCCGGCCAGGAGTGCGCCCCCGCGCCGGACTACGACAACGAGCTCGACAAGAAG…	456	E_FL_epM-_03C10_F_0	NA	IPR001757|ATPase, P-type, K/Mg/Cd/Cu/Zn/Na/Ca/Na/H-transporter, IPR006069|ATPase, P-type cation exchange, alpha subunit, IPR006408|Calcium-translocating P-type ATPase, PMCA-type, IPR008250|E1-E2 ATPase-associated region, IPR005834|Haloacid dehalogenase-like hydrolase, IPR006068|ATPase, P-type cation-transporter, C-terminal	CG2165	CG2165	2e-62	234
579	1	8	0.111111	ATTATGTGTATTGCATTGACTTTTTAAAATAAATACATAAGTAAGCATGGCTGAAATTTTAAAAGGATTATTATTAGGGGTGTTGTCTCAAAAGTGTTACAACGAATACTTTCTAAAGTACAATTTTCTTGATGTACCATGTTTCAAATCCACACTCAGCAAAGGTCTCGGAATCGGCATCATTCTAGGGTCCATACTGGTAAAAGTGCCACAAATTTTCAAAATTTTACAAAGTAAGAGTGCCGAAGGAATCAATATTTATGGAGTTTATCTGGAGTTGTTTGCTATCACTGCGAACTTTGCTTATAGCTATGTAATGGGTTTCCCATTCAGTGCATGGGGTGAAGGAACATTTTTAGCCATCCAAACGGCAATGATAGCAGCTTTAGTACTCCATTA…	683	E_FL_epM-_03C11_F_0	NA	IPR006603|Cystinosin/ERS1p repeat	CG3792	CG3792	6e-65	243
580	1	0	1	CGCGTCAGTAGTGTGTTGTAATATCACAAGAATAGATTGAATCATTAATAAAATGATAATATTATTTTGTTTGCTTGTCGTGACTAGTTTGGCAAGTAGTGATAACAGTAGTCAGGATGAGGGCTTTAGAACGATTGCTGCTTACAACTTTAATCATCCTCCAAATGTGGACTATAACCCACTACCAGTCGATGTAGTTTATGAACAAAAAAAGCTTGAAGAAAAATCAAGCGATGACGTCATCACAACAACCGAATATTACGAAGAAATAATTGATGATTCTGAAATCACTAAAGAAGACACCAGTACAGAAAGCTTGAATTTCAAAACAGAGCTGAAACCAAAAGGGCGCTCTTTATTTGATGGTACAGTTCAATCAGTAACAGTGGCAAATGCGTT…	697	E_FL_epM-_03C16_F_0	MIILFCLLVV TSLASS	IPR000618|Insect cuticle protein	#N/A		#N/A	#N/A	BmorCPR36
581	1	1	0.5	TGGCGTCACACCCAATCGTATCTTGTAAATTATAATATTTGTTTATATATCGTATTCAATTTGTAAATGATATGGTATTTTTTTATTTTGTAAAATATTAGTTAGTAACAACAAAACATGTATTACATAATTAATTTATTACGTATTTCTATTGCGCGTATTTTAGATTAGATAAGTAGTATGTTTTAAAAATATTTTTAGCTTGCCTCATTATGTATCTGTGCGCTTTTTTTTTTAAAATAACTAACCTGTTTCATTGGAATACTTGCCATTCGGTATCACAAATTTTAGGAAATAAGCTCTTTAATAAATAAATAAAATTTAATATCGGGCGAGAAGCAATTTTTGTCACATTCGCATCCATAACAAGGATTACCGGTTCTAAGCGGGCCCTTGGAC…	653	E_FL_epM-_03D18_F_0	NA	undefined	#N/A		#N/A	#N/A
582	1	1	0.5	TCAGCGAGTTCAGCGACTGCTCAAGGTCCATCAGCCACCGCATCAGCTCAAGCATCAACCGGACAGGAATCCGAAGTTCAGGCCAAGCCCGCTTTTGGTAAACCATGCTGTAAGATAGCTCAGTTTGGTCAAACCTCAAATCAGGATGCTCAAAACCAAGAAACCAAAGGTGAAGAGTTCAGTGGTCCCAAACAACCTCAGAGGTTTGACGAGAAAACCGGCTATCATTACTAGTGCCATTAGTGATTGTTTAGAATTGTAAGACATTTGTGATTTTAAATTGTAATTTATCTCTTTTAGGATACCGACACTCTGGGCCAAAAAATAATTTTAAAAAGCTATTAAAAGTTTATCAATTAACGGGAAACATAAAAAAAATGTAGTACGATCATTACGGAA…	466	E_FL_epM-_03E19_F_0	NA	undefined	#N/A		#N/A	#N/A
583	1	34	0.0285714	TGCATTAATCTCATTTCATTTTCAACTTGTATAATATTTCTTTAATAACCTCCTCGTTTGTTTATTTTGCTAAAATGCCTAATAAAAAGAACAAGGAAATTGACACAAACAGCGAAAGCGAAAAGGAACAAGATTCAGGCAGCGAAAAAGATTCTGATTTTGATTCAGACGGCAACTATGTCGGTGAAAAAGAGCTACAGGCTGATTTCGAAGGACGTAACCCAGAAGATAGTGACTTCCACGGTATTAAGCAGCTACTGAGGCAACTGTTTCTGAAATCAAATGTTGACCTTGGAGGGCTAGCCCAAATTATTATATCACAAAATTACATAGGCAGTGTTGTGAAGCAATGTTTGGATGATGGTCAAGAGGATGACGATGATGAGGACGATGGTAGTG…	690	E_FL_epM-_03F15_F_0	NA	undefined	CG9286	CG9286	2e-43	172
584	1	24	0.04	GCCGCGTACGCTGCTCCTATCGCTGCGACAGCGGTACAGCTGTGGCCTCCACCGTTCGTGCAGCTCCCGCTAAGCTCATTGAAACAACAGCTGCTGGATACCGTTACCCCTAAACAAGATAAAATTCCGAACGACTCCTCAATTTACTCCTAAAGACTTGATTTGTAAATAGTTATGATTATTTTTGTTTATTTTTTAATACTGAATGAAATAAAAGCATTAAAATAAAAAAAAAAAAAAA	241	E_FL_epM-_03H10_F_0	(MALKLVTFSC LLAAAYG)	IPR000618|Insect cuticle protein	#N/A		#N/A	#N/A	BmorCPR68
585	1	2	0.333333	ATTTTGCTGTGATGCTTGTTCGCTGATCAAAACTATTTTATTATTAGTAATATAAAAAATGGCTGACACCGGGTTACGTAGTATGAATTTCGCTGCATTAAAGCGGGCAGATCCATATGCTCGTGAAATTGTCGATAGTGCTACCCACGTTGCCCTTTACACATTTGAAGAGAACGAATGGGAGAAAACCAACATTGAGGGTGCTTTGTTTGTGTACAGTAGAAATGGTGAACCATACCACAGTTTAGTGATTATGAACAGGCTGAACACTAACAACCTAATAGAACCAGTGTCTAAAGGAATTGAACTACAGTTAAAGGAGCCGTTTTTACTATATCGTAACGCCAAGTGCCGCATTTACGGTATATGGTTTTATGATAAGGACGAGTGCGTGCGAGT…	695	E_FL_epM-_03H15_F_0	NA	IPR010334|Dcp1-like decapping	Decapping protein 1	CG11183	6e-46	180
586	1	20	0.047619	CGACAAGGGTCGTCTCTCGCAAGCGGAGATCGATCGCATGCTGTCCGAGGCAGAGCGGTACAAGGAGGAAGACGAGAGGCAGAGACAGCGCGTGGCCGCTCGGAACCAGCTCGAATCGTATTTGTTCAGCGTGAAGCAGGCGCTCGACGAGGCCGGCGACAAACTGAGCGACGCGGACAAGAGCACGGCGCGCGACGCGTGTGACGAGGCGCTGCGGTGGCTGGACAACAACACTCTCGCTGACCAGGATGAATACGAGCACAAGCTGAAGGATGTGCAGCGAGTGTGTTCGCCGGTCATGAGCAAGATGCACGGTGCGGCGCCCGGCGGTATGCCAGGAGGAATGCCGGGTGGCATGCCGGGAGGATACCAACAAGCGAGGAGTGATGGACCCACAGT…	585	E_FL_epM-_03I09_F_0	NA	IPR001023|Heat shock protein Hsp70, IPR013126|Heat shock protein 70	Heat shock protein 68	CG5436	2e-42	168
587	1	47	0.0208333	CACTCGCATTGAGTTTGTCCATTTTAAATGGGAGTATTATCAACTGTATAAATAAGAGCTATCACAATATTTAAGCCATAAAATGGCTGCGATAGCACTAAAAACTCAAGCTACTAGCAAATTACTTCATTTGAATGGGTCTATGAGTGTTGTGTACATCAAAGCCGCTAACTACAGTTCGGATCGTAAACCCAACCTTGCAGCATATAAGCGAGGTACTGGTGGCCGCAGTAGCTTTAACGGCATCGTAGCCACAGTTTTCGGTTGCACCGGATTTGTCGGACGCTATGTGTGCAACAAATTGGGAAAAATTGGTACCCAGTTAATTTTACCATACAGAGGCGATTTCTATGATGCCCAAAGGTTGAAAGTGTGCGGAGATTTAGGCCAGGTCCTGTT…	741	E_FL_epM-_03I11_F_0	NA	IPR001509|NAD-dependent epimerase/dehydratase	CG6020	CG6020	3e-69	258
588	1	12	0.0769231	TCCCGACGCCTATACACGCTCCAGGGTACTGAAAACAAAGCAAGATGAGCCGTGCTGGAAGAACAAGGCGTACCCGCGTCTACGACTGCAACTACAACAAGGGCGAGAGCTACTACCGTCCCGTGCTTGACCGTTTGGACGGCAAAGCGCCTATAGTTCGCGAACCCGAACGCGAAAGTATTCGAGCTGATGTCGACAACCGCATCAAGAGCGCCCTGCAGGACATGGAAACACCCAACGATGAACTGTTCGACTTCAGAGGTGCACGCGCCCAGCGCGGCAGACCTCTCTCTTCTGCCTTGGAAGACGATGAATTTAACGAAGACATCACAGAATCGTTGAAACGCCTGCGCGCCAGCAAAAAGACTTCGAGGTTCGCTGATGACATCGACTTTGAGA…	632	E_FL_epM-_03I15_F_0	NA	undefined	#N/A		#N/A	#N/A
589	1	1	0.5	ATCCAAAGTTTGTTATTAATTGATAACGATTAATTTAATAACATACCATTTAACATATATAATTATCAGCAATGACCATAACTGACAAGTTTCTGTTTCCACACACCAAATTTTTTTTTGTTTGATAAGTTGCGCCCAATTATAAAAGAAAAAGTATAGAAAACAAACAATATGAGAAGATCTCCAAATTTAAAAAGACAATATGCATCAAAAAGAATTAGAACACCTTCTCCTGACCATGAACGATATCGGCCAAGAAGAAGAAGTCCAAGTCCTCTAACTCCTCTAAATGAATTTAGTTTCTTGGACTATAAACGAGATTTAGAAAAAGTAATGCTTTACAGCAACGAAAGCAATACTGTCGTGAATAGTTTGAGTGATTTTTGGATATTTCTAAAG…	753	E_FL_epM-_03J11_F_0	NA	IPR014001|DEAD-like helicases, N-terminal, IPR001650|Helicase, C-terminal, IPR014021|Helicase superfamily 1 and 2 ATP-binding, IPR007502|Helicase-associated region, IPR011709|Protein of unknown function DUF1605	CG32533	CG32533	3e-20	95.5
590	1	10	0.0909091	CTAATGCTTTTTGAAAATGCCTAAATATTACTGTGATTATTGTGATACTTACCTCACACATGATTCACCTAGTGTAAGGAAAACTCACTGCACAGGAAGAAAACATAAAGACAATGTGAAGTTTTATGATCAGAAATGGATGGAGGAACAAGCACAACATCTCATCGATGCAACAACAGCGGCATTCAAAGCAGGCAAAATTGCTCAAAATCCATTTGGCAACAAAGGCACTGCAATACCACCACCTTGGGATCCTTCGGTAATGGGACCAGGAGGACCCCGACCTCCTGTACCCGGTGGTCCTCCCGGTATGATACCTCCTCCATCTATGGGTCCTGGAGGTCCTATGGCACCACCAATGATGATGGGTCCACATGGGCCAATGCCGCCAATGATGGG…	709	E_FL_epM-_03J18_F_0	NA	IPR003604|Zinc finger, U1-type, IPR000690|Zinc finger, C2H2-type matrin, IPR013085|Zinc finger, U1-C type	CG5454	CG5454	1e-49	192
591	1	0	1	AGTAAACAAAGGATATTATATGATAAAATATTTTTTATCTGTGATTAGATTTTTTTTTTAATAGTGCTGTGGTTCGCCCCTTTTTTTGGAATTGTTTATTGTTACTGTGCTCTGTACCCCAACAAATGTTTTAGCTGCCTAATCTGAATTACATTTAGCCCATCATGCCGGAAGAAACAATAACTTTTAGTTCAAATGAGAAATGGCGTATAAACCGGAACGTATTCGTTCTTGGTTTCGCTTTCATGATCCACTTCACGGCCTTCCACGGGACCGCCAACCTCCAGAGCTCCGTGAACAGCGACGACGGAGCCGGCACCTTCACCCTGGCCGCCATTTACTTCTCCCTGATCCTCTCGAATATATTATTACCCGCTGTTGTCATTAAGTGGCTTGGTT…	690	E_FL_epM-_03J21_F_0	NA	IPR010291|Protein of unknown function DUF895, eukaryotic	CG2121	CG2121	6e-56	182
592	1	2	0.333333	TGTGCACATTCACATTATTTGATTGATCACAGACGTGAATGATTGTCGCGGTGTGAACAATGGCGTTTTTACAAGGGCCATCGCTAAAGCAGGCGGAAGTAATAAAGCAGGAGTTAGGGGAAGGACCAGGAGACTTAGAACGAGGAGTCAGGGACCTGCAGAATATGCTGGCAGCCACTCCTTACCTACCAGAACCAGAAACTGTTGACAAACATCTATTGGAGCTATTCGTCCGAGGATGTCGAATGGACTTGGATCGGGCTAGATCAAAACTGGAAGCATTTTGTATAGCTCGCAAACGTCATCGGGACCTCTACGAATACATATCTTTGAACGAACCTCCTCTCAACGATGTTTGTAAATTTTGTGACATCGCAACTCTGCCAAAACTGACCGATG…	679	E_FL_epM-_03J23_F_0	NA	IPR001251|Cellular retinaldehyde-binding/triple function, C-terminal, IPR001071|Cellular retinaldehyde binding/alpha-tocopherol transport	CG2663	CG2663	2e-18	89.4
593	1	3	0.25	TGTACAATTGTACATGCTGTATGTACCATAGGTACATACGGTACGGTACGTAATTAAAACAAAAAAATTATGTTATCTAAGAGTAACAATCACAATGGTTCAAAAATATTTAATTGGAATATATTTAATTATGTTTTTAAGTAGCACGTTATCTGAACCAATCACGATATCTTTAGTTGGATCAGCTATCGTTCTTGCTAGCGGATTGTATAAATGGGATACTTTAAAGGATGCCACATATTGTAAATTTACAGAATGTTGTAATGATTATCACATACCTTTTGATGTACAAAAATTGAGAGATTCTCTTTCACAGCGAATGTTTGGTCAGCCACTGGTCAATGAACTTTTCAATATTATCTCAGCTCACAAAGAGAATATTAATGAAAGCAATGGGAA…	703	E_FL_epM-_03L06_F_0	MVQKYLIGIY LIMFLSSTLS	undefined	torp4a	CG3024	1e-31	133
594	1	5	0.166667	CTCTAAAAGTACTTAGTTTGAATATATTTTATTATTTTTATTATTATAAACATTGCAGGTTTTTGTGTGACGTACATACAATAAAAAAAATTAAAATTGATGCACTTTGAGAGAACATGTATTCGAACATGCTTCGAAATAATTTAAAAAATTTGATAAAAAGTTGTCGTAGTGTACAACTTCAAATAATAGATTCTGTTGGGACAAATCATATAATAACAAATCAAAGAAGATTTAAAAGTGACCTATATGAACCTGATTACCTGATTGTATGTATACATAATATTCTTTTTGTAACTTGAAAATAAAAAGTATCTAAAGTATCTGTCTTTCAACAGAGCTTACAACCTGATGAGCCAGTCTATGACTGTTTGAACTTGCAACTTAAAGGTTATGATT…	713	E_FL_epM-_03L18_F_0	NA	IPR001848|Ribosomal protein S10	mitochondrial ribosomal protein L48	CG17642	3e-07	52.4
595	1	5	0.166667	TTGAAAACTAAATAATAGTGCCGAAAACTTATTAAAGATGTCTAAATTTGAAGACAATCCGTTTAGTGACCCAACCATAGACAATCCTTTTGCAGATCCGTCGGTTCAGCAAGTTGCGCGGAGTACAAACAATGCTACACGTGGTTTAGAAGACTACAATCCTTTCGACGGCCAACAAAATGTTAATCAAGCCACGCCTCAGCAACAGCAACCAGCACAACCGGCAATCATGCAGGCTGTGTCACCACCAGCCAGCAGCCAGTACACAAGACCCGCACAGCAGGCTTCAGCGCCTCCACCAAATTTCACAACTGCTGATTTTCAGAGGCGACAAGAGGAGCTAGAACGGAAGGCCGAGGAATTGGCGCGGCGGGAAGCGGAACTCCGCGCGGGGTCGGC…	680	E_FL_epM-_03N03_F_0	NA	IPR007273|SCAMP	Scamp	CG9195	1e-51	199
596	1	0	1	GCAAGATGTGGCAAGGCGCCGCTGTGTGTTGGGCTCTGGTGTCAGTGGTACTGGCTTCGATAACTATAGGTCCTTTAGAACCGATACCGGATAAATTAAAGGATGCTGAGGGCTGCTATATTTCAGATTTAGACGTCCTGGTAGCCTTCAATGAAACACTCAACACGGAATGCCAGGAGATATCGTGTGACATCAAAGCGGTCACTTACACCTCATGCGGATTAATGAGAGCAACAGAACCGTGTGAGGTATTAGAAGATAAGGACAAGCCCTATCCTGAGTGTTGCCCACGCATCAAGTGCCCTGACTTAGTTAATCCAACGGAATTAGTGTCGACTGAATGATTATAAAATAGTTTTAATAGTTTAAAAATGAAATGGTATAATGTAGTTAATGTAC…	702	E_FL_epM-_03N07_F_0	MWQGAAVCWA LVSVVLA	undefined	#N/A		#N/A	#N/A
597	1	8	0.111111	TAGGAGCTGCGCGCACGTCTCACTAACAATGAAGTTAATGCTGTTCGCCGCTGTCCTCTGCGTGATCCTGTGGCTTGGAGATTCGGTCCCCATCAACATGGAGCGGAGGCTGGTCAATCGTCCTCCACAGGACGAGGTGATGGGTCAATCTCGGCCGAAACGTCATCAAATTAATGCACCCGTCAAAGGAAGACAGAGTCCTCACAGACGCGGCGGTATAGAACATATGTTAAGGAAAGGCGAATATGTGTGCGGCGATAAGATCTGTCGTCTGAAGCCGGGGGAGGAGCCCGCGGGCTGCAACGACATCTGCCAGTTCCCCATCGACCCAATGCATTACGACGAGCAGCCACCGAGGCGGTTCGGACAGACAATCAACGCAAAAGAACGGTTTTAATT…	663	E_FL_epM-_03N15_F_0	MKLMLFAAVL CVILWLGDS	undefined	#N/A		#N/A	#N/A
598	1	14	0.0666667	TTACGTGACAGTTGTGTTCATATTAAGTGTATAATCTATGGTTGTGTTGTGACTTGCATCTTATTTATTCTGCTACATTAAGTGATATTTCCTTATTTCAATAATCATCACAGTATAATGGCTCACAAACAGAAAGTAGACCTTGGTTTGCTAGAAGAGGATGACGAGTTCGAAGAATTTCCCGCGGAAAATTGGGGTACAGAAGACGCTGATGATGAAGATGTATCGGTTTGGGAAGACAACTGGGAAGACGACGTCATCCAAGATGATTTTAATCAGCAGTTGAGGCAACAACTGGAAAAACTGAAGGATCAGAAATCTTAATTTTAGCTTAGTTGTAATTAAATAATAATAAATGTGATTTTTTCGAAAAAAAAAAAAAAA	384	E_FL_epM-_03N21_F_0	NA	IPR007834|DSS1/SEM1	CG13779	CG13779	5e-17	82.8
599	1	3	0.25	ATATTGCAGTGGTTCGACTCCCACTGAGGCTCAGTCTACACCACAAGCTAACCCTGATGGGAAACCCAGTGAAGAACAACTCATGAAAGTGTTTCATGTGCTTTCTGAATCTATGCCATTACTGTTTGTGAGACCACTGGATTATTCCATCTACAGTCCAAATTTAATTTTTGTCAACAATATTAGAGGAAAGACTACGGTAGGGCTATTCCACTATGTGAAGCAAGTCGCCTTGCTTAGGACAGTAGGCCATCTGAAGTTTGCTTACGTAATTCTGGAAGTTTTAAAGATCACAGCGCACCCTGAAGACTCCTCAATCAAGATGCGATGGAGAATCAAGGGCATATCGGGATTGAAAGTGATGTTTATGTTTTGGAAATACAAACTCTGGGACATGCA…	415	E_FL_epM-_03O02_F_0	NA	undefined	CG16787	CG16787	1e-43	171
600	1	23	0.0416667	TGAATTCGGCTTTATTTATTGCAAGATAGATAATATATAACCACAATAAACATGGAGGTACAATATCTCGTGTTGTTACTGAGCTTAATCTGGCATGGAACTGATGCGATTATGTGGAGCTTGGCGCCGAACACACACAAGTGTTTGAAAGAAGAATTACACGCCAACGTGTTAGTTGCAGGAGAATATGATGTGACAGAAATACAGGGGCAAAGAGTTGACTATATTATTAAAGACTCGAAGGGGCACATCTTATCACAGAAAGATACAGTAACAAAGGGAAAGTTCTCATTCGTCACAGAGAATTATGATATGTTTGAAGTTTGCTTTATATCTAAAGTACCATCAGAAAGAAGAGGTATTCCACATCAAGTAAGCTTAGATATTAAAATCGGCATA…	735	E_FL_epM-_03O14_F_0	MEVQYLVLLL SLIWHGTDA	IPR009038|GOLD	baiser	CG11785	2e-77	285
601	1	1	0.5	AATGGATTAAATAAATCAGATAACTACTTGCGTCAAGTGATACATAAAACTCTTAAAGGAAAATACCTACATACAAGAAAATAAAACCAGTTTCATGAGTCGTTTAACGCCAATCGTACAAAATATGATTAATATGAGCGCACAGCAGAGTCCGGCAAATATGCAGGCTGCCGTGGACAGGGAAAAGATATATTCCTGGATTCTAGAGCTATGCAATCCCGACACTCGTGAAAATGCGCTATTAGAACTGAGTAAAAAACGAGAAGTGGTTCCTGATTTGGCGCCAATGCTGTGGCATAGCTTCGGTACAATCGCTGCTCTCCTACAGGAAATAACCAACATATACGTGGCAATGATTCCTCCGACTTTGACTGCTCATCAGAGCAACCGTGTCTGTAA…	574	E_FL_epM-_03P01_F_0	NA	IPR007216|Cell differentiation proteins, Rcd1-like	CG14213	CG14213	6e-59	223
602	1	1	0.5	CGTGCGGTATACGCGCCCGCGCCCGGTTACTGTCGTGGTTGCTCGCAACGTGCTCAGATCGGCTAGTGCTAATGATTTAATATAAGCTCCATGATACAAAACAAAAATGAATTGGAACAAGGAGAGCGGCGTAATGTTGTTCATCGTTTCATCAGTGGTCGCGTTAGGATCAACTAACGCGGCCGAAGCTCACAGCAGTAGCTTGATCTCGAATTTTTCTCCCCGAATGGATTTTGATCAATGGAAACCTTTAACTGGTCGTGGAGACCCTTTAAGAAACGATCCGACCTATGATTATGAACCTCCTATTCTCGAAAGAGTTCATTATTGGGCTGATGATACTAGGGTCGAACGTGATCATTATCCAGAACGAAAATCTGAAATTTTAATGTTAGGGGT…	800	E_FL_epM-_03P02_F_0	MNWNKESGVM LFIVSSVVAL GSTNA	undefined	CG13272	CG13272	7e-12	67.8
603	1	1	0.5	AGACGGCGAGGGGCGAGCGCGCGCGCCGCTTACCACGAGTTGATAGTAATCATTTTCTAATAGTTATAAAACAATGAACATCGAGATGGGAAGTGCGTCCCAGGAATGCGGACGAGTAAAGGCTATTAGTTTTTTGGATTTGGGATACAAAACCACAAATGCGCAAGTTTCAGGATTTCCGCTATGTTTCAATCGTAATTCCAGTACAACCTTAACTATTATTAATGGAGCCTGTGGAGTGATAAGGCCAGGACGCCTAACCTTCATTCTTGGACCCTCCGGTGCTGGAAAAACCACTCTTCTCAAAATAATAGCCAAACGAAAAAGATCCGGAGTAACGGGTTCCGTTTTCGGTGCGAACCGTAACGTTGTTTTTGTAGATCAACACACCACCCTAAT…	763	E_FL_epM-_03P09_F_0	NA	undefined	CG9664	CG9664	6e-38	154
604	1	2	0.333333	GGTTATGTTGTTACTATTTTAGTTCTAGTCACAGAAAGGTTTTAAAAGTAATATTTATATAATGTCAATCATATCATACGCATCGACAATAGTTAAAAGAGTTTCAGCTCTACGGTATCCATTGAAATGGAAAGAATGTATAAATAATGTTAATAAAGTTTCATTTAGTTCGAGTTCGGTCACAGCACGAACTATTCACGATGTCAACACAAACGTTGCCAAGGATGTAATCCTTTTTAAATACGAAAATCCTTCTTTTTATAAGTATATGAACATATTCGCTGTAGTTCAATATGCATTTTGGATGTATTTAGGTATATTCGCGTTTTCAACCTTAAAAGATGCACCCGTAGACAAATCGAAGATAACAGAAGACACTCCATGGTATAGAAAAATAAA…	691	E_FL_epM-_03P19_F_0	NA	undefined	CG12935	CG12935	8e-52	200
605	1	0	1	TTTTTTTACATTTCAGTTAGCAATTACTCAGTACAAAATTCGACACTCAAAATGTATTCATAATTCTTTGTGAGTTGTGCTTGTTGTGAAAATGTCAAGCCATGACGAGCACGAACAGTTCATTTTTCGTCCACAACAACATTTGGATGCTAAATGGCTCAATCCTGACTTACAGGAGGCCTTACACAATCCAGATTCCCTTTCTGCTTTATTTAATATTCTTTTACAAGACAGAGAAATATATTTCAATGCCGGAAGCGGCCTCGTAAACGGTGCTGGTATTACTGCTAAACTTGGGGATAGTGGAAAATACTACTGCGGCCTAAGGATATTAACCTGTACTTGTTGTGATGGTCTTTGTGGTCCCCACTCTGGATGTGCTTGTGTTCCATGCACTGC…	694	E_FL_epM-_04A08_F_0	NA	IPR000408|Regulator of chromosome condensation, RCC1, IPR009091|Regulator of chromosome condensation/beta-lactamase-inhibitor protein II, IPR008979|Galactose-binding like, IPR000859|CUB, IPR009060|UBA-like, IPR012282|Cytochrome c region, IPR000449|Ubiquitin-associated, IPR001199|Cytochrome b5, IPR010606|Mib_herc2	HERC2	CG11734	4e-21	98.2
606	1	7	0.125	TCACGCCGCCGCCGCCGGTCCCGCTCGCGCTCGGAGCGGCGCCGCTCTCGAAGGGACAAGAAGCGCTCACGCCGCTCCCGAGACAAGGAACACAAGCTCAAGCCCGACGACATACACATCAAACAGGAGCCGCTCGACGACTACTCGATGGAACAGCACGAAGGGCTGATGATCAAGCAAGAACCTCCGGATGAGACCAAGTACAACCCGGATCTGTCCATGTATTGACCCCCATACACCCAGAGAAATGTACATGTACAGCATTTGATTCCCAATAAAATTAAGAATAAACAAAAAAAAAAAAAAA	307	E_FL_epM-_04B21_F_0	NA	IPR000504|RNA-binding region RNP-1 (RNA recognition motif)	small nuclear ribonucleoprotein 70K	CG8749	2e-07	50.4
607	1	11	0.0833333	CATCAGGAGTTAGTGGTGTGATAGTGAAACGGGCACAGTACAGCTCATCATCAGAAGGAAATGTTGAGAAGGTTTACCCACAGAACATACCTGGATATAAATATGTGAATGCAGAGGAACAAGACATGTCTTTCAGGGCTATGTCAGATAGAGCAGCTCAGACAATGTTCTGGACTGAGTTAGCCCGAGGATTTGCTGTTACTTTGGCTCATATTTTCAAGGAACCAGCAACAATCAACTATCCATTTGAGAAAGGGCCACTGTCGCCTCGGTTCAGAGGTGAACATGCTCTACGTCGCTACCCTTCAGGAGAAGAAAGGTGCATTGCTTGTAAGCTGTGCGAAGCCATTTGTCCAGCACAGGCTATCACGATTGAAGCAGAAGAGCGTAAGGACGGTT…	637	E_FL_epM-_04C18_F_0	NA	IPR001450|4Fe-4S ferredoxin, iron-sulfur binding, IPR010226|NADH-quinone oxidoreductase, chain I, IPR009051|Alpha-helical ferredoxin	NADH:ubiquinone reductase 23kD subunit precursor	CG3944	1e-91	332
608	1	7	0.125	CTGATCCAATATGGACAAATAACACCAGCACTAGCAGTAAAAGTTTTGCTGCAATTCGACAAATCTATAAATCAAGCTCTGTCCAATAGAGTAAAGTCTAGGCTAACCTTTAAAGCAGGAAAACTGAACACATACAGGTTTTGTGATAATGTATGGACTTTTATGTTGAATGATGTTGAATTTCGAGAAGTACAAGAATTGGCCAAGGTGGAAAAAGTTAAAATAGTAGCATGTGATGGTAAAAATGTTGACGACCGCAGATAACCTATATGAAATTAATTTGCTAGGCTTAATTAAACTACGAACTGAAAAGCTCTGAATTTCATTGATATTGTTGTAATTTTTTGTCATTGTATTTGGGATCTAATTACTAAATAAATGTAAGTGGTATTTAAAAAA…	408	E_FL_epM-_04E07_F_0	NA	IPR009088|Transcription factor IIA, beta-barrel, IPR009083|Transcription factor IIA, helical, IPR003194|Transcription initiation factor IIA, gamma subunit	Transcription-factor-IIA-S	CG5163	2e-35	144
609	1	3	0.25	TAACCTAACTTTTCGCTTGTGAAATGGTAAACGTATTTATGTTATTATCGTACTATTTACATTAAACTATTAATGTAGTTACAAATTACATGATCTGTTAAATTGGTTTTTAATAGAACACGCTGTCTATAAATTACGGAAACCAAATTATAACAAAATGGCAGATTCTGTTAATATGTCACTAGATGAGATAATAAAAAAGAATCAACAAAATCGTGCAAGCAGATCTAGAGGACGAGGTATTAACCGAGGTAGAGGACCTGGACGAGGAGGTGGCAGAGGTCGCGGACGTGGTAATAATGGACGCGGTCGTCCCCAGTCTCGCACAGCTAATCGAGGGTCTAGACAAGGACGTTCACAGTCACGTGGGCAGAGAGGTCGTTCTCAATCTAGATCACG…	775	E_FL_epM-_04E18_F_0	NA	undefined	CG9915	CG9915	9e-12	67.4
610	1	20	0.047619	GTTTTTCTCTCACAACATTTAGCCCCTCGGGCAAATTAGTGCAAATCGAATCTGCTTTAGCTGCCGTAGCCGCCGGTGGTACTTCCGTCGGCATCAAAGCGTCAAATGGCGTCGTGATTGCGACAGAGAACAAACACAAGAGCATACTGTACGATGAACACAGTGTCAACAAAGTCGAGATGATAACTGGCCACATTGGCATGGTTTACTCGGGAATGGGTCCAGACTATCGTTTACTAGTGACTCAAGCACGGAAGATGGCCCAGCAGTACTTCTTGATGTATCATGAGCCGATCCCGACTGCGCAATTAGTGCAACGAGTAGCTACGGTCATGCAGGAGTACACACAATCGGGTGGCGTCCGACCCTTTGGGGTATCTCTATTGATCTGTGGCTGGG…	714	E_FL_epM-_04E24_F_0	NA	IPR000426|Proteasome alpha-subunit, IPR001353|20S proteasome, A and B subunits	Proteasome 25kD subunit	CG5266	7e-107	383
611	1	15	0.0625	CATGTTGTCACGCGGTTGTGTTTCGGTCACGTTAGGGCTGCTGCTGGCCTGCGCGAGTGGACAAGCGCCGGTGTCGACAAGGATATTGTCGGCGCCCCCGACGCTGACCGCGGGCGCCGAACTGAGTCTGCCCTGCGAAGTGGATGGGTACCCGCAACCTGAAAACGTATACTGGTCCAAAGATGGCGTCAGGATCGCGTCCGGAGACAACATATGGATAAGTGGAACTAGTGTTTCCCGTCTGACGATACGCAGAGTGACGGTCGGTGATAGCGGAGTGTACGTGTGCCACGCCGACAACTTGTACAGCTCGCACGAATCTAGCGTCCAGGTCACTGTTAAAGCTCTGACGACACCAGCAAAGTGTACTGACAATCCATTCTTCGCTGACTGCAGTCT…	789	E_FL_epM-_04F07_F_0	MLSRGCVSVT LGLLLACASG	IPR002223|Proteinase inhibitor I2, Kunitz metazoa, IPR008197|Whey acidic protein, core region, IPR013098|Immunoglobulin I-set, IPR013151|Immunoglobulin, IPR011061|Antihaemostatic protein, IPR010909|PLAC, IPR007110|Immunoglobulin-like, IPR003599|Immunoglobulin subtype, IPR003598|Immunoglobulin subtype 2	Papilin	CG33103	9e-23	103
612	1	0	1	AGGGCCGATTTTTGTAGTTTGCCTGAATATTTGACAGACTTGGATTTAGCTGCCTTTGATTTTATAGGCCTCAATTATTCATTATGTAGAATTTTCACATCATTAAGGCTAATCACATCAAGTTAAATTTATTTTTCATTTTAAGAATATAAATTTTAACATTTAATAAATAGATAAAAAACATTTATAAATATAATAGCATATTTGATTTTTAGGTAGATAAACAAATGGCTTTACTAGAGGCTGATGATCCAGTATCGCAGCTACACAAATGTGCTTTCTATATGAAGGATACGGAGAGAATGTATCTATGCCTATCCCAGGAACGAATTATACAGTTCCAGGCAACTCCATGCCCTAAAGAACCCAATAAGGAAATGATAAATGATGGAGCTTGCT…	581	E_FL_epM-_04F18_F_0	NA	IPR002345|Lipocalin, IPR002909|Cell surface receptor IPT/TIG	Suppressor of Hairless	CG3497	4e-66	247
613	1	26	0.037037	CTCTCCGTTTTGAGTTTTCTTGTCAAGGCAAAAATCGGGCGAAAAAAGGCCGTCCCTTTCGGGATTAACGGGTAAAAACAGCACCAAATACCTTAACCAAAATCTCAAGATGAGATACTTCTTAAGTTACTTATTCGTGCTCCTGGTGGGACTTGCAATCCCGATATTTTCGCTGTACTACGTCCTCAATGGAAAGGGTGAGCAGATAAGTTTGGGATGGTTCTTGGAGAACACTTCCCCGTATATGTGGGGTACCCTCGGAATCGCCTTTTCCGTTGCCCTGTCCGTTGTCGGAGCAGCCATGGGCATCCACACTACTGGTGTCAGCATAGTGGGAGGAGGTGTCAAAGCACCTAGAATCAAGACTAAGAATTTGATCTCCGTCATCTTCTGCGAGGC…	756	E_FL_epM-_04H02_F_0	MRYFLSYLFV LLVGLA	IPR002379|ATPase, F0/V0 complex, subunit C, IPR000245|ATPase, V0 complex, proteolipid subunit C,	VhaPPA1-1	CG7007	2e-80	295
614	1	4	0.2	CTTCCAACTCCTCAATTTTATTCTAATAAATTGTTTTCAAATAAATAACTTGAAGTATTACGCTATATCAAAAATATACATAGTAAGTCTGTTTAATGCGGGGAAAATTTTAAAATAACCTATAATTTATTCGATATTTGTTCAAATTATCTGGAGTAAGCCCATGAGGAAAACATCGAAAATATGATGGACGGAAATGATTTATCTTCTGAAATTACAAGAAAAGGAATATTGTCTCAAGGTTGGACACGAATATCGCAGGTTTATCAGAGTACATTAGACAGATGGACCCCTCACGCAAAGACACGGTGGGTTGGAAGTGCGTTGGTCATGGCTGCATTTATTATCCGCATAATTACTAAACAAGGATGGTATATTGTCACATATGCGTTGGGTATT…	823	E_FL_epM-_04H10_F_0	NA	IPR004932|Retrieval of early ER protein Rer1	CG11857	CG11857	7e-71	263
615	1	0	1	CGGAAGTGTTTCAGGGTAGAAAACATGGAAAACCATGGGAAAGGTGGACCTTTGGCCACAACGGTGTATCAAGTTCCTGCGATTGAGAAGCCGTTATTGGGTCCGGGGAACACAGACACAAATTGCCCGTTTTGTCGAGCGTCCATTAGGACTGCCTTAAAGTACAGTATTACCTCGAAAACGCACATTGCCGCTGCTCTCTGGTGCTTGGTTTGTTGCCTTTGTTGCATGCCGTATGCGTCGGATACATGTAAAAACGTGGACCATTTTTGTCCAAACTGCCATAAATACATCGGAACTTACGAGAGGTAATTGTTCAAAAAGTATCTTTCTATAAATCAAATAAAAAATATTGTACAAAAAAAAAAAAAAA	373	E_FL_epM-_04H15_F_0	NA	undefined	CG13510	CG13510	2e-15	77.8
616	1	32	0.030303	CTGAAGTTATGATTGAAAATGTCGCAAAGCAAAGCGCAGCTGAAGGTTTCAGCAAGCCCCGATTAGAACAGTTTGATGATTATTGGATTCAAAGGATTAAGGGAACTTCCGATTTTCTGGGTATTAACCACTATGCTACACACTTGATTACTGGCCCCGGAATCGACCCAATAGCTAAATCCCCGTCCTGGTTGAAGGATACTGGCTCCATTACTAGTCTAGAAGTCGGCGGAGATTCAGCTTCGGAGTGGCTTAGGGTGGTGCCGACTGGCTTCGCTAATCTGCTACGTTGGTGCAAGAGCTCGTACAATGACCCACCGATTTACATAACTGAAAATGGATTTTCCGATCGCGGTACCTTGCAAGACTACGGACGCATCCAGTATTACAACGACTATC…	771	E_FL_epM-_04H18_F_0	NA	IPR001360|Glycoside hydrolase, family 1	CG9701	CG9701	5e-48	187
617	1	4	0.2	AGTTAGAAACATGCGTCTCCTCGGCATCTTAGCTGCTGTCGCCTGCTTTCAATTGGGCGTTTGGGCGTGTGAGCCCAATCAGGCTCAGAATGGGTGCAAAATATACGGTAACTCGTGCAGTTGTGGTTACGGTTGTAAAACTGAGTACATTTATAGGACAAGACGTTCTTGTTTGAATGCACTAAGAGAGAGAAGTTCAAACATATGCTCTCGTACGCCTTGCATTCGTGGCATATGCACGCAGACAATCCAGGATCCCGGATTCACTTGTAAATGCGAAGGCACCGGGTATTATGGAAAAAGATGTGAAAGAATCTGTCCAGCTACAGCAATACCAGGCACGTTCTTCCCACATGAGTGCATCGTTATCTAACAATGATTGAAATGAGATTCCAATAT…	621	E_FL_epM-_04I20_F_0	MRLLGILAAV ACFQLGVWA	IPR006209|EGF-like, IPR000742|EGF-like, type 3	#N/A		#N/A	#N/A
618	1	10	0.0909091	AACGTGTTAAAACTGTTAAAGGTACATAATAAATTTAGTACGTAATAAAATGCAATACCTGCTATAGATTAGAGAGTTAAGATTTTTTCAGGATAGTTATTGTAACTCAAAATGGACCCATTCATCTTAGCTGCTATAATAAGTGGAATAGTCATCATCATACTATCTATAGCGTTCCTCCGTGTGTCACAAGTTAAACCTCAAGCTGCTGCCAGACCAAGGGCTGTTGTCCAAAGGGATGGAGGACCCGGTCGAGTACAAGCTGTTAGGAATCAAAGGGCGCGGATGAGAGCGAATGCTGCTCGGCACCAAGCTGCCTTAGAAGAAGAACCAGAAATACAAGAAGAAGCTGATGAGGGTGCGCCTGATATTGACCAGAAAATTGACTTTGATGACAAA…	591	E_FL_epM-_04I21_F_0	MDPFILAAII SGIVIIILSI AFL	undefined	CG5862	CG5862	5e-24	107
619	1	42	0.0232558	CGGTGTATATTTATTAATTCGTTTTAATTATTTATTGATTGATATATTTTTTTTTAAGGTTTTATTATTTTTATCTATTTTAACTATATTTATATCTGGTATTTCTGCTAATTATGAATTTGATTTAAAAAAAATTATTGCTTTATCTACATTGAGTCAATTAGGTTTAATAATAAGAATTTTAAGATTAGGGTTTCCTGATATTGCTTTTTTTCATTTATTAACTCATGCTATATTTAAAGCTTTATTATTTATATGTGCTGGGGTTATTATTCATATAATAAATGATATTCAAGATATTCGTTATATAGGGGGTTTATCTTTATATATTCCTTTAACTTCTTTGTGTTTAAATATTTCAAACTTATCTTTGTGTGGTATTCCTTTTTTATCTGGATT…	713	E_FL_epM-_04J13_F_0	NA	undefined	mitochondrial NADH-ubiquinone oxidoreductase chain 5	CG34083	3e-72	268
620	1	12	0.0769231	ATAATTTGTAAAACTTAGAAATATTTAAGGGTGTGTGATATTATTAAAACAAGATACGAGTGTTGTGTTCTACAATATAACTCAAGACTTAAACCCATAGAGTTACTATTAGGTACTTATTAACTCCATGCTTAAACCTCTGTTCGAAGGTTAATTTCATCACTGACAATGGACGCGACGATGGAAAATAAAATGGGATTACCGCCACCATATGAACAATCGGTACCGAATCCAGCTCCGCCTCCTTCGTACTTTGGCAATAATCCACCACCGCCTGCCGGTTTCGTTGCTCCCGAAGCACCTCCGCGTACTACAGTGATAACATCACCCCAAGCACCGGCAGGACCACCAGGAAAGCTAGGCCCAGGGCCAACGGGCACTACGTGTCAAACGTGCAAC…	719	E_FL_epM-_04K03_F_0	NA	undefined	CG13516	CG13516	2e-24	108
621	1	0	1	GATTCGAGAGGATCCTTTCATTCCTAACGCAATGGCAGCTAAGTTCTTCGTAGTGCTCTCAGCTTTGGTGGCAGTGGCCCACAGCTCAGTGGTGCACACACCATTAGCTAGAGCAGACGCTGACTACACCAGCTTCGCGTACGACGTGGCCGACCCCAGCACTGGGGACTTCAAGAGTCAGGTTGAAACCCGCGTGGGAGGTACCGTCTCCGGGCAGTACTCTCTCATCGAACCCGACGGTACCAAGCGCACTGTGGACTACGCCGCCGATGACGTGAACGGATTCAACGCTGTTGTACGCAAGGACCCTGTTGTCGCTCCCGCTGTCGTTTCTACCGCCCCCGCTGTGGTTTCTGCCGCTCCTGCTGTTGTTGCCGCTCGCACCGTTGCTGCTCCTGC…	580	E_FL_epM-_04K23_F_0	MAAKFFVVLS ALVAVAHS	IPR000618|Insect cuticle protein	Ccp84Ag	CG2342	1e-28	122	BmorCPR59
622	1	2	0.333333	TTTATTTATTGTAGTCATAAGTTCGAGTCTTATAATTTACTTTTATACTAACGATATTTAGTTTAGTAGGTATGTGCCTTTTTAGAAATGTTTTTATATTATTACCTAGGTCTAAATTAATCGATTTAAATATATTGTTTTGCACGTCTCTTAGTATTGAGAGCTAGATGCTTCATTTTTTTCTATTTTAGATTTAAGATTCCGCTTACCTATTTGTTACCATTTTATAAAATAAAGATTTCAAAATAAAAAAAAAAAAAAA	262	E_FL_epM-_04L14_F_0	NA	undefined	#N/A		#N/A	#N/A
623	1	1	0.5	ATTGGTTTGTAGACTACGCTAAGGTTTTGTTCGAGAATTTTGGAGATAGGGTGAAATTTTGGATCTCTATAAATGAGCCCAAACAAATCTGCACCGAAGGTTATGGCACAGATAAAAAAGCTCCGATGGTCAACATGTCAGGAATAGCAGATTATATGTGTAACAAGAACGTCTTATTGGCACACGCTAAGACGTATAGACTTTATGATGAGATATACAGGAAGGATCAGAACGGCAGCATAGGAATATCGATCAGTTGCACATGGTATGAGCCTGCTTCGGACTCAAATGATGATCAACAGGCAGCTGAAGATGCCAGAATCTTTGATTGGGGCCAGTACGTTCATGCTATATTCACAAAAGAAGGAGACTTCCCAGAACAAATAAAGAAGAACGTAG…	605	E_FL_epM-_04L23_F_0	NA	IPR001360|Glycoside hydrolase, family 1	CG9701	CG9701	5e-44	174
624	1	1	0.5	CGTTAAAAAACTCGCACTAAGCACACTTGTCTCCACCGTAACGCCTAAATTGCATTGTGATCTGATAAACATAAATGCGTCAAGCATCAAGACTATGACGGGCCAAGCTCATAATTCTATATTTTTGTTACTATAATAGTAGTTGTTAATAACGTTTTAATCACACTATCGAATATAAATAAAATTTACCGCATTGATGTTACAAAAAAAATCCTTAAAAATCACAGTATCGATGTTAGTTTGTTACGTAAATGAGATAAATAGAGAAAAATATTAATGTGATGATTAAATTAAATCTATGTATGTGACAAAGTTTTCAATGTAACGAATTTTTTATTTTATTGTAATACTATTAATGATTGTTCAATTTCTTTCCGTTACCAGAAAATGGATCGTCGT…	487	E_FL_epM-_04M14_F_0	NA	undefined	#N/A		#N/A	#N/A
625	1	1	0.5	CGCAGGAGCGAATGTACCCGCACTTGTTCGCGAGCCTCAAGAGTGCACTGCGCCCACTAATGAGCGGCAGGTTCATCGATAAAGACAAGAAAGAGCAAAGACACAGGAAGAAATCGGTTATACAGATGAAAAACGGAGCGCCAGTGTACGACTCTGACGACGGAACTGAAGAGGAGCCCGTGCCATAGATAATGTCAAATCTCCCGCCAAATTTGTAAAAAATAGGTACATACAATTAGTACATATAACCTGTAATCTCTGTTCTAAATACGACGGTGCGTGACATACTGATTTGTTTTGATGTTCCAACTATTAAAGCTATATAAACTATTATACAATACATACTATAAACGCTAATATATAAAAGTGTATGTATGTACCAGTTTTATGATTATTAAA…	674	E_FL_epM-_04N24_F_0	NA	IPR011063|PP-loop	#N/A		#N/A	#N/A
626	1	3	0.25	TTGTGGACTAAAAGCGCTGACGTTTTTGCAATATTTAATAACATTCATCTTTTAGTGCTGAATTCATCTCAAAACTTAGTGGATAGCTGTATTTTGTTGCTAATTATTGAGAAATAAGAACAAGTCTATAAGATGAAGCGCAGTTATGATTCTATGAATTCTTCAATTGAAATAAGTTCCTATCGTGACCAACATTTTAAGGGATCCAGAAGCGAACAAGAAAAATTACTAAAAGCTTCGTCAACGCTTTACATTGGAAACCTTTCATTTTACACAACAGAAGAGCAAATTTATGAACTGTATTCACGATGCGGAGATATAAGAAGAGTAATAATGGGACTAGACAAATACAAGAAAACACCTTGTGGATTTTGTTTTGTAGAATACTATGCGCGGGAA…	689	E_FL_epM-_04O23_F_0	NA	IPR000504|RNA-binding region RNP-1 (RNA recognition motif)	cap binding protein 20	CG12357	1e-72	269
627	1	11	0.0833333	CATTCAATATTTAATACAACCAAACAAAAAACCTTTACATATTACTTTCTGAACAAGGATAACAATCACAATGGTGTCCAAAAAGAAGAAGAAGTATTCTTCCGGAGAAGGAGCTCAGTTTATGACCAGAAAAGCAGCGCTTAAGAAACTACAACTATCCTTGAAAGATTTCAGACGTATTTGTATTTTGAAAGGAATATACCCCCGAGAACCTAGAAACCGAAAGAGGGCTCAAAAAGGTGCAGGCGGAATCAAAACACTTTATCACACTAAAGATATAAAATTTTTACTACACGAGCCAATAATATGGAAACTGAGGGAACTAAAGGTTTATCAACAAAAAATTCGTCGTGCAAGAGCACAGCGAGAATATGGCAAGATGAGAAAGTTTTTGCGGGA…	649	E_FL_epM-_04P01_F_0	NA	IPR010613|Pescadillo, N-terminal	CG4364	CG4364	8e-74	273
628	1	2	0.333333	GGCTTCATAAAAGATACGACGCTATGCGTGTTCCACTAATACTATTGTTTTTTATATACGCTGTTTTAAATATTTGCAATGGCCTTGAAACATATGAAATTTGCTATATGAAAATTGATCCCGGGAAAGAAAACAGAGAAGAATAAGTCTGAATACGTTACAAAGTACGCCTATGACTTGAACAAAAGGAAATGCATTAAATTTCCGTACTCGGGCTATGGAGGGAACGTAAACAGATTTGATTCTTTAAATGAATGCGTAAAAGCGTGTGATCCTGCAAAATTATCACTGGAAAATTACTACAAAGCCGCTAGGAGTGTACTAAAACAACGAAAACATGAGGAAGATTAAAATTTGAAACTTTAACACGAAAAGAATGTTTTATTTTAACTTTCAACA…	440	E_FL_epM-_04P04_F_0	NA	undefined	#N/A		#N/A	#N/A
629	1	8	0.111111	AACCGCAGTGTCGTCGGCAGTCCGGTCTCGGTATTGCTAAAGTATAGAAAAATTTAAAAGAGCCGGTGAAAATTATTCAGTGATCTTAATAAACGTGTTGTGCTTTTTTATAAATAAAACGCAAAAATGTTCAGCGGAATCGCAGGCGCATTTCGTAGCATCGGCGAGAAGACTGCATCTCTCTTCGACAGGAAGAAGAAGGATGCAGAGCAACTTGCCGCCGAGAAGGCACAGGAAGCCGCCCACGTTGTAGAAGACCAGGTCAAGAAGGCGGGCGAGCTTATTGGTGGAGCCGAGAAATCCGCCAACGATGCTGCTAGCTCAGCTGCCGATGCAAAGCACTCCGCAATCGACGCCATCGACAAGGAACTTTCGAAGGTGTCGCTTGCAGCAGGAGAG…	654	E_FL_epM-_05A06_F_0	NA	IPR011000|Apolipophorin III-like, IPR004238|Late embryogenesis abundant protein	CG1648	CG1648	6e-19	90.9
630	1	2	0.333333	ATTAAAAAACAGAAAATTAGCAGGACATGTATCTTAAAAGAAGTTCAACAGTGAAGTACTTCGCAGCCGCAATAATAGGATGTTTACTATATAGCGAATGGTTAATATATTCGATGCAGGCTTGGTATTGGAGAACCCTGGAGTGCGTCGAATACGACTCATCTTGCATCAAGATACTGTTCGTAGCAGATCCTCAGATACAGGGCGACATAGCGGTGCCGGCACCTTTTAGCTATCCAATTAATTGGGATAGTGATCGTTACCTTAAGTCAACATTTAGAGTTGTTATACAGCACTTCAGGCCAGATGTTATTGTGTACATGGGTGACCTCATGGATGAAGGTTCCATTTCCACCTTGAAACAATACCATAGCTATGTAAAAAGACTGTCTGATATAT…	653	E_FL_epM-_05A11_F_0	MYLKRSSTVK YFAAAIIGCL LYSEWLIYSM QA	IPR004843|Metallophosphoesterase	CG8889	CG8889	6e-26	114
631	1	44	0.0222222	CAGAAGTCGAACGAACCTCAGTAAGCCAACATGATCGCTTTTAAAACAACAGCCGTCCTTCTCTTAGTAGCGCTCGCCAGCGCTCGGCCTTCTGAAGAATGGGAGCCCGAAGGCCACACGCACACAGAGCACACGAAGCCGTACCATGTGACCGTGGTGAAGAAGATCGGAGTTCCGATTCCCCATCCGGTGGCTGTGTCGGTCCCGCAGTACGTGAAGGTGCCCATACCTCAACCCTACCCGGTCCACGTCACAGTGGAGCAACCTATCCATGTACCTGTTTATAAGGTTGTCCACCAAGTTGTTGAAAAACCAGTACCGTACACGGTCGAGAAACCAGTGCCCTATGAAGTCGAAAAGCCTTATCCCGTTGAGGTCGAAAAAAAAGTAGAGGTGCCC…	715	E_FL_epM-_05A21_F_0	MIAFKTTVVL LLVALASA	undefined	CG33299	CG33299	6e-37	150	BmorCPH33
632	1	22	0.0434783	TTATCAACCGGGCAACTTGCATCTTTAACACATTAATAAAATTGCCGGCAACAAAACAGCTTGTACCATTTTTTCCTGCTTATCATCAACATTATTCAGTGAGTTCCAAACAAGTTTCTGCAAAAATGGCAACGGAAAAAACATTGCCTGAAATTTTTAAATACGTAGATCAGAATAAAGATTCTTATAAGCAATTATTAAAAGAAGCAGTAGCCATTCCATCCGTTTCATGTGATGTGAAATATCGTGCGGATTGCATCCGTATGGTTCACTGGATGCAAGACAAATTGAAGGAAGTCGGAGCCACTACAGAGTTAAGGGATGTTGGCTTTCAAACAATAGATGGCAAAGACGTTCAACTGCCGCCAGTTTTAGTAGGCGTATTGGGTAATGATCCAA…	737	E_FL_epM-_05A22_F_0	NA	IPR001261|ArgE/dapE/ACY1/CPG2/yscS, IPR002933|Peptidase M20, IPR011650|Peptidase dimerisation	CG17337	CG17337	8e-60	226
633	1	1	0.5	TCGGCTCTGGTTCGAAGCCGCTCAGTCCGACGAAGGAATCATTCGCATAACAGCCAGCCGCCGCCGCCGGCCTGCTCACGAGCGCACTGCCCGTCATCTGCGCCGTGTTCTGTTCGCGGCAGCGGCACGACTCCGCACACGCCATCGTCGAATAAAAAAAAAACGTCACGTTGACAGCTCCTGTCAAGCGGACGACAGCTCCTGTCAAGCGGACGACAGAGCACAGCTAACACAAACTTTACAGTGTTGTGACTAGTACACCAAACACAAACCTTGTACCTGTACGTGAAAATATTACTCTGCTTTGATTTATATAAATGTATTCATAAGATTACTCCGAACGATCTATCGAAAGAATTAATATATCGATGCAATATTTGACTGGTTTAAAAGTTACTC…	666	E_FL_epM-_05A24_F_0	NA	undefined	#N/A		#N/A	#N/A
634	1	7	0.125	CGTCGTGCGTGTTGGCGTCTCGCTCTGCTCCTACGATACGATGTTTTTCTGACTAATTATTTAATGTTTTTTTTATGAATTTTTTTAAACGCGGAATATAAATTTGAAAACATTTTAAGCCCGACAAATCTGGACAAAAAGCTCGAACGATGACTCCACCTAGCAGCGAGAATACAGAAGCTCCGCACATAGTTGTGCTGGACGGTGGGTTCTCGACACAGCTGTCTTGCCACGTCGGGCATGTCATCGACGGTGATCCACTGTGGAGTGCTCGTTTTATCCACACACATCCAAACGAAGTTGTCAATACGCATCTCGATTTTTTGAGAGCCGGGGCTGATTTAATCATTACCAATACATACCAAGCTTCAGTGGAAGGCTTCGTAGAGCATCTGGGAG…	669	E_FL_epM-_05C05_F_0	NA	IPR003726|Homocysteine S-methyltransferase	CG10623	CG10623	4e-50	194
635	1	22	0.0434783	CTAGACGTTAGGATGCTGATTCATCAGAGCCGAGCCGGGTGCGTTATTGGGAAAGCTGGTTCGAAAATCAAAGAGTTACGTGAGAAAACCGGTGCGCGGCTGAAGATATTTTCGAACTCCGCGCCCCAGAGTTCGGAGCGCATCGTTCAGCTGATCGGGAAACCGGACTCGATCGTGTCCGGAGTGCGCGAGGTTCTGGACCTCGTCAGGCAGGTTCCAATAAAGGGTCCTATCCAAGCGTACGACCCTCACAACTATGATGATTTCTATGCGGAAGAGTATGGTGGCTTCGGAAATGGTCAAGGAAGCGGACCTTCTCGTAGCGGCAATGGGGGAATGCGAGGTCCGCCACGTGGTCCGCCCCGCGGCATCCCCCCCATGGGTCCCGCAGGACGGGGG…	698	E_FL_epM-_05C17_F_0	NA	IPR004088|KH, type 1, IPR004087|KH	bancal	CG13425	4e-42	167
636	1	5	0.166667	ACGGTTATACATTTTGCATTCAAAACAAATAGCCCCAATTCACACGTGTTTTACAAGAAATGGTTGTTTTTACATGCAGTCATTGTGGGGAGTCTGTTCAGAAGCCCAAAGTGGAAAAGCATTATCTCACTAAATGTAGGAATAAAAACCCAAATTTGTCATGTATGGACTGTTTCAAAGATTTTCTAGGAAAAGATTATGAATCGCATATCAAGTGCATTACTGAAGAAGAAAGATACTCTGGAAAAGGTTTCACAGCTAAGGAGAAAAAGGGTGAAAAAAAACAAAATGCTTGGGTCGAGATGTTGCAGTCAGTTTTAGATGAGCAAAAAAGTGCACCTCAAAATGTACGTAGGATTATTGAGACAATAAGCAAGCATAACAATACACCACGAAAGA…	706	E_FL_epM-_05D22_F_0	NA	undefined	CG12909	CG12909	1e-35	146
637	1	10	0.0909091	AAAGGAAATATTTTGACGAGTTAAGTGAACGGCAGCTTGTAAATTTCAACCATGAAGTGTTCCGTTTTTATTTTGTGTTGTGCCGTTTTAATATTGAATGACGCTGGTCCGGTCAATGCTGGAGTAAACGGTTTCTTCAATGATGTCCGACGAGGAATTAGCCAAGTTGAAGAAGATTTATCGGATAGATTGATTTTCCGAGACGACGATAACGACCAATATAACTACAATAATGCCGTGAATCGACCAGTTTATCCAACTGAAAGTGTATCGTCTGGTTCAGTGCAACGTGGCGTAGTGGAATTTGTTACCCAGCCCACTATCGTGCCTACTCCAACATCAGCAGGCAAAACAACAACAGAAAAGGAAGGAAGAGAAAATTTTGTAGGAGGCTGTGCT…	572	E_FL_epM-_05E07_F_0	MKCSVFILCC AVLILNDAGP VNA	IPR003463|Paralytic/GBP/PSP peptide	#N/A		#N/A	#N/A
638	1	0	1	CGGCACATAAAACCAAGGCCATTACCATAACTAGGAAGCTTAAGTACGACACCCCAAGACTGAGCATGGGAAGAGCCAGCATCGAAATGGTCAAAGAAATAAAAATGCTAGGTGTCACCATTGACGACAAGTTGACTTTCAACAGCCACGTCTCGAATGTCTGCCGCAAGGCTATAAATATCTATAAGAAACTGTCCAGAGCCGCGAAAGCCAGCTGGGGGCTCCACCCAGAGGTAATTCGGACAATTTATATAGCTGTCATGGAGCCCGTTATCTTATATGCGGCCAGCGTGTGGGCACCCGCGGTAAACAAGCTGGGTACCCAGAAACAGCTGGGAATTGTGCAGAGAGGCATAGCACAGAAGATCTGCAGAGCATATCGTACAGTCTCTCTCCACT…	722	E_FL_epM-_05E12_F_0	NA	undefined	#N/A		#N/A	#N/A
639	1	1	0.5	CAGCCGCGCGCGCAACCCAAATGATATACCCGTTCGGAGTATGTCGCCGTCGCACGGCGTCTTTCATCCTCCACACGAACAGCCTGATGAAGAACCCGTATCCAGAACGTATCAGTACAGAAAAGTGATGAAACCGATGCTCGAAAGGAAAAGACGAGCCCGCATCAACCGCTGCCTCGACGAATTAAAAGACCTCATGGTGACAGCTCTACAAGCAGAAGGGGAGAACGTCTCAAAGTTGGAAAAAGCTGACATCTTGGAACTCACAGTGAGGCATCTACACAATCTGAAGCAACGCGGACAGCTAGTTGTGAAACCTGAAATGTCTTACACAGAACGTTTTCGTGCCGGTTTTACTCAGTGCGCTACGGAAGTGTCTCAATTTATTGCAAATGCAAC…	606	E_FL_epM-_05E15_F_0	NA	IPR011598|Helix-loop-helix DNA-binding, IPR003650|Orange, IPR001092|Basic helix-loop-helix dimerisation region bHLH	E(spl) region transcript mbeta	CG14548	2e-30	128
640	1	1	0.5	CACATTGTCTACGTTTGATTCTAATAATTTGTAAATTCTAATTCATTTTCTATGTTTAAATTAGTTGAACAGTTCAGATCAGAACCGTAACTAGAATCTGGACGATAGTACAGTACATTGCGGCCTAAGTTTCCCACTAGTTTAAATTTCTTTACCAATAATTATGTCTATATGTGTGATGTTCAACCAAAAATAATATCAATACGAGGGTACTTGACACTCAAATGACTGACGGAGCTTGTTTTTTTTTTTGTTTCCTAACTATACCTTTAATCCAATACTGAAGTGTCTACGCAGCGTTTACTACGGCCAATCTTTTAAATAGGCAACCCGAAACGTCCCCATAATGCTTATTGTGTGCCTATCATGCGGCCGCTTAGAGCAGGGCCGGATTTAGAG…	693	E_FL_epM-_05F04_F_0	NA	undefined	#N/A		#N/A	#N/A
641	1	2	0.333333	GTGGGGTACATCACTTTCAGGATTCAGAAGAATTCTTTATCCTATTTACGAAAACGGTTTTAGCCAACCAATTGGGTGGAATAAAGATTTAAAATATAACGGTTTTACATTACCAAGTGCACGATTGATATCTACTGCTATTATAACGACTACCGAAATAACACAGGATATAGAAATAACGCATATGACTATGCAATGGGGACAGTGGTTAGATCATGATTTGGATCACGCATTACCCCCTGTAAGTTCTCAAACTTGGGATGGTGTTGATTGTAAGAAAACTTGCGACTATGCTCCTCCTTGTTTTCCGATTGATGTACCCTTAAACGATCCTAGAGTGAATAATCGGCGATGCATTGATTTTATAAGAACGAGCTCTGTTTGTGGTTCAGGAACAAC…	663	E_FL_epM-_05F21_F_0	NA	IPR002007|Haem peroxidase, animal, IPR001611|Leucine-rich repeat, IPR007110|Immunoglobulin-like, IPR003591|Leucine-rich repeat, typical subtype, IPR000483|Cysteine-rich flanking region, C-terminal, IPR003599|Immunoglobulin subtype, IPR003598|Immunoglobulin subtype 2, IPR013098|Immunoglobulin I-set, IPR010255|Haem peroxidase	Peroxidasin	CG12002	7e-87	316
642	1	1	0.5	GCTTCATCAAATTGAAAATCATTAAGGACATGGTCATTAATGGTAAACTCCATTACGTGTCGTAGTAATTCCAAAGAAATGTGATTTTATATAACTGAATCGATAACTCGTACAATATGACACACAAACTTCAAGGAAACGTACACGAAAGCAATCTATTTCAATCAAAAACAACCATATGGTGGATCACATTCAGTTTGCTTTGCGGAGCAACCTTTCTGACAAGATATTACAAAGTTCTGGAGCCTGATCATGTATGTTGGGATGAGACACATTTCGGTAAAATGGCAAGTTGGTACATAAACAGGACCTTCTTCTTTGATGTACATCCACCACTTGGCAAGATGCTAATAGCATTGTCTGGCAAATTATCAGGGTATGATGGTACATTTCCATTTG…	726	E_FL_epM-_05H11_F_0	NA	undefined	rotated abdomen	CG6097	7e-16	80.9
643	1	188	0.00529101	GGGCATCTTACCCTTTGGATCGCTTTGGCTTTATTAAGTTTAGATCATCCCATTAGTATGCTTTATTTAATTTATAATGACGTAACATAAGATATGGACAATTTGGATTATAATTTTTTTACAAAAGTAATATTAATTATTAGTAAAATAGATTACAAACATCATAAACACTATTATATATGAGTCGTCTATTATCAAAGGTGGCAATCTGTGCATTTGGACAAAAAAAAATTATTGATATGTCAATACAGATTGATTTGAATATAATCGTCTCCTTCAAAGAATATGGTTCAAAACCTGCATTAAATAAAGGTTAATACTTAACCTGTTATTTATCTAAGATGTCGTTCAGAAGAGTTTTGTGACTGCCAATGGAATACAAAGTCAATAATTCGTTTT…	692	E_FL_epM-_05H18_F_0	NA	IPR003439|ABC transporter related, IPR011701|Major facilitator superfamily MFS_1	#N/A		#N/A	#N/A
644	1	8	0.111111	TGATACAACTGTGCTTAACTATTAGAAAATTTTATTTTAAAATTATGGCTACTGTAAAAGACGTCGCTACATTATATCAAAATCTGAAGACCGAGTGGGCAAAGAAGCCAAGAAAGCTGGACAAATGTGGAGAGCTCTTAAACAAAATAAAGATTGCTCTTACACAGTTAACGTTTCTTCCAAGTAATAATGTTGCAGCAAACCAAAAAGAGTTGATTTTGGCTAGAGATGTATTGGAAATAGGTGCACAATGGGCCGTCGCCGTGAAAGACGTCAAAGCTTTCGAGAGATACATGTCTCAACTCAAGTGTTATTATTTCGATTACAAAGACCATCTCCCGGAGTCTGCATTCACAAACCAACTGCTAGGATTGAATCTATTATACCTGCTTTCTCAAA…	714	E_FL_epM-_05H20_F_0	NA	IPR006746|26S proteasome non-ATPase regulatory subunit Nin1/mts3, IPR005062|SAC3/GANP/Nin1/mts3/eIF-3 p25	Rpn12	CG4157	5e-64	240
[truncated: 737 more rows]
