# Supplementary material for: Catalogue of epidermal genes: Genes expressed in the epidermis during larval molt of the silkworm Bombyx mori
Source: BMC Genomics. 2008 Aug 22;9:396. doi: 10.1186/1471-2164-9-396 (PMC2542385; doi:10.1186/1471-2164-9-396)
Supplement: Additional File 2 — List of identified putative isoforms or premature transcript. [file 1471-2164-9-396-S2.xls]

## Sheet: Sheet1
cluster No.	total number	sequence	length	member	signal peptide	remarks
2.1	[1]	AACGGTATCTCAGCTCAAGCACAAGGAACTCCTCGTGACTTCGGAGGCAATCCTCCCGTTGTGCCTGTAGTATCCCAGGGATCGTTCGCCTGGACATCTCCCGAAGGTCAACCAATCGTAATTACCTACATCGCTGACGAGAACGGCTACCAACCTCAGGTAAAAGTTTGATCCATAATTTTTAAAGGAGAATTTTTGTTTGGTTTTTGCGAGTATATTAAACACAAGATTAACTAGTGAATGAAATTTTAATTGTAATTAAGAAAAGTATTGAGAAACACTTATTTAGTTATTTTTATTACAGAATGTCAGTTTCTTAAATATTGCACAATGATCGATTGATTTCATCTCATCGCTGATGACGCAATTTTTTTTTTGAATAAGTTAAATTTTCGTGAC…	717	E_FL_epM-_23E12_F_0	NA	BmorCPR39
3.1	[1]	GAACTCAAAGTTTTAAAACAATGGACGCGCAATATCGAAGCAATAAAGTTGCCGAACACAGAAACCGCTAAATATAATGGCTGAACTATAGATCTTAGTTGTAAGATAATCTAAGCATGCTCGTACATGAGGTTCCATTTAATGTTTTTTGTATTAATTTATTAGTGTTAATTAACTTATCACAACAATACGAAACGATTTCATCTTGTTGACCTGAGCGTAATAATTACGTGCTGGTCATTACATTAGTAGCGTACAACACCGGAACAATAAACTGCTCGCTTTAGAATAATTTTGAAACGTATCACGAATTCCGTTTACCTATTAAAAGCGTATTGCGAAAATTCAAATTAGCATTTTTCTTTCAGTTACTTTAAAACGTAATTCAATGATATAAAT…	694	E_FL_epM-_03L08_F_0	NA	BmorCPR32
3.2	[1]	GGTCATCTTTGACGGTTTTGTAAGTTTAACACATAAATTTATGTAGATGGTACATGTGAATGCCTTAACCTAATGCAGTAATGCTGCAATAATCTATCGCAGCCTCCTAGCTTCACGTTCAGATTCAAGAAGAGTGAGGATGTCTCCGTCACGGACCGGTCCTTTCACGTTCCTGATGATCTGACGGCTGGTCTCCCCAATGAACTCGACCTTCACTTGAGTACACTGGCCCTGAGAACCAGTACGGCCGAGTACTTTCACGACACGAGCAAGAACGCTGGAGTTAAGGATGCCGAAGCCCAAGTTGCACAAGGATCTTTCACTTACACCTCCCCTGAGGGCATCCCTATCTCTGTTTCTTACGTCGCTGATGAGAACGGTTTCCGCCCAGAAGGAGCT…	624	E_FL_epM-_07N09_F_0	NA	BmorCPR32
5.1	[1]	ATGAAATTCGCAGTAGTATTCGCTTGCATGGTGGCAGCGGTTGCCGCCCAAGTCCGGTATGAAAATGAATTCTACAAGAAGAACCCATACCGGTACAGCACATACCGGCCGTTCGTTTCCGTGACCACTCCTACTCCGTTTCTGCCTATCCCGATCTCCTCTGTTGCCCCCGTCAGAGTAGTACCCAAGGTATCTGAGGGTTACGGCGCTGAGACTGTCAAATTCGGAAATGAAATCAACCCCGACGGTTCCTACACCTACTTGTAAGTTTAAAAAAAATCTCGTACATTTACGGAGAACCCGTTATCAAGTTCGTTCCGGAATTAATATTTTGTTGCTTGTAGCTACGAAACCAACAACGGTATCGCTGCCCAAGAACAGGGAGTTCCCCGTAACCTT…	732	E_FL_epM-_16K16_F_0	NA	BmorCPR38
8.1	[1]	TTATCTCACAAATATATCCTTCGAAAATTTTGTATTTGGAAATCGATGCGAAATCGTTTAGGATTGTGACCGGTCGATTAGCATATGATTATTCTAATATGCTCGATTGGATGTTACGACACTAATTTGAATGTTTGTTGTGCAGGTCGCCCTCGCTTTGATCGGCTGCGTGGCCGCCGAGCCTCCGGTCGGTTACAGCTACTCCGCTCCTTCGTCCATCGTCATCGGAGGACACTCTTCCCTCAGCAGCGGGGGACACTACACCCCGGTGCCTGTCGGACACCAGGAAACCGAGGGCTACAGTGTAGACCCCCATCTGCTCGAGAAGATCAAGACCATCATCCTTAAGGACGAGATCCAGAACCAGGCCTACCAATCCGTCTCTTCTTCCCATGGTCA…	590	E_FL_epM-_10H11_F_0	MFVVQVALAL IGCVAA	BmorCPG14
10.1	[3]	CTTCCAGCAGATGTGGATCTCGAAGGAGGAATACGACGAGTCCGGCCCCGGCATCGTCCACCGCAAGTGCTTCTAAGCAGCGCGGCCGCGTGACCCCGGTGCTGTGTGGTGTTGTGCTCGTCCGAGTTCTGAACGCAACCGTCAGTACGTTGTACCTAGTGATACCTGAGAACTGAACATCTAATCTAACGCCATCTATTCTAATGTAATTTATTGTAAAATTTTATATAAATTTAATTTCTTTTTTATTTTTATTATATACACGGGATCGTTGTGGATCTCAACGCCAAATGTAATTAATAAATAAAACGGTTAATTTATTTAAAAAAAAAAAAAAA	338	E_FL_epM-_02B07_F_0 E_FL_epM-_23I01_F_0 E_FL_epM-_26O20_F_0	NA
14.1	[10]	TTCGAGTCATCTCACCAACTACCATTCAACATTCAAAATGAAAACCTTCTTGTGCGTAGTCCTCCTCGCCGCCGCCGTCCTGGCCGACCCTGCTCCCTCTGAGAGTGAAAACAAGAGGGAGAAACGTGGATACGGCGGACTAGGCACCGGACTCGGCCTCGGCTATGGACTCGGGTACCCCGGACTCTACGGCGCAGGACTCTACGGTCACGGACTCGGCTATAGCGGACTCGGTTATGGCGGACTCGGTTATGGCGGACTCGGCTACGGCGGACTCGGGTACGGCGGTCTCGGCTACGGGTACGGAGCCGGGTACGGCTACGGAGGTCTGATCCCCGGCGCCCCCCTCCTCCACGCTCCTGTGGTCGCAGCCCCCACCGTGGTCGTTAAGAAAGTTGA…	644	E_FL_epM-_15B23_F_0 E_FL_epM-_20F05_F_0 E_FL_epM-_04H14_F_0 E_FL_epM-_09N10_F_0 E_FL_epM-_10D19_F_0 E_FL_epM-_18A24_F_0 E_FL_epM-_27C07_F_0 E_FL_epM-_04D17_F_0 E_FL_epM-_15D07_F_0 E_FL_epM-_11N12_F_0	MKTFLCVVLL AAAVLA	BmorCPG25
14.2	[3]	ATAGGGAATCTTAGATTTTGATCAGTACTTCGAGTCATCTCACCAACTACCATTCAACATTCAAAATGAAAACCTTCTTGTGCGTAGTCCTCCTCGCCGCCGCCGTCCTGGCCGACCCTGCTCCCTCTGAGAGTGAAAACAAGAGGGAGAAACGTGGATACGGCGGACTAGGCACCGGACTCGGCCTCGGCTATGGACTCGGGTACCCCGGACTCTACGGCGCAGGACTCTACGGTCACGGACTCGGCTATAGCGGACTCGGTTATGGCGGACTCGGTTATGGCGGACTCGGCTACGGCGGACTCGGGTACGGCGGTCTCGGCTACGGGTACGGAGCCGGGTACGGCTACGGAGGTCTGATCCCCGGCGCCCCCCTCCTCCACGCTCCTGTGGTCGCAG…	611	E_FL_epM-_03G22_F_0 E_FL_epM-_02O07_F_0 E_FL_epM-_05O03_F_0	MKTFLCVVLL AAAVLA	BmorCPG25
14.3	[1]	GAGTCATCTCACCAACTACCATTCAACATTCAAAATGAAAACCTTCGTAAGTATTCGAAAATTACTTAAACTTCCGCCGTGCTTTGATCTCATTTATTAATCGACGATTGGTCTTTCTAGTTGTGCGTAGTCCTCCTCGCCGCCGCCGTCCTGGCCGACCCTGCTCCCTCTGAGAGTGAAAACAAGAGGGAGAAACGTGGATACGGCGGACTAGGCACCGGACTCGGCCTCGGCTATGGACTCGGGTACCCCGGACTCTACGGCGCAGGACTCTACGGTCACGGACTCGGCTATAGCGGACTCGGTTATGGCGGACTCGGTTATGGCGGACTCGGCTACGGCGGACTCGGGTACGGCGGTCTCGGCTACGGGTACGGAGCCGGGTACGGCTACGGAGGT…	684	E_FL_epM-_20E11_F_0	NA	BmorCPG25
15.1	[1]	GTCGACGAGGCTTACGACCAGATGGACATTGACGACAAGGGTTACATCGACACCACCAAGCTGATCGCCATGCTGACCGCCAGCGCTGAGGAGGAGGAAGGTGGTGAAGCCGCGTAATGATTCCATCTCTACTATAAGGTCTAAGACGCCAGCCGCAGTCATCACGCCCGGCCACGGTTCACTCGGATTAAACATCACCATATGAACCAAACTTTTTTATTTTAATTTTCTACATACATAATAATTTATTGTTTCCAACTTTTATTTATTTATATATAATGAAAATATAGTTCTACTATTACCAAAAAAAAAAAAAAA	318	E_FL_epM-_16D15_F_0	NA
15.2	[1]	CGACGAGGCTTACGACCAGATGGACATTGACGACAAGGGTTACATCGACACCACCAAGCTGATCGCCATGCTGACCGCCAGCGCTGAGGAGGAGGAAGGTGGTGAAGCCGCGTAATGATTCCATCTCTACTATAAGGTCTAAGACGCCAGCCGCAGTCATCACGCCCGGCCACGGTTCACTCGGATTAAACATCACCATATGAACCAAACTTTTTTATTTTAATTTTCTACATACATAATAATTTATTGTTTCCAACTTTTATTTATTTATATATAATGAAAATATAGTTCTACTATTACCAAATTGTGCTACTGTTTGATTGAAATGGGATTCTGTGGAATGCTATGTGTTCATTATATTAATTTTACCAATAAAGTTACTTAAAGTCTGAATGAAAT…	426	E_FL_epM-_19H04_F_0	NA
16.1	[1]	GACACCTCCGTGAGACAACATGAAAGCATTCTTGGTAGGTAATCGTGTGCAGTGAAAGTGAATTGTGACCTGTGCGACCCGCGCTCCTGTGACCGCGCTCGTGTGCTTCCTTGTGAAATGTACAAAGTGCTAATGGCGCTCGGCCGTATTCGTCGTCCACAACGATGAATACAGTCGAACGCCGCTTTTAACGGTGTTCTTTAAGGATTTGTTTCTGCCGTAGGTATTAGCTGCCGTTGCGGCACTCGGCTCGGCCAGACCCGAGGCGGGATACACTTACAATGCGCCGGGAGGCGGCAGCCTAGGAGGACACGGCGGTGGCATCGGCGGCGGCATCGGTGGCATCGGAGGCGGCATTGGTGGCGGACACGGAGGATTCTCCTCTGGCGGTCTGAGCTC…	735	E_FL_epM-_02D13_F_0	NA	BmorCPT3
18.1	[1]	TGGAGACGTGTGTGATTACTACTATATAAAAGCGCTTCGAGAAGTCGAGATCATACTTCTAGGAGAATTACTGAAGAATTAACACGTATTTTAAATTAAAACAAAATGTCCAAGATTGTGATTATCGCCCTTGCTTTGATCGTCGCCGTATCAGCTGGAGGTAATTATTGTATCAATGTTTTCATTATTTATTCGCATTTCCATAATTTCAAATTTTAAAATTGACCACGTCTTATTTCATATGTATTATAAATAATTCAAAGTTGTTTTTTGAATATAAACTTGACTATAGTAGATCCAATAGAGTTACAATTTAGCGCTCTAGATCTCAACAAGAAGACAATTGACAAGAAAAATCTACAAAGAATTGGCTTATAAGTTATTTTTAACAAAATACCA…	767	E_FL_epM-_22J08_F_0	NA	BmorCPG17
20.1	[2]	CATTTTCGCGAGTAGGACGAAGGTGTCTCTGCTTATTAGCGTTTAAGCATTCGATTTTAACACAAAAGTGAATCAAAATGACGACAAACATGCAGCAAGGAACGATTTTAGACGTTTTGAAGAAGAAAATGCGTCAAACGAAAGAGGAAATGGAAAAATATAAGGACGAGTGCGAGGAGTACCACAAACGGTTGCAAGTGGAAATTATGCGAAGAGAAGAAGCTGAGTCCGAAGTGGCTGCCCTGAACCGACGTATCCAACTGCTGGAGGAGGACCTCGAGAGGTCCGAGGAGCGTCTCGCGACCGCCACCGCCAAGCTGTCCGAGGCCAGCCAGGCCGCCGATGAATCCGAGCGAATACGCAAGGCGCTGGAGAACCGCACCAACATGGAGGATGATC…	949	E_FL_epM-_11P14_F_0 E_FL_epM-_09G11_F_0	NA
27.1	[4]	GTGGGCCAGTCAGCAACTGTGGCTCGTGTTGGCTAAACCATCTCGTAGGGCCATCTTCTAATTCTTGCAGTAGGACACCCTAAACCAACACAACAACAATGGCGGATGATGAAGCGAAGAAGGCCAAACAGGCCGAAATCGACCGCAAGCGCGCTGAGGTGCGCAAGCGCATGGAGGAGGCCTCCAAAGCCAAAAAGGCGAAGAAGGGTTTCATGACACCTGAGAGGAAGAAGAAGCTCAGGTTGCTGCTGCGTAAGAAAGCCGCCGAAGAGTTGAAGAAGGAGCAGGAACGTAAAGCTGCTGAAAGGAGGCGCATCATCGAGGAGAGGTGCGGTAAACCTAAGAACATTGACGACGCCAACGAAGATACTATTAAGAGGGTTTGCAAAGACTACCATG…	810	E_FL_epM-_04F01_F_0 E_FL_epM-_08A13_F_0 E_FL_epM-_18L02_F_0 E_FL_epM-_18B19_F_0	NA
27.2	[2]	GGGCCATCTTCTAATTCTTGCAGTAGGACACCCTAAACCAACACAACAACAATGGCGGATGATGAAATCTCCGACCTGAACTCCCAAGTCAACGACCTCAGAGGCAAATTCGTCAAGCCCACACTAAAGAAGGTTTCCAAATACGAAAACAAATTCGCCAAGCTCCAGAAGAAAGCCGCCGAATTCAACTTCCGTAACCAATTGAAGGTCGTGAAAAAGAAGGAATTCACCTTGGAAGAGGAAGACAAAGAGAAAAAGCCTGACTGGTCGAAGGGCAAGCCGGGAGATCAGAAGGTAAAAGAAGAAGAGGTTGAGGCATGAACATCATAATACCCAAATCATTAAGACCTTTCACCAACTGTCAATAATTATGTGATGTGCCCTATAGTGTGTCTGTCT…	686	E_FL_epM-_05H06_F_0 E_FL_epM-_12N10_F_0	NA
27.3	[1]	TCGTGTTGGCTAAACCATCTCGTAGGGCCATCTTCTAATTCTTGCAGTAGGACACCCTAAACCAACACAACAACAATGGCGGATGATGAAAAAAAGCGTCTCGAGGAGGCGAAGAAGGCCAAACAGGCCGAAATCGACCGCAAGCGCGCTGAGGTGCGCAAGCGCATGGAGGAGGCCTCCAAAGCCAAAAAGGCGAAGAAGGGTTTCATGACACCTGAGAGGAAGAAGAAGCTCAGGTTGCTGCTGCGTAAGAAAGCCGCCGAAGAGTTGAAGAAGGAGCAGGAACGTAAAGCTGCTGAAAGGAGGCGCATCATCGAGGAGAGGTGCGGTAAACCTAAGAACATTGACGACGCCAACGAAGATACTATTAAGAGGGTTTGCAAAGACTACCATGAACGC…	772	E_FL_epM-_17I06_F_0	NA
27.4	[1]	TTCTTGCAGTAGGACACCCTAAACCAACACAACAACAATGGCGGATGATGAAGCGAAGAAGGCCAAACAGGCCGAAATCGACCGCAAGCGCGCTGAGGTGCGCAAGCGCATGGAGGAGGCCTCCAAAGCCAAAAAGGCGAAGAAGGGTTTCATGACACCTGAGAGGAAGAAGAAGCTCAGGTTGCTGCTGCGTAAGAAAGCCGCCGAAGAGTTGAAGAAGGAGCAGGAACGTAAAGCTGCTGAAAGGAGGCGCATCATCGAGGAGAGGTGCGGTAAACCTAAGAACATTGACGACGCCAACGAAGCGGAACTGCAGACGATATGTCAAATGTACTGGCACAGAATATACAACCTTGAGGGGGATAAATATGAACTAGAACGAGCGATCGAAATTAGGAA…	718	E_FL_epM-_19P24_F_0	NA
27.5	[1]	GGCCATCTTCTAATTCTTGCAGTAGGACACCCTAAACCAACACAACAACAATGGCGGATGATGAAGCGAAGAAGGCCAAACAGGCCGAAATCGACCGCAAGCGCGCTGAGGTGCGCAAGCGCATGGAGGAGGCCTCCAAAGCCAAAAAGGCGAAGAAGGGTTTCATGACACCTGAGAGGAAGAAGAAGCTCAGGTTGCTGCTGCGTAAGAAAGCCGCCGAAGAGTTGAAGAAGGAGCAGGAACGTAAAGCTGCTGAAAGGAGGCGCATCATCGAGGAGAGGTGCGGTAAACCTAAGAACATTGACGACGCCAACGAAGCAATGCTCAAGAGAATAATACAGGAGTATTATGACCGCATGTATGTGTGTGAGGGCCAGAAGTGGGATTTGGAACATGAAG…	762	E_FL_epM-_20J07_F_0	NA
30.1	[7]	GTTATCGAGAAATTGTTGATCAATAAACAGATAAAGATTATCAAGTGTTAATTTGTATTGTATATCTGGTGAGAAGTTACTGTGACTTAAGCGGGCCTCGTTTTGTGAATGTCATAAGTTGTAATTGTATACCTGATTCTGCAGCATTAGATTATCATCGAAACGGAGACGACTAAGGTATACCAAGATAGACCACTTAACAACAGGATCATGGGATTTTTCACTGCCCTAATAGTCAACATCGTAGGCGGAGCCGTTCTTTGCATGGGAGGGTTTTTGATCCCAATCGTGGCACCTCTGCTCGGCTTCAGCGCATCGGGAATAATGGCGGGAAGCATTGCAGCTTCAGCCCAGTCGTATTACGGGAATTTAATGGCCGGAAGCATTATATCAAAGTTG…	545	E_FL_epM-_14J07_F_0 E_FL_epM-_25C20_F_0 E_FL_epM-_10I14_F_0 E_FL_epM-_10A24_F_0 E_FL_epM-_19J17_F_0 E_FL_epM-_01J02_F_0 E_FL_epM-_15A13_F_0	MGFFTALIVN IVGGAVLC
30.2	[6]	GTGAGAGTTATCGAGAAATTGTTGATCAATAAACAGATAAAGATTATCAAGTGTTAATTTGTATTGTATATCTGGTGAGAAGTTACTGTGACTTAAGGATCATGGGATTTTTCACTGCCCTAATAGTCAACATCGTAGGCGGAGCCGTTCTTTGCATGGGAGGGTTTTTGATCCCAATCGTGGCACCTCTGCTCGGCTTCAGCGCATCGGGAATAATGGCGGGAAGCATTGCAGCTTCAGCCCAGTCGTATTACGGGAATTTAATGGCCGGAAGCATTATATCAAAGTTGACTGCCGCCGCCATGATAGCACCAACTCCGTAAGACATTACATAAGTTTGTCAAAAACAGATAACTGCTGCTCGTCAATACATTCTGGATTTAAAATGTCTTAAATTCT…	436	E_FL_epM-_13G19_F_0 E_FL_epM-_23K05_F_0 E_FL_epM-_09H17_F_0 E_FL_epM-_18J08_F_0 E_FL_epM-_17A08_F_0 E_FL_epM-_27F12_F_0	MGFFTALIVN IVGGAVLC
36.1	[1]	CTTCGCGCACAGCAGTCTCGGCATCACCGCCCTGAACTGTACACGCGTCCGGGAGCTCGACTCTCGTTCCGACTCGACGAACAGGATAAGTTAAGCGAGCACAATGCCTTTCAAACCCGCTGATAACCCGAAGTGCCCGAAATGTGGCAAATCAGTTTACGCCGCTGAGGAGCGCGTGGCTGGTGGCCTCAAATGGCACAAAATGTGCTTCAAATGTGGTCTGTGCCAAAAATTGCTGGACTCAACCAACTGCTCAGAGCACGAGGGTGAACTGTACTGCAAAGTGTGCCATGCACGCAAATTCGGACCCAAAGGCTACGGCTTTGGTGGCGGCGCTGGTTGCCTCTCTATGGACACCGGCGACCACTTGAAGGGCGAGAATGCGGGGGGTGTGAGGAC…	734	E_FL_epM-_10L12_F_0	NA
36.2	[1]	GAACTTCGCGCACAGCAGTCTCGGCATCACCGCCCTGAACTGTACACGCGTCCGGGAGCTCGACTCTCGTTCCGACTCGACGAACAGGATAAGTTAAGCGAGCACAATGCCTTTCAAACCCGCTGATAACCCGAAGTGCCCGAAATGTGGCAAATCAGTTTACGCCGCTGAGGAGCGCGTGGCTGGTGGCCTCAAATGGCACAAAATGTGCTTCAAATGTGGTCTGTGCCAAAAATTGCTGGACTCAACCAACTGCTCAGAGCACGAGGGTGAACTGTACTGCAAAGTGTGCCATGCACGCAAATTCGGACCCAAAGGCTACGGCTTTGGTGGCGGCGCTGGTTGCCTCTCTATGGACACCGGCGACCACTTGAAGGGCGAGAATGCGTAAGTACCAAC…	703	E_FL_epM-_22L20_F_0	NA
37.1	[3]	GCCGCGGACTCCACATTCCAACGTCGCTGTGCTGCCGGTCCAAGAACCAGTGCCGAGTGACTGAGTGACCGACTTCTACCCGTGCGACACTCAATAAACAACCAACATGTCTGACGAGGAGGAATATTCTGGCTCTGAGGAGGAGGAAGTAGAAGAAGAAGTCCCGGAGACGAAACCCGCTCCTAAACAAGAGAGTAGACCGTCGATCGCGGGTGAGGGAGATCCAGAATTCATCAAGCGTCAAGACCAGAAGCGGTCGGACTTGGATGAACAGTTGAAGGAATACATCAACGAATGGCGCAAACAGCGGGCCAAGGAGGAGGATGAGCTCAAACGCCTTAAAGAGAAGCAGGCCAAGCGCAAGGTTTCTCGTGCCGAAGAAGAAAAGCGCCTCGCTCA…	711	E_FL_epM-_10A03_F_0 E_FL_epM-_22N15_F_0 E_FL_epM-_15A04_F_0	NA
38.1	[6]	AACGCCACCATGCCTAACCACGAGACCACCAACCTCATCGCCACCTACTGCATCCTGGTGCTGCTGTTGGCCAGCCTGTGGCTCCTCTATTCGGGGATGTTCTGAGGTGCTTCTCGTCGACTCATTCTTCGCCCTACGATCTAATGCGATGCAGACAAGATAAGCCAACTCGAAGGAGATCATACGAGGATGGCGGATTAAACGAACCAAAAAAAAAAACAAAAAATACAAACAATATCTCTAAGAAACCGTAATATTAGCACTTAAGTTATTTATAAGTTAGTTTTGTACAATCCCGAGCATTTAAATAACTTGAATGGTTGACAGCATTGGATATTCGTACGCAGACGATCGGCAATGAAAAACAATAAACAGCAATGTACACAACATGCAAATAAA…	592	E_FL_epM-_04O03_F_0 E_FL_epM-_21B15_F_0 E_FL_epM-_11I03_F_0 E_FL_epM-_22H20_F_0 E_FL_epM-_22P15_F_0 E_FL_epM-_14F02_F_0	NA
38.2	[4]	ACGCACTGTTAACTTGCAATCATGCCGATCAACGCGGAGACCGTGAACCTCGCAGCCACGTACATGATCCTCGTCATCTTGCTCTTCTGCCTGTGGCTACTGTATTCCACCGTCTTCTAAAGTGAAATGAGAACACTGTAAGTCTTCAATTTACGACAGTACTGTGTGTTCGTAGTCAGTTTTTGGAAGCCCCGCAGTTATCAACAGTCGTACGTCGATGCAGACAAGATAAGCCAACTCGAAGGAGATCATACGAGGATGGCGGATTAAACGAACCAAAAAAAAAAACAAAAAATACAAACAATATCTCTAAGAAACCGTAATATTAGCACTTAAGTTATTTATAAGTTAGTTTTGTACAATCCCGAGCATTTAAATAACTTGAATGGTTGACAGCAT…	661	E_FL_epM-_01G18_F_0 E_FL_epM-_02C22_F_0 E_FL_epM-_23O22_F_0 E_FL_epM-_06B06_F_0	NA
38.3	[1]	CTTGCAATCATGCCGATCAACGCGGAGACCGTGAACCTCGCAGCCACGTACATGATCCTCGTCATCTTGCTCTTCTGCCTGTGGCTACTGTATTCCACCGTCTTCTAAAGTGAAATGAGAACACTATGCAGACAAGATAAGCCAACTCGAAGGAGATCATACGAGGATGGCGGATTAAACGAACCAAAAAAAAAACAAAAAATACAAACAATATCTCTAAGAAACCGTAATATTAGCACTTAAGTTATTTATAAGTTAGTTTTGTACAATCCCGAGCATTTAAATAACTTGAATGGTTGACAGCATTGGATATTCGTACGCAGACGATCGGCAATGAAAAACAATAAACAGCAATGTACACAACATGCAAATAAAATGTGACATAGTTTACGTGCTGGG…	568	E_FL_epM-_27N06_F_0	NA
42.1	[1]	ATGAGACCAATGCTCGTGGCCGCCAGTCTGGTGGCTTTATTGGCCCTCGCTTACGCGGAAGAAGCCAAAAAAGCAGAAAAGGAAGTGGCAGTGACCGATAAGGAACCGGCGGCTGACGACAAGAAACACGAAAAGAAAATCCCCTACCCCGTGAAAGTGCACGTTCCCCAACCCTACCCCGTTGTCAAACATGTCCCTTACCCAGTTAAAGAGATTGTCAAGGTACCAGTTCACGTACCGCAACCCTACCCAGTCGAAAAGAAGGTGCCTTACCCAGTACATGTCCCAGTCGACAGACCCGTCCCCTTCAAGGTATATGTGCCAGAACCTTACCCCGGTGAAAAGAAAGTTCATGTTCCAGTCGAAGTGCACGTGCCCGCTCCTTACCCAGTAGAGAAG…	595	E_FL_epM-_07A20_F_0	MRPMLVAASL VALLALAYA	BmorCPG12
55.1	[6]	GTGGTTATATAAATACAAATAGTTAAAGAGGGGCAGCGGAGAGCTCTTGCACTTTGTAAAAGGCGCGCTAAGCAGCAGCCAGTCTTCGCCGAGCGCCATGGCTCGACACGCGTTTCTGTGTCTCGGTGTGTTATTAGTTGGTTCGCTGGTATGCAGTACTTCTCGTGTGAAGCGACAAGATGACGACGGAGCTGGAGATGAGCCGAACGCTGATCAGTTGTGCGACGGTAGACCCGCCGATGAATATTTCCGTCTCACCACCGAAGGTGACTGCCGCGATGTCGTCAGGTGCACTAGGTCAGGTCTTAAACAGATAACTTGCCCGTCTGGATTGGCTTTCGATCTTGATAAACAAACCTGCGACTGGAAGGGTAAAGTGAACAACTGTGACAAACTCGA…	787	E_FL_epM-_04N03_F_0 E_FL_epM-_24A03_F_0 E_FL_epM-_13L12_F_0 E_FL_epM-_05B23_F_0 E_FL_epM-_01K01_F_0 E_FL_epM-_23K20_F_0	MARHAFLCLG VLLVGSLVCS
58.1	[1]	TTTCTAAGCATGTTAAAAATTCGTTAAATATCAATAAAATCATTTAGCAAAGATTGAAAACGCATCAAAATGGCAAAGTCAAAGAATCATACAAATCATAACCAAAACCGCAAAGCTCACAGAAATGGTATCAAAAAGCCAAGGAAGACCAGGCACGAATCCACCCTTGGCATGGATCCAAAATTTTTAAGGAATCAAAGGTTTTGCAAGAAGGGTAACCTGAAGCCAGCCAAGCAACTCGCGAGGGCGGCTGAGAGAAAAGCTACCCGAGAAGCAAAGGCCAAGAAATGAACATTAGTTATAAGCAAATAAACGCATAAAAAATAAAAAAAAAAAAAAA	340	E_FL_epM-_01I01_F_0	NA
64.1	[1]	CGGAAAGGACAGCAACAAATTTTTTTCTTAGCTGGCTTCAAAGCGGTTAGCTAAAAGCCATGGCGTTTGTTGTGAGTTGATGCTGATAAAAAACTGAAAAGCTCTATAAATTTTATTGTATTCTTAAGTTTTAAATTTTCGTTTTATCCTTGTTCCAGATGAAAGCGTTTTTCATTTTTGCTTTAGCGTACGGAGCACAGGCTGGACTATTACAAGATCAACATGATTCATACGTGTCGTCAGCATTAGGCGCGTCGTCAGCTTCTTTCGGTCCACCTTCAAACACATACGGTCCACCACACATAAATGGTATCACAGAAGCTCACGTAAGCGGTCCGACTGTTTTAGAAGAGAGTTTAATTGAACAGCACTCACACGGCGGACACGCTTTCGATGCTG…	637	E_FL_epM-_27H10_F_0	MKAFFIFALA YGAQA	BmorCPG8
77.1	[1]	TTTTTGCTTACCAGTAAAAACTGTTATTTGATTCGGTCGGGTTGTGATGTGCTAATAATTAATAACAATGTGCTGTGTTCAGGTATTAGTCGGGATCACTGGCATAAGCGAAGGGCCACCGGTGGGAAACGTGCGCCCATACGCAAGAAGAGGAAGTATGAGTTAGGGCGTCCCGCTGCAAACACCAGGCTCGGCCCTCAGCGAATCCACTCCGTTCGTTCACGTGGTGGAAATACTAAGTACCGTGCGCTGCGTCTGGACACCGGTAACTTCTCTTGGGGATCGGAATGTTCAACTCGCAAAACCCGTATCATTGATGTTGTGTATAATGCATCTAACAATGAATTGGTGCGTACAAAGACCCTTGTCAAGAATGCAATTGTTGTAGTAGATGCAACT…	541	E_FL_epM-_21O22_F_0	NA
78.1	[1]	TGTGCGAAGACAGTGATGAACTACTTAATTTTGTCCGATCACGGAACCCGGGACTGCGTCTCTAAGCTTCTCACCCTTCGAGTAGTTTTGATGGCTGACGTTGACATTGTACAAAAAGCGGCTAGTAGATTTACTACGTTTAAGTTATTTATTTTTTTATAATGTATCGTTCAAAATTCGTGTATCAAAAACGTTAACCAGATTGAATAAAATTATGGTTTTTCAAAATGAAACGTTTTGGTTTTGTTTTGTACATATTGTTAATCTGAATTTAATTTCAAAATTCATATTGTAAGTTTTTAATTGCACCAATGTAACTAACGTATACTAGATAGCATTAAAATACGTGTACGTTTAAAAAAAAAAAAAAA	371	E_FL_epM-_14O23_F_0	NA
79.1	[3]	GACGAACTAAACAAACAATCAATATGTTCAAATACTTGATCTTCGTTGCTCTCCTGGCTTTCGCGTCAGCCAAGCCTCTGCTGGTGAGCTACACGTCCCCTGTAGCTGCTGCATATACCGCTCCGGTCGCTGCTGCGTACACCGCCCCCCTGGCGTACTCTGCATACTCTGCATATTCTCCGGTTGCATACTCCGCATACTCATACGCATCACCATATTCTTATTACATTTAATTAAATAAAAATACGTCTAAATTCATGAAACCAAATATGTTGATGTGATATATTTTATTTATTTGATTACAATACAAAAAAGTATGAAAAAAAAAAAAAAA	334	E_FL_epM-_02B04_F_0 E_FL_epM-_02C15_F_0 E_FL_epM-_09L20_F_0	NA
80.1	[2]	ATTTTCGCCTGTGATAACTCGTGATCATATAAAAATGAAATTCTTCATGATTTTCGTCCTCGCTCTGCTGGCTATGGCCAACGCTCAAGGAAACGGCTACGAACCTATTGACAACCGCCCGTACATCGTTAATCCTCCCAAAGATTACAACCCTAATGGAAACGGCTACGAACCTATCGACAACGGTGCATATTACGTGGACCCTCCCCAAGGCCGACCTTACTTCAAGCCTACCCCTTTCCCTGGTGCTCGCGGTGGGAAGTAAAGAATATCTTAGAAAATTAATAACGAAATAATGTATTAACAATATATTTCAAAATTTCATATGAATTTATGTCAACGGAATAAATAAATAAACATATTGTAGTGCTTAAAAAAAAAAAAAAA	387	E_FL_epM-_12O21_F_0 E_FL_epM-_05I03_F_0	MKFFMIFVLA LLAMANA
80.2	[1]	AAAATGAAATTCTTCATGATTTTCGTCCTCGCTCTGCTGGCTATGGCCAACGCTCAAGTGAACGTCGTCGATAATAATAATCCTGGACACGTTAACGTGGTCGACAATAACCATCCGGGTCACGGAAACGGCTACGAACCTATTGACAACCGCCCGTACATCGTTAATCCTCCCAAAGATTACAACCCTAATGGAAACGGCTACGAACCTATCGACAACGGTGCATATTACGTGGACCCTCCCCAAGGCCGACCTTACTTCAAGCCTACCCCTTTCCCTGGTGCTCGCGGTGGGAAGTAAAGAATATCTTAGAAAATTAATAACGAAATAATGTATTAACAATATATTTCAAAATTTCATATGAATTTATGTCAACGGAATAAATAAATAAACATATAA…	413	E_FL_epM-_04E13_F_0	MKFFMIFVLA LLAMANA
80.3	[1]	GAGCACAACTTTAATATTTTCGCCTGTGATAACTCGTGATCATATAAAAATGAAATTCTTCATGATTTTCGTCCTCGCTCTGCTGGCTATGGCCAACGCTCAAGACCCAGTTAAGGTAGTGGAAAACGCTGACTCAGTTGTGATCAATGACCCCGATCCATTCTTTGCCCAGCCTACTGTAGGAAACGGCTACGAACCTATTGACAACCGCCCGTACATCGTTAATCCTCCCAAAGATTACAACCCTAATGGAAACGGCTACGAACCTATCGACAACGGTGCATATTACGTGGACCCTCCCCAAGGCCGACCTTACTTCAAGCCTACCCCTTTCCCTGGTGCTCGCGGTGGGAAGTAAAGAATATCTTAGAAAATTAATAACGAAATAATGTATTAACA…	480	E_FL_epM-_23H23_F_0	MKFFMIFVLA LLAMANA
88.1	[1]	AATATACGGAATATACCGCTACAATAAAACTTTCTTAACAGTAAAATAACAATTTACTTCTGCAAGGTGAAGTGAAAATATGCGTTCCGTCACAGTAAAGGATGTTGAACAAGACAAGATTGTTAAAACTGTCGCTGCTCACTTAAAAAAAACGGGCAAAGTCAAGGTACCTGAGCACATGGATCTTGTAAAGACAGCTCGCTTCAAAGAGCTGGCTCCGTATGACCCTGATTGGTTCTATGTGCGTTGTGCTGCCATCCTTCGTCATATTTACATTCGCTCACCTGTTGGAGTCAAGACTGTCACCAAGATCTTTGGTGGGCGCAAACGTAATGGAGTTACACCTTCACATTTCTGCAGGTCATCAGGCAGTATTGCACGCAAGGCTTTGCAATCGTT…	568	E_FL_epM-_14E17_F_0	NA
94.1	[1]	GTGAGCTTGGGTCGTTGCGTTGTACACCAATAACGAAGCTGTGCAATAGCAAGTTAATTTATTTATTTATAATAGAACTATTTAATTAAAAGTAAGTTATTTTCATTGTGTCTTCAAATATATTAAGTGATTGTGATAACGGTTAACGGTTGTTAGAGGATTGGTGCATCGAGATTAGTGTGTGCGACTAATTCAAGATGTGCGACGAAGAAGTTGCCGCGTTGGTAGTAGACAATGGCTCCGGTATGTGCAAGGCCGGTTTCGCAGGAGATGATGCTCCTCGCGCCGTGTTCCCCTCGATCGTGGGAAGGCCCCGCCATCAGGGCGTGATGGTCGGTATGGGACAGAAGGACTCTTATGTAGGAGATGAGGCACAGAGCAAAAGAGGTATCCTGACCC…	749	E_FL_epM-_14M05_F_0	NA
110.1	[2]	GATCAATCGTCGCTGATCGTAGTGTTACCAAAAGACAAGGATGGCATTACACAACTTCAAGAAGCACTAAAAGACCCTAAGACGTTGGAAACGGCTCAGCAAAGCATGTATAGCACCGAAGTCGATTTGTATCTTCCCAAATTCAAAATTGAAACGGAGACGAATCTCAAAGATGTTTTAAGCAATATGAACGTTAATAAAATATTCAATAACGATGCTCAAATTACGCGCCTTCTAAAAGGAGAAAGCCTTTCTGTAAGTGAGGCTATTCAAAAAGCGTTCATTGAAATCAACGAGGAAGGCGCTGAAGCTGCTGCAGCTAACGAAATACGCTTCGGACTCAGGGCCGGATTTGACTCGGGTGAAGTGTTCTACGCCGATCGCCCATTTTTCTTTGCA…	586	E_FL_epM-_05N07_F_0 E_FL_epM-_01A11_F_0	NA
121.1	[1]	TCTGATCAATAATGCCCTAAATGAAATATCGTCTACGGGTATACCTGAATTAGATATTCCACCCGTGGACCCCATTGCTTTGAAAAATGTTTCCGTGACTGTTCTTGGACTGGTGGACATAACATTGCTTGAAGGTCAAGCAAAAGGTGTAAAAACTTGTAAATTTAGTTCAATAAAGTAAGTACGATACCATTAGATAAATTAACCAACGCACCGCGTCGCAATTGCAGAGTTCTTTCCTACTACCGTGAACTCCGAACTATGGAATGATTTTTTTTTGTTGCTTAGATGGCTGGACGAGCTCACAGTCCACCTGGTGTTAAGTGGTTACTGGAGCCCATAGACATCTACAACGTAAATGCGCCACCCACCTTGAGATATAAGTTCTAAAGGTCTCAA…	651	E_FL_epM-_10H21_F_0	NA
122.1	[1]	GCGAGCTCGCCAAGATGGTGAACAACAGAGTACCGTCGGTATTTTCAAAGACGTACGTGACACCTCGTCGTCCTTTTGAAAAGGCACGTCTTGACCAAGAGTTGAAGATCATCGGAGAGTACGGTCTCCGCAACAAGCGTGAAGTATGGCGCGTCAAATACACGCTCGCTCGTATCCGTAAGGCTGCTCGTGAGCTCCTCACCCTCGAGGAGAAGGACCCCAAGAGATTGTTCGAAGGTAATGCCCTTCTACGTCGTCTGGTTCGTATTGGAGTACTGGATGAAAAACAGATGAAACTCGATTATGTGCTTGGTCTGAAGATTGAGGACTTCTTGGAGCGTCGTCTGCAGACGCAGGTGTTCAAAGCTGGCCTGGCGAAGTCCATCCATCATGCCAGAA…	548	E_FL_epM-_15A12_F_0	NA
123.1	[1]	TTTGAAAATCTGCATCTACCTTTACTTTATCAAAAACTTGAACACAGTTGTTCATTTGTTTCAAGAATATATTTTTCAGTATATTAGGGTCTTGACCAGAGCGATGTCTACCGTAGTGAAGTCCTTCGAGGCCAGCCAAGTGGTGCCTGATGTTATACCAAAAGCGCCGGCCGCTTTATTGCAGGTGAAATACCCAAGCGGAGTCGAAGTTAAAGAAGGTAATGAGCTGACTCCAACTCAGGTGAAAGACGAGCCTTCAGTGAAATGGGACGCGGAGCCAGGACAGTACTACACTCTGGCCATGACCGACCCTGATGCGCCGTCCCGTAAAGAACCCACATTTCGCGAATGGCACCACTGGCTGGTTGGCAACATCCAGGGCAACGAGGTAAACTCCGG…	706	E_FL_epM-_01P09_F_0	NA
124.1	[1]	CGGGTGAGGTAGATGGTTTGAAATAAAAAAAAAATAGTGTTTGCACTCCAAGACAGCGGGTTTAAATAATTCGGGCATCAGTGAATTAGTTCTCTTCCATCGTCCACGATGTCCGTCGACAAGGAAGAACTGGTGCAACGTGCCAAATTGGCCGAACAAGCTGAGCGATATGACGACATGGCGGCCGCGATGAAGGAAGTGACGGAAACCGGCGTCGAACTTAGCAACGAGGAGAGGAACCTCCTTTCAGTTGCTTATAAGAATGTCGTAGGTGCCCGACGGTCATCATGGCGTGTCATTTCCTCAATTGAACAGAAAACCGAGGGTTCAGAAAGAAAACAGCAAATGGCAAAAGAATATAGGGTTAAAGTAGAAAAGGAGCTCAGAGAAATCTGCTAC…	746	E_FL_epM-_26P02_F_0	NA
125.1	[2]	TAACATTTGTTCAGCAAACACAATACGAGCACGACATAGACCGCCAAAATGTTCAAAACACATTTAGACATGATTGGCAGAAACGAGACGCCGTCGAAGAAAGCCAGATTTTGGCAGTCCTTCGTGCGTTCTCTAAAAGGTTCGGAAGACATCAGAGCCGAGGAAAGGTACAGGCCAACACGCCGCAGCGTTTTTCCCGAACTCCTGTCGACCTACCCTTACTCCAAGTCGATTTACGACGACCCTATCGCTGCCGCTGAGAGGATTACGGTACCCGGCTACCGTTACCTGCCTGTCCATCGCGAGATCTACGGCTACTCCCCGCGCCCTATCTATGCCCACAACTACCCTCGCTCCCTCGATTATTACAGGCCAACCCGAAAAGTTTAAGGGGGTCGT…	581	E_FL_epM-_13C02_F_0 E_FL_epM-_07F19_F_0	NA
126.1	[1]	TCCTCATGGGGCGCGCTAACCTCTCTCGATAATACTTATATACCTAAAAAAAATACAATCTATGTATTTTCAATAACCAGTTACCGGGACCAAGCTATAAGTGAAACGAACTGACGGCAACATAGTAATTCCACCATGGAGGACGCTCACACGAAATCCGTGGAAGAAGTCTTAAAATATTTTGGCACAGACCCAGACAAAGGCCTTAGTCCAGACCAAATAAAAAGGAACCAAGAAAAATATGGACCCAATGAACTGCCTACGGAGGAAGGCAAAAGTATATGGCAGTTAGTCTTGGAACAATTCGACGACCTCTTAGTCAAGATTTTGCTGTTAGCTGCTATTATTTCATTCGTATTAGCTTTATTTGAAGAGCACGAAGATGCATTCTCAGCCTTC…	785	E_FL_epM-_25H06_F_0	NA
126.2	[1]	GAAAAAGTATTAGATTAGTACAAAAATTTGCTTTAATTTGAATAATCAATTACTTTTGACGTTATTAATTAAGTGAACGATTATTTGAAAACTGTCCTTCTCATGTATTTAAATAACTTCTTGAACTGACGGCAACATAGTAATTCCACCATGGAGGACGCTCACACGAAATCCGTGGAAGAAGTCTTAAAATATTTTGGCACAGACCCAGACAAAGGCCTTAGTCCAGACCAAATAAAAAGGAACCAAGAAAAATATGGACCCAATGAACTGCCTACGGAGGAAGGCAAAAGTATATGGCAGTTAGTCTTGGAACAATTCGACGACCTCTTAGTCAAGATTTTGCTGTTAGCTGCTATTATTTCATTCGTATTAGCTTTATTTGAAGAGCACGAAGAT…	713	E_FL_epM-_26A04_F_0	NA
127.1	[1]	TGTTTATCTAGTGCAAAATGTTCACCAAAGTAAGAAGCAGTGCACAAGTAATTTAAGTTTGATTAAAAAATTTATAATTAACTTTAACCATATTTTTTTGTGTTTTAGGTGTTCGTCCTTAGCGCCGTGTTGGCCGCCGCCAACGCTGGTCTCCTGCCATACCACCACGCTGCGGCAGTTTCGTCCCAGAGCATCGTACGTCATGATGCCCCGGCCCACTATGCCTCGGCTCATTACGCCCCGGCTCACTATGCCGCACCCATTGTTCATGCAGCTCCACTCATCCACGCCGCCCCTGTAGTCCACGCTGCCCCCATCGTCCACGCTGCTTCTCTTGGCTACGCTCATGGCCACGACACCTATGCTCACCCCAAATACGACTATGCTTACTCCGTGGCT…	533	E_FL_epM-_27L23_F_0	NA	BmorCPR83
146.1	[2]	ATAAATTTAATGGCCTTCAAGGCTGTTACATCAGGGAGTTCGATGGTGTCCTTCCCTTTGATTCTGTAACATACTCGAAGGAAGCAGAATGCACCCGATACTTCTGCGCGCACGATGCTGTCATACACCAATCGTGTAAAGATGAGCTGAGCAGCGACACCCCTGTGTGTACCTTTACAAAGCCAGAAGAAAATACTCACATAATCTGTGTTCTTTAAACAAAGCCTTCTTGAAAAAATGACCAAGTACACAGGAAGAAATTTCAAACTCTTCAAATAATGACTGCGGTTCATTAACAAAAATAATATATTTTCTTTAATTTTCATGATGTTTGCTGCTTGAATATTATTTTTTATCATATATATTTCATGGATAATATAATTCTGAAAACTCAATTTG…	443	E_FL_epM-_10M01_F_0 E_FL_epM-_09I12_F_0	NA
167.1	[1]	GCAAAATGGCGGATCAGACGGAACGCTCTTTCCAAAAACAACCTACAGTCTTTCTGAACCGCAAGAAAGGTATTGGTGTGAAGCGGAGCAGAAAACCGTTGAGATACCACAAGGATGTGGGCCTCGGTTTCAAGACTCCCCGCGAGGCGATTGAGGGTACCTACATTGACAAGAAGTGTCCCTTCACTGGTAATGTTTCGATCCGCGGCCGCATCCTCACCGGCGTCGTTCAGAAGATGAAGATGCAGAGAACTATCGTGATCCGCCGCGATTACCTTCACTACCTACCCAAATACAACAGGTTCGAGAAACGGCACAGGAATATGTCCGTACATTTGTCGCCTTGCTTCAGGGACGTGGAGATTGGTGATATTGTAACGATCGGCGAATGCAGACCTT…	510	E_FL_epM-_16P03_F_0	NA
168.1	[1]	GCCAGTTTTCAAGGACAAGAAGACTTTCACTGACATGCACTTATGCTGAACATGACATCGAGCCGGTGTTCATCATCATTGCTTTATCATTATCAATCGTGACGTCACTATATTATAATTTCTTTATTCCATGTCATTGTCAAATCAAAAATCGCCTTTTGAATGTTTCGGTAACACGCTTTGCTTCTTTTTTTTTATTTTCGTTAAAATTCTTATAATAAGTTCTGTGTCGCCAGATGAATTTTATTTTGTGTTAAAAGTTTGCGTGTGCTCTAAATTGTTTTTTATAAATAAAAAAAGTGACGTTTAGATTATGTTTCCAGTGGTGTAGGTATTCTTTTGCATACTAACCTTATCGTGTATTCATATTAACATTAAAATTCATCCCCATCTCTGAGA…	577	E_FL_epM-_05N11_F_0	NA
172.1	[2]	TGGGCCTTCATCGTGAAAAGTTTGTTTTAAGTTATATTGTTAATATATAAAGTTTCGAGGATGATATCGTTTAATCGTTGTACAATTATTTTTATTTCGGTACTTCTAGTTGCTTCGTTACAAGCAATAACTGTTAATCCATTATGCCCGACGAATAAAATAGCTCCTCATCGAAAAATTGCGAGTTATAATCAGTATACTGGTCGTACTTTTGGAGCTTTCTATGATTTGTTAGCTCCGAATTATTCGAATAGTAATTCTCCATTTAATGATTTACAAGAAAACCCTCAAGAAGATGATGCAAATGATTGTGGTGAAATAGAAGATTACGATGAAAATGATTTAAGTTCTATAACACAGCAATCACAGAGGCGTCAACAACGACACGGCCATCGCAAT…	706	E_FL_epM-_24P09_F_0 E_FL_epM-_23D18_F_0	MISFNRCTII FISVLLVASL QA
201.1	[1]	AACGATAACACGAGCATTAACCATGGTATACGAGAGTGACTTCTACACGACGCGTCGGCCCTACAGGTCCACCTACAGCGTGACGGCTGAACTGATTTACCGTCCGACATCTCGGTCGGTAACTCGACTCGTGACGTACCCTGATGTGCCGCATCACGTGGTGAGGGTCCGGGTCCGCCCATCCGTGGTCCTCCGTGAGCTGGACCGAATCGCTTACCGACGCCGCCCAGCACTGGCCATCTCTGCCGTCGATGACTTCTTGCGCTCCGAAGCAACCAAGACTTTCGAAGATGAGACCCGTCGAATTCGCGCCGACACTGCGGCTTTGATCCACCGGGCTCGCTCTGTGGTGCCGCGCGCCAAGTCCTTAGCACCACTCGACACCATCTACTCATATTC…	717	E_FL_epM-_11F10_F_0	NA
205.1	[1]	ACTTCCTCACTCTCAAGTTGTGTCTCGCATAAGTCATGTTCAAATTTTTATTTTTGATATTCTGTTCTGTGTATGTTACACATTCGGCTGTAGCTCCATTCATTAAAAAATGTGAATCTGATGATTCAAAATGCCTAAAAGAATCTGCTCAAGCGACCATACCGATATTTGTCGAAGGCATCGAGAATCTTGGCGTAGAGAAACTCGATCCTTTTAATATTAAATACTTAGATGCGAGCTCTCAACTTCTGAAATTGATTTTGAAAGATGTTACTGCAAGAGGACTCAGAAATACTGTTGTGAAAAAGATACGGGAAGGTTCAAATATCAGTCGAAGCTGATCTTGGCGTAGAAACTGGTGCGGATGGTGTTCAACATTGGACGGTGAAAGACTGGAAC…	649	E_FL_epM-_14I02_F_0	MFKFLFLIFC SVYVTHS
207.1	[1]	TTACAACATCTCGCATTTTTTAAATTTCGATTTTGTAAATCTCTTTTTTAATTTTTTTTTTTTTTTAATTACAGAACCGTCGCGACAAACAAGACGACGAACAGATAGTTATGCTGAGGCGCGCTTTCAGTATGTTCGACTCTCAGAAGCAAGGGAAGATCGAGAAAGACAAAATCAGGACCATCCTCAATACTATGGTGCACAATTACGATGACCTAGAGCTCGATAGGATGCTGGACAGCGAAGATGCAGACGGCAGCGGGAAGCTGAACTTCGATTCCTATGTTCGCGTGGCTCTTCATTTCCTCGACGAAGACGACGAAGCTCTTCAAAAAGAGCTTAAAGAGGCTTTCCGGTTGTATGACAAAGAAGGTAATGGCTACATTCCAACATCGAGCC…	602	E_FL_epM-_07D03_F_0	NA
242.1	[1]	TCGTCTTTGCGGAGTTTCAACGTCCAAAATGCGAAGCCTTACTTTTGTTTTGTTAGCCGCGATCCTTGGAACCGCTCTCGCAGTGGGGCAATATTACGTGCCGCGTTCCTACTACACGATCGACTCCGATGGGCATGAGTCACAACCGGTACCTCTGCGGAGATTAAGGAGGTCGCTTAACCCTTACCCTTATTCGTACAACCAGGGAGCAGAAGGAAGTGCTGACGTCAGCGGAGTTGCTTTAACACGTACAAAGGCGAAGGCACGTTCCCGTACTATAACAAGAAGCCGGGGCAGCGGTGTTGGCGATTGGGGTGTGCCCGCCGGAGAATTCGGAGATAATCTGAATGTTCTCAGGTATTTTTAAATAAATCATTTTATTTTAATACCGTTTTTTTA…	712	E_FL_epM-_23G07_F_0	MRSLTFVLLA AILGTALA
245.1	[1]	TCAGCAATGAAACCCTAATCTGGATTTCACGCACTTGGGGAAACAAAATAAACAACACGCAAGCTTAATCGTCGGACCTTAAAAGTCCCTGCAGAGGTTTAGTTGGGTGGTTTAAGAATGTTACGTTGATTGTTAAAAGTTACTAATAAATGCAAAAGCAATTTTTAAATTTAAACCCTAAAACATAATGTAATATATTATTATGCCGTATTTTAGTTTACCTCTATAGTTCTAAGATGAATAAAGTTCAATACTCTATGATGCACTGTTAAAAAAAAAAAAAAA	285	E_FL_epM-_15M17_F_0	NA
310.1	[1]	TCGCATCCGTTCCTAAAATGAAGATCACAATTGCCTGTTTGATTTTGATTGTGACAGCATGTTACGGTTACCCGTATGGATACGGCCATGAAAGCTCTGGTGGGCAAAGCGGTCGTGGTGGTTATGGCCAGGGAGGCGGCCAAGGCGGATATGGTGGCGGTCAAGGCGGATATGGTGGTAATCAAGGCGGATATGGTGGCAGTCAAGGCGGATATGGTGGTAGTCAGGGCGGATATGGTGGTAACCAAGGCGGATTTGGTGGCAACCAAGGCGGATATGGTGGCGGCGGTTTCCCTCAAGGACGAGTAGACCAAGGAGGTTACCGCGAACATGGATATTAATTGAAAATATAAGGATACCGTATTATTGAATTGTGGAAATAATGACCACTAGTATTGT…	598	E_FL_epM-_07K02_F_0	MKITIACLIL IVTACYG	BmorCPG18
312.1	[1]	TGCTCTTGGTGAGGATCATTAGCATTTACGCTTCCAAAATGGTTGCAGCAAAGAAACAGAAAAAGACCATCGAGTCAATTAACTCCCGCCTTGCCTTGGTGATGAAATCGGGAAAATATTGCTTAGGATACAAGCAAACTTTGAAAACTCTTCGACAAGGCAAAGCAAAGCTGGTTATCATCGCTAAAAATGCTCCTCCGCTAAGGTGAGGCTACTGAGAAGTAGAGTTTCCCAATACTTGTCAAAGGGATGCATATGGAGTCTTACTGACAAAGAAGTATGGATTCCCTTTGTGGTTTAGTAAAACAGTTCGCAGAAATAAGGTTAAATTGAACTAAGACTAAAAATAGTGTAAGTGGTATAGCAATTTTTTTGGGCGTATGTATCTTTTAAACAAAT…	707	E_FL_epM-_05D23_F_0	NA
313.1	[1]	GATCATTCAGCTGTGCACTAGCTCAATAACAATCAAACAAAATGTTCAAACTGTTCATCTTCGCTTGCTTCCTGGCCTTCGCGGCGGCTAAGCCCAGCGTCCTTCTCAGCTCGTACACGGCTCCCGTCGCATACACCGCGCCCGTCGCGGCTGCCTACACCGCTCCGCTGGCCTACTCAGCCTACACCGCACCAGTAGCAGCCTACTCCGCCTACACATACGCCTCACCCTACGCCGCTTACTACCTCCGCCGTTAATCGAGTTTCGCAAACGCAATGTACTTTGGAATATATCATGAACGATTAATCAAATAAATACATTTTGTTGCTATTTGGAAAAAAAAAAAAAAA	350	E_FL_epM-_20J22_F_0	MFKLFIFACF LAFAAA
314.1	[1]	TAAAATTTAAACAACGATATCTCAATTTTAATATGGTACAAGACGGAAATCCTCCTGATGATAATGTGTTTAGAGCATTCTGCAATGCTCTTTACAATACAGTCGATGCTCCGGTAACATGGTTCCGAGGTGGGTTAATTTGGTATCATAAAACTAGTGTGTTGTTATGTAAGTGAATAATTTTTTCATTGTACGCAGAAACTGTTGTCGAACCAAACCAGAAGAAGTACCCTTGGTATCATCAAAACTACCGTCGTGTACCGACTATTGACCAGTGCTACGACGACGACGTCGTTTGCGACTTTGAGGCTAATGCTCAATTTAAACGAGACAGGGCAGTGGACTCTGAGATATTAAGCATTCTCAGGCAACGCTATGAAGATTGCATGATGTATGAGC…	654	E_FL_epM-_01C03_F_0	NA
316.1	[1]	AAGTAAACAAGAACAATAACAAAATGAGCGCTTGGAGGCAAGCTGGTTTAACTTACATAAACTACTCAAACATCGCAGCCAAGGTGCTTCGCAGGTCACTAAAGCAAGAATTTCGAGCAGAGGCGTTGAAACGTGACGAATCTCACGTCAGAGTCACACCTTGGGCCAACGGACGACCTGCACACCTCCAGAAAGCTGTTCCAAAGTGAAGAAGGAATAGTTAACCAACATGCATGAAAATCATCAACTATTAATTTATGTAGAATTGTACAATAAATAACGCTGTTTAAAAAAAAAAAAAAA	303	E_FL_epM-_03D07_F_0	NA
318.1	[1]	CGTTTTTATTAAAATTGTGATTAAAATTTATAATCTTTAACAACAATCATGGCTAATGTCATGGATGTGGCAACAGATGACAACCTTCAATACCAATTCTTCCCCGTTTCAAGTGGATCAGTTCAGTTCAAAGTCAGAGCAGCGAATGATGCCCACATCGCGCTCACGACAGGCCCGCAAGAATCGGATCCTATGTATGAGGTGATGATTGGAGGCTGGGGAAACGCTAAGAGCGTCATCAGGAAAAATAGAACCAAGCCCGATAAGGTTGAAATTGAAAGCCCCGGAATTCTTAACGGAGGGGAATATCGTGGTTTTTGGGTTCGTTGGGATAGCGGCATTATCTCCGCTGGACGCGAGGGTGAAGCTATTCCATTCATATCTTGGTCTGATCCCGAA…	580	E_FL_epM-_13H20_F_0	NA
319.1	[1]	GCCTCACGATTGTGTACGCGCGTTCGCAGGCTATTTTTATTTTAAGAATTTCTATTTATAATTGTTGTTTTGTTTTTCATTATTCACCATCGACGTAGAACCTTCCAAATTTGATAATTAGGAAGTTAATTCCTTTTATGTTGTGGAGTTTTCTCTTAGCACTTTTGCTGGTCGGAGTGGCGATGGCTTCGGATGAAGAAGACAGTATACCTGACGTGGGAGTGGAGGAAGACAGCGATGAACTGGCTCTGGATCAGGAGGAAACAAGGAATCTTCGTCCGCGTGCTTACACGCCGACTGCATACAACGCTCTGCCCAGCGGCTTCCGTCCAACACCTTCCCTGGCTGAACTGGCTGGGTACCAACAACGGCCACAACAGCAGGAGCAGCAAGAATACG…	757	E_FL_epM-_17E09_F_0	MLWSFLLALL LVGVAMA
484.1	[1]	CGTCGCTCTTCAAACCATTTTCAAAAATGTCTGAAACATTAAAACTCCGAGGAACTCTTAGAGGCCACAATGGCTGGGTTACTCAAATTGCAACTAATCCGAAATACCCGGACATGATTTTATCTTCGTCTCGAGACAAAACTCTCATCGTGTGGAAGTTGACCAGAGACGAAAACAACTACGGTATACCTCAAAAGCGTTTATACGGTCATTCGCACTTCATTTCTGATGTTGTGCTGTCTAGTGACGGTAATTACGCCCTTTCCGGTTCTTGGGACAAGACTTTGCGTTTGTGGGATCTCGCTGCAGGCAAGACTACCAGACGATTCGAGGACCATACTAAGGTGTGACAGAACTCTTAATTTTGTTAGGGTGTAAATGCTGATTATGCACTGAAGA…	653	E_FL_epM-_08A16_F_0	NA
486.1	[1]	GCACGTGTTGGATACAAAAACATTTATGCATTGATGCATTGCATTCTAAAACGTGTAAAATATTATTTGAGAAATTGTTGACTTCAAAATTTGTTTAATTTAATAAAAAGTATGGTTACCATGTAGTTTAATGTAAAATGAACATCTGAAAATTTAACAAGTGTGAATGTTGTGTATTTTCCAGAAAAACTTCTATGAAGCTAATAAATTATACTTAAAAAGTAAATAATACAACGACATAGGTACAATGGAGGAAGAAAATACACCTAATGTTAGCCTTATATCGTGCATGCACTTTGTGCAAAGAGGCGTGGCGAAAGCAGTTCCTGAAAAAATTGAATTAACCCAAGGGGAACTAGAGAACATAATCAGACAGACAGCTAATGACCTGAGGATTGC…	679	E_FL_epM-_05K18_F_0	NA
488.1	[1]	AAAAATAAATAAAAAATAATATGCTATACAGCATAATAATCTATAGAAAGTTACCGATTAAAAATCGATTTTGTGTGGGAATTCCTTTCGTTTTCGAGTAGACTAAATAATTTAACATTCCGTTTTTATTTGTGATAGAGATTTATTTATAGTGTTCAAATTTGAAGTTTTATATTTCTGTCTTAATTTCCCCTCACTATAAAAATGGTCGTTAAAATTATTTGCGGTGACGGGGCGTCTCTGAGCGCTCCCGGCAGCAAGCGCTCAGCTCTGTCGGCTTCGGACGCCGAGTGTTTCTCGCTGTGCCTGGGCGCCGGGCCTCTGTGGTGGTCCTGATGTCCCTGCTCACGGCTCTGCACCGCCCGGAGGGGTGACCGGCGGGGCTG	386	E_FL_epM-_08H19_F_0	NA
490.1	[1]	GCCGACGGTGATGTATTACCGTCGCTTGAACTGAGCACTTGTCATTAAGTGTGACGTCTACCACTGAAACGAAATCGTGTCTTCTTAATTTATGAGAGTCTGTATTTATTCGTATGAATGTTTTCATGTTCTGTTTATTTTTATTAAATTATTTATCTGTACATAAATAATATATGTTTGAACTGGTAATTTATTCAATGCGATGAACCAAATATAGATATTATTTTATATGATTTATTGTTTATTTAATTATTGTTTTTTTTATCTCATTGTTTTTTTTTTCATCTTGTTTGATCTCTACTTTATTCATTTATTTAGTTTTTTTTTATATATATATATTTTTTTTTATTTGTGTGTATGTAATTTATGAATTAGTTAATAAAAATCAGCAATCATTTT…	445	E_FL_epM-_24O01_F_0	NA
491.1	[1]	TGAGTTTGCCGCAACGCGTCGGTTCGGTTGCTCGCGTGCCAACTCGTCCATTTTTTTTTTTACATAACAATATTATTATAAAACACGCACAATACTGTTACGGGCACAAAACAATCAAAACGGCTCCATTAAATCCCATAACCGGGACGCGAAAGTCCCGTACCGTGAAACCCGTAGAAGAAGTGGGAACGATGCAAACGAAACTGATGAATGGAAGCTACACGTCCATCATGAACAAGCAAGATCTACTCAGAGAGGTCGTCGTCAAGTACATAGACTACTTCTACCCGCTCGCATCAGGCACCAGCGCGGTGGCCATCGACAACAAGATCGAGCAAGCTATGGATCTGGTTAAGAGCCACTTGATGTTCGCGGTGCGCGAAGAAGTCGAGGTACTGA…	755	E_FL_epM-_25M19_F_0	NA
492.1	[1]	ATAATTTTCTATGATGATAACGATTAATGAATGAATTTATCAAAAACTAAATTAACACGGATTTCTGTTCTCATATTGAAATTATAAATTAATTTAAAGGTATGGTTAATTGGATGGATGCATTGATGATTAATACGGTAACGGAGGGAACTATGAGTTTATTACGAACCATAGGAATCTTTAAATCTAGCTCAGTGGACAAACCACCAACAACCATAATGATAAGAGCTCCATTGTGGCAACTTGCCCAAGAGGCCGGTCCTTTTGTTAGGCTGGCAGGACTAAGTGGTGCTGCTGCTGTAATCCTTGGTGCTATGGGAGCACATCGAACTTTCCCTGAGACTGAGGCTAAAGACGACTTGAAGAAAATATTTGAAACTGCCAATAGATTCCATTTTC…	725	E_FL_epM-_15M01_F_0	NA
495.1	[1]	AGAACTTCAACGGCGACAACTAAGGCACCCGTTTCAGTGGAATTGGAGGATCGGTTTCTGACATTGTCCGGCAATTGTCCCTCGGGACATGTTAGACGAGGAGGCTTCTGTTTCCCTGACGTGGACTACTAAATGTGAACCGACTGATTTGTTGTAAGATGTGTACTATGTGCTGTGGTTTAATTTAGATATTTTCTTTTAAATTTGTTTCCGTATTTGATATTGCGAAGAACGAGCAAAAGATATACTTATCAATATATATCAAATATCAATTAGTTTTTTGTAAATATATGAAATTTATAAAGATAAGAAATTGAAGCTTTTAATTAATGTATGTGAATATTTTTTTATTATGACATTTTTAAGTTTTTTTTTTTATTGTGTATATTTATATTTTTA…	455	E_FL_epM-_10D14_F_0	NA
Additional File 2 Isoform or premature form of other clusters (71 clusters).
