# Supplementary material for: Catalogue of epidermal genes: Genes expressed in the epidermis during larval molt of the silkworm Bombyx mori
Source: BMC Genomics. 2008 Aug 22;9:396. doi: 10.1186/1471-2164-9-396 (PMC2542385; doi:10.1186/1471-2164-9-396)
Supplement: Additional File 4 — List of identified cuticular proteins and comparison with epV3 library. The number in epM and epV3 columns indicates the genes expressed in the respective data sets. [file 1471-2164-9-396-S4.xls]

## Sheet: Sheet1
Name	epM	epV3	epM cluster No.	percentage of total epM cuticle proteins	percentage of total epV3 cuticle proteins
BmorCPFL1a	4	0	244	0.00126342	0
BmorCPFL1b	3	0	320	0.000947568	0
BmorCPFL3	2	0	327	0.000631712	0
BmorCPG1	68	0	19	0.0214782	0
BmorCPG10	1	0	944	0.000315856	0
BmorCPG11	1	0	1183	0.000315856	0
BmorCPG12	20	0	42	0.00631712	0
BmorCPG13	24	1	34	0.00758054	0.00429185
BmorCPG14	115	0	8	0.0363234	0
BmorCPG15	1	0	698	0.000315856	0
BmorCPG16	8	4	116	0.00252685	0.0171674
BmorCPG17	69	3	18	0.0217941	0.0128755
BmorCPG18	3	0	310	0.000947568	0
BmorCPG19	3	0	288	0.000947568	0
BmorCPG2	1	0	953	0.000315856	0
BmorCPG20	13	0	61	0.00410613	0
BmorCPG21	4	0	219	0.00126342	0
BmorCPG22	2	0	405	0.000631712	0
BmorCPG23	2	0	449	0.000631712	0
BmorCPG24	9	0	108	0.0028427	0
BmorCPG25	91	0	14	0.0287429	0
BmorCPG26	115	0	7	0.0363234	0
BmorCPG27	41	0	24	0.0129501	0
BmorCPG28	73	0	17	0.0230575	0
BmorCPG29	4	0	236	0.00126342	0
BmorCPG3	106	0	9	0.0334807	0
BmorCPG4	29	0	32	0.00915982	0
BmorCPG5	95	1	13	0.0300063	0.00429185
BmorCPG6	3	0	263	0.000947568	0
BmorCPG7	5	0	183	0.00157928	0
BmorCPG8	13	0	64	0.00410613	0
BmorCPG9	2	0	401	0.000631712	0
BmorCPH1	0	2	-	0	0.00858369
BmorCPH18	14	0	57	0.00442198	0
BmorCPH19	4	0	240	0.00126342	0
BmorCPH20	2	0	385	0.000631712	0
BmorCPH21	3	0	284	0.000947568	0
BmorCPH23	1	0	942	0.000315856	0
BmorCPH24	33	5	29	0.0104232	0.0214592
BmorCPH26	9	0	96	0.0028427	0
BmorCPH30	2	0	369	0.000631712	0
BmorCPH31	1	1	1295	0.000315856	0.00429185
BmorCPH33	1	0	631	0.000315856	0
BmorCPH34	35	4	26	0.011055	0.0171674
BmorCPH4	1	0	1039	0.000315856	0
BmorCPH5	1	0	934	0.000315856	0
BmorCPR1	4	0	231	0.00126342	0
BmorCPR10	1	0	970	0.000315856	0
BmorCPR12	1	0	751	0.000315856	0
BmorCPR123	2	0	426	0.000631712	0
BmorCPR126a	3	0	261	0.000947568	0
BmorCPR126b	1	0	908	0.000315856	0
BmorCPR127	15	0	53	0.00473784	0
BmorCPR146	6	0	171	0.00189514	0
BmorCPR148	7	1	144	0.00221099	0.00429185
BmorCPR17	1	0	1112	0.000315856	0
BmorCPR19	1	0	720	0.000315856	0
BmorCPR2	195	2	4	0.0615919	0.00858369
BmorCPR21	15	0	50	0.00473784	0
BmorCPR23	3	0	256	0.000947568	0
BmorCPR28	5	0	177	0.00157928	0
BmorCPR3	99	20	11	0.0312697	0.0858369
BmorCPR32	202	0	3	0.0638029	0
BmorCPR34	19	0	43	0.00600126	0
BmorCPR36	1	0	580	0.000315856	0
BmorCPR38	180	13	5	0.0568541	0.055794
BmorCPR39	230	0	2	0.0726469	0
BmorCPR4	776	30	1	0.245104	0.128755
BmorCPR40a	9	0	111	0.0028427	0
BmorCPR40b	5	0	179	0.00157928	0
BmorCPR41	53	115	22	0.0167404	0.493562
BmorCPR42	28	0	33	0.00884397	0
BmorCPR46	20	30	41	0.00631712	0.128755
BmorCPR5	97	1	12	0.030638	0.00429185
BmorCPR54	1	0	1294	0.000315856	0
BmorCPR58	3	0	303	0.000947568	0
BmorCPR59	1	0	621	0.000315856	0
BmorCPR62	1	0	876	0.000315856	0
BmorCPR68	1	0	584	0.000315856	0
BmorCPR69	3	0	276	0.000947568	0
BmorCPR70	4	0	217	0.00126342	0
BmorCPR8	1	0	574	0.000315856	0
BmorCPR83a	7	0	127	0.00221099	0
BmorCPR83b	1	0	1014	0.000315856	0
BmorCPR84	2	0	469	0.000631712	0
BmorCPR86	4	0	225	0.00126342	0
BmorCPR87	1	0	1070	0.000315856	0
BmorCPR88	1	0	703	0.000315856	0
BmorCPR91	13	0	59	0.00410613	0
BmorCPT1	6	0	170	0.00189514	0
BmorCPT2	21	0	39	0.00663298	0
BmorCPT3	76	0	16	0.0240051	0
BmorCPT4	3	0	249	0.000947568	0
Additional File 4 Cuticular proteins found in epM and epV3 libraries.
