# Supplementary material for: Catalogue of epidermal genes: Genes expressed in the epidermis during larval molt of the silkworm Bombyx mori
Source: BMC Genomics. 2008 Aug 22;9:396. doi: 10.1186/1471-2164-9-396 (PMC2542385; doi:10.1186/1471-2164-9-396)
Supplement: Additional File 5 — Oligonucleotide primers used for analysis of tissue- and stage-specific expression of selected genes. [file 1471-2164-9-396-S5.xls]

## Sheet: Sheet1
Category	Name	Sequence 5' to 3'
Cuticle Protein	CPFL1aF1	TTCCATTGTCCGGTCGGTA
	CPFL1aR1	GGAGTCCGTGAGCATAGTCG
	CPR3F1	ATCTTCCTCGCTTTGGTCGC
	CPR3R1	CCCGGGCGATGTAGTCTGG
	CPR4F1	CTTCGTTGTCGCTCTCTTCG
	CPR4R1	ATCCACCCTCGTTAGCGAC
	CPR5F1	TTCATTATGAAATCCTGCATCG
	CPR5F1	ACGTCTCCCACATCGTCAAG
	CPR10F1	CAACACGAAGGGGCCAGAC
	CPR10R1	GGGTTCAGGCTGGTATTGAGG
	CPR38F1	AGTATTCGCTTGCATGGTGG
	CPR38R1	GAGGAATGTTCTTGGCGATG
	CPR39F1	CTTCCCTCGGCCTACTATACC
	CPR39F1	GCGATGAAGTCCAGAGCCCT
	CPR41F1	GGCAATCTGCCTGTCTCTGA
	CPR41R1	CGTCGGGGCCAACGTATTC
	CPR83aF1	GGCAGTTTCGTCCCAGAGC
	CPR83aR1	TGGGCCAAGGAAGCATAGCC
	CPR91F1	CGCTAAAGCCGCAGTAATCC
	CPR91R1	GCGGTGTTGTGTACTACTGCG
	CPR148F1	GGCCGCACCGCTGTCTTA
	CPR148R1	AGGGCTTTGTAGGTCTGCTGG
	CPG1F1	TCCGCTGGTGACGTTGGAAA
	CPG1R1	CACCACCATCCGTTGCCGTA
	CPG4F1	GTTTTAATCTGTGCCCTCGTG
	CPG4R1	TGGGGCAGATGAGTAACGC
	CPG5F1	ACGCTTCCCTCGTTGCCCT
	CPG5R1	TTCCATTGTCCGGTCGGTA
	CPG7F1	TTCCAGCAGCGCTATCAACC
	CPG7R1	GTTGGGCAGGAGCAGCGGAC
	CPG8F1	GCTTTAGCGTACGGAGCACA
	CPG8R1	CCGAAAGAACCGGAAGCAC
	CPG18F1	CTTCTTGTGCGTAGTCCTCCTC
	CPG18R1	AAGGCTGGTATTGTTGGGGTT
	CPG26F1	CGCCTCAGCCGGCGATGTCC
	CPG26R1	AGAGTTCTACACCACATTGACTAGAGT
	CPG28F1	TCCAACGGTTAACAACAGCAATG
	CPG28R1	TGCCAGAGTAGCCAGAGTAACCA
Preferentially expressed ESTs	JHBPF1	TGCTGTGTCAGATGAACAAAAG
	JHBPR1	TTGGCCTCATGTGTCATATTCT
	OdorantBPF1	GTGACCCCGAGTTCGATGAT
	OdorantBPR1	GCGCAGCTTCAATCCACCTA
	nh1F1	CACCGCTTATTTCAAGAGTGTC
	nh1R1	CGTGGCTGTTGTGACTGGAG
	nh2F1	TCCTGTTTTACAGGGACCAGTT
	nh2R1	GTCGAGATAGAACTGCGAAGGA
Additional File 5 Primers used in this study
